# Supplementary material for: Using Deep RNA Sequencing for the Structural Annotation of the Laccaria Bicolor Mycorrhizal Transcriptome
Source: PLoS One. 2010 Jul 6;5(7):e9780. doi: 10.1371/journal.pone.0009780 (PMC2897884; doi:10.1371/journal.pone.0009780)
Supplement: Text S1 — A gff format text file containing all revised gene models for the Myc-BestModel gene model set. (0.74 MB TXT) [file pone.0009780.s001.txt]

scaffold_1	MYC	exon	729266	729432	.	-	.	122853:fgenesh1_kg.C_scaffold_100002_Exon
scaffold_1	MYC	exon	729490	729589	.	-	.	122853:fgenesh1_kg.C_scaffold_100002_Exon
scaffold_1	MYC	exon	729644	729768	.	-	.	122853:fgenesh1_kg.C_scaffold_100002_Exon
scaffold_1	MYC	exon	2712776	2713102	.	-	.	122879:fgenesh1_kg.C_scaffold_100005_Exon
scaffold_1	MYC	exon	2713168	2713278	.	-	.	122879:fgenesh1_kg.C_scaffold_100005_Exon
scaffold_1	MYC	exon	2713388	2713500	.	-	.	122879:fgenesh1_kg.C_scaffold_100005_Exon
scaffold_1	MYC	exon	2713556	2713649	.	-	.	122879:fgenesh1_kg.C_scaffold_100005_Exon
scaffold_6	MYC	exon	1840510	1840860	.	-	.	123030:fgenesh1_kg.C_scaffold_600001_Exon
scaffold_6	MYC	exon	1840910	1840974	.	-	.	123030:fgenesh1_kg.C_scaffold_600001_Exon_PossibleInsertion
scaffold_6	MYC	exon	1841081	1841244	.	-	.	123030:fgenesh1_kg.C_scaffold_600001_Exon
scaffold_6	MYC	exon	1841296	1841534	.	-	.	123030:fgenesh1_kg.C_scaffold_600001_Exon
scaffold_6	MYC	exon	1841588	1841861	.	-	.	123030:fgenesh1_kg.C_scaffold_600001_Exon
scaffold_36	MYC	exon	536428	536647	.	-	.	123195:fgenesh1_kg.C_scaffold_3600000_Exon
scaffold_36	MYC	exon	536756	536928	.	-	.	123195:fgenesh1_kg.C_scaffold_3600000_Exon
scaffold_36	MYC	exon	536986	537111	.	-	.	123195:fgenesh1_kg.C_scaffold_3600000_Exon
scaffold_36	MYC	exon	537181	537338	.	-	.	123195:fgenesh1_kg.C_scaffold_3600000_Exon
scaffold_36	MYC	exon	537399	537635	.	-	.	123195:fgenesh1_kg.C_scaffold_3600000_Exon
scaffold_36	MYC	exon	537716	537878	.	-	.	123195:fgenesh1_kg.C_scaffold_3600000_Exon
scaffold_36	MYC	exon	537947	538078	.	-	.	123195:fgenesh1_kg.C_scaffold_3600000_Exon
scaffold_68	MYC	exon	67456	67596	.	+	.	123238:fgenesh1_kg.C_scaffold_6800000_Exon
scaffold_68	MYC	exon	67647	67707	.	+	.	123238:fgenesh1_kg.C_scaffold_6800000_Exon
scaffold_68	MYC	exon	67762	68090	.	+	.	123238:fgenesh1_kg.C_scaffold_6800000_Exon
scaffold_68	MYC	exon	68142	68320	.	+	.	123238:fgenesh1_kg.C_scaffold_6800000_Exon
scaffold_68	MYC	exon	68378	68493	.	+	.	123238:fgenesh1_kg.C_scaffold_6800000_Exon
scaffold_68	MYC	exon	68546	68692	.	+	.	123238:fgenesh1_kg.C_scaffold_6800000_Exon
scaffold_68	MYC	exon	68751	69102	.	+	.	123238:fgenesh1_kg.C_scaffold_6800000_Exon
scaffold_68	MYC	exon	69157	69282	.	+	.	123238:fgenesh1_kg.C_scaffold_6800000_Exon
scaffold_68	MYC	exon	69338	69628	.	+	.	123238:fgenesh1_kg.C_scaffold_6800000_Exon
scaffold_8	MYC	exon	1543532	1543903	.	-	.	142394:gww1.8.38._Exon
scaffold_8	MYC	exon	1543962	1545219	.	-	.	142394:gww1.8.38._Exon
scaffold_8	MYC	exon	1545273	1545467	.	-	.	142394:gww1.8.38._Exon
scaffold_8	MYC	exon	1545522	1545616	.	-	.	142394:gww1.8.38._Exon
scaffold_8	MYC	exon	1545678	1545728	.	-	.	142394:gww1.8.38._Exon
scaffold_8	MYC	exon	1545780	1545857	.	-	.	142394:gww1.8.38._Exon
scaffold_8	MYC	exon	1545917	1546181	.	-	.	142394:gww1.8.38._Exon
scaffold_1	MYC	exon	893329	893635	.	-	.	142568:gww1.1.202._Exon
scaffold_1	MYC	exon	893688	893761	.	-	.	142568:gww1.1.202._Exon
scaffold_1	MYC	exon	893808	894020	.	-	.	142568:gww1.1.202._Exon
scaffold_1	MYC	exon	894075	894150	.	-	.	142568:gww1.1.202._Exon
scaffold_1	MYC	exon	894201	894477	.	-	.	142568:gww1.1.202._Exon
scaffold_1	MYC	exon	894538	894556	.	-	.	142568:gww1.1.202._Exon
scaffold_1	MYC	exon	894606	894658	.	-	.	142568:gww1.1.202._Exon
scaffold_1	MYC	exon	894717	894752	.	-	.	142568:gww1.1.202._Exon
scaffold_1	MYC	exon	894803	895202	.	-	.	142568:gww1.1.202._Exon
scaffold_1	MYC	exon	895256	895373	.	-	.	142568:gww1.1.202._Exon
scaffold_10	MYC	exon	929704	929864	.	+	.	143003:gww1.10.49._Exon
scaffold_10	MYC	exon	929912	930118	.	+	.	143003:gww1.10.49._Exon
scaffold_10	MYC	exon	930171	930386	.	+	.	143003:gww1.10.49._Exon
scaffold_10	MYC	exon	930441	930590	.	+	.	143003:gww1.10.49._Exon
scaffold_10	MYC	exon	930641	931254	.	+	.	143003:gww1.10.49._Exon
scaffold_10	MYC	exon	931312	931725	.	+	.	143003:gww1.10.49._Exon
scaffold_5	MYC	exon	1660811	1661133	.	-	.	143116:gww1.5.164._Exon
scaffold_5	MYC	exon	1661192	1661303	.	-	.	143116:gww1.5.164._Exon
scaffold_5	MYC	exon	1661351	1661679	.	-	.	143116:gww1.5.164._Exon
scaffold_5	MYC	exon	1661732	1662171	.	-	.	143116:gww1.5.164._Exon
scaffold_5	MYC	exon	1662223	1662626	.	-	.	143116:gww1.5.164._Exon
scaffold_5	MYC	exon	1662683	1662719	.	-	.	143116:gww1.5.164._Exon
scaffold_5	MYC	exon	1662776	1662835	.	-	.	143116:gww1.5.164._Exon
scaffold_2	MYC	exon	2793100	2793410	.	-	.	143741:gww1.2.284._Exon
scaffold_2	MYC	exon	2793462	2793615	.	-	.	143741:gww1.2.284._Exon
scaffold_2	MYC	exon	2793672	2794127	.	-	.	143741:gww1.2.284._Exon
scaffold_2	MYC	exon	2794183	2794471	.	-	.	143741:gww1.2.284._Exon
scaffold_2	MYC	exon	2794527	2794648	.	-	.	143741:gww1.2.284._Exon
scaffold_2	MYC	exon	2794696	2794742	.	-	.	143741:gww1.2.284._Exon
scaffold_2	MYC	exon	2794791	2794825	.	-	.	143741:gww1.2.284._Exon
scaffold_6	MYC	exon	389747	389942	.	-	.	143873:gww1.6.149._Exon
scaffold_6	MYC	exon	389999	390362	.	-	.	143873:gww1.6.149._Exon
scaffold_6	MYC	exon	390418	390939	.	-	.	143873:gww1.6.149._Exon
scaffold_6	MYC	exon	390993	391452	.	-	.	143873:gww1.6.149._Exon
scaffold_5	MYC	exon	1241906	1242243	.	+	.	144077:gww1.5.213._Exon
scaffold_5	MYC	exon	1242296	1242343	.	+	.	144077:gww1.5.213._Exon
scaffold_5	MYC	exon	1242495	1242727	.	+	.	144077:gww1.5.213._Exon
scaffold_5	MYC	exon	1242788	1243089	.	+	.	144077:gww1.5.213._Exon
scaffold_5	MYC	exon	1243145	1243316	.	+	.	144077:gww1.5.213._Exon
scaffold_5	MYC	exon	1243378	1243571	.	+	.	144077:gww1.5.213._Exon
scaffold_5	MYC	exon	1243633	1243711	.	+	.	144077:gww1.5.213._Exon
scaffold_5	MYC	exon	1243768	1243818	.	+	.	144077:gww1.5.213._Exon
scaffold_5	MYC	exon	1243874	1244149	.	+	.	144077:gww1.5.213._Exon
scaffold_2	MYC	exon	2765001	2765888	.	-	.	144397:gww1.2.352._Exon
scaffold_2	MYC	exon	2765942	2766252	.	-	.	144397:gww1.2.352._Exon
scaffold_2	MYC	exon	2766302	2766574	.	-	.	144397:gww1.2.352._Exon
scaffold_4	MYC	exon	1791179	1791339	.	+	.	144436:gww1.4.266._Exon
scaffold_4	MYC	exon	1791394	1791566	.	+	.	144436:gww1.4.266._Exon
scaffold_4	MYC	exon	1791617	1791689	.	+	.	144436:gww1.4.266._Exon
scaffold_4	MYC	exon	1791739	1793030	.	+	.	144436:gww1.4.266._Exon
scaffold_5	MYC	exon	449179	449572	.	-	.	144500:gww1.5.234._Exon
scaffold_5	MYC	exon	449627	449858	.	-	.	144500:gww1.5.234._Exon
scaffold_5	MYC	exon	449905	450118	.	-	.	144500:gww1.5.234._Exon
scaffold_5	MYC	exon	450168	450305	.	-	.	144500:gww1.5.234._Exon
scaffold_5	MYC	exon	450363	450429	.	-	.	144500:gww1.5.234._Exon
scaffold_5	MYC	exon	450486	450601	.	-	.	144500:gww1.5.234._Exon
scaffold_5	MYC	exon	450679	450801	.	-	.	144500:gww1.5.234._Exon
scaffold_5	MYC	exon	450864	451121	.	-	.	144500:gww1.5.234._Exon
scaffold_2	MYC	exon	2634837	2635160	.	+	.	146172:gww1.2.482._Exon
scaffold_2	MYC	exon	2635219	2635324	.	+	.	146172:gww1.2.482._Exon
scaffold_2	MYC	exon	2635376	2635701	.	+	.	146172:gww1.2.482._Exon
scaffold_2	MYC	exon	2635752	2635902	.	+	.	146172:gww1.2.482._Exon
scaffold_2	MYC	exon	2635955	2635997	.	+	.	146172:gww1.2.482._Exon
scaffold_5	MYC	exon	509127	509333	.	-	.	146842:gww1.5.350._Exon
scaffold_5	MYC	exon	509387	509678	.	-	.	146842:gww1.5.350._Exon
scaffold_5	MYC	exon	509731	510166	.	-	.	146842:gww1.5.350._Exon
scaffold_5	MYC	exon	510213	510250	.	-	.	146842:gww1.5.350._Exon
scaffold_27	MYC	exon	340581	340657	.	+	.	146968:gww1.27.50._Exon
scaffold_27	MYC	exon	340712	340768	.	+	.	146968:gww1.27.50._Exon
scaffold_27	MYC	exon	340828	340853	.	+	.	146968:gww1.27.50._Exon
scaffold_27	MYC	exon	340905	340969	.	+	.	146968:gww1.27.50._Exon
scaffold_27	MYC	exon	341021	341141	.	+	.	146968:gww1.27.50._Exon
scaffold_27	MYC	exon	341195	341405	.	+	.	146968:gww1.27.50._Exon
scaffold_27	MYC	exon	341455	341494	.	+	.	146968:gww1.27.50._Exon
scaffold_27	MYC	exon	341551	341761	.	+	.	146968:gww1.27.50._Exon
scaffold_15	MYC	exon	368739	368920	.	-	.	146975:gww1.15.44._Exon
scaffold_15	MYC	exon	369050	369249	.	-	.	146975:gww1.15.44._Exon
scaffold_15	MYC	exon	369314	369447	.	-	.	146975:gww1.15.44._Exon
scaffold_15	MYC	exon	369513	369678	.	-	.	146975:gww1.15.44._Exon
scaffold_1	MYC	exon	3203257	3203393	.	+	.	146989:gww1.1.665._Exon
scaffold_1	MYC	exon	3203447	3203581	.	+	.	146989:gww1.1.665._Exon
scaffold_1	MYC	exon	3203639	3203838	.	+	.	146989:gww1.1.665._Exon
scaffold_1	MYC	exon	3203890	3204080	.	+	.	146989:gww1.1.665._Exon
scaffold_1	MYC	exon	3204140	3204261	.	+	.	146989:gww1.1.665._Exon
scaffold_1	MYC	exon	3204321	3204633	.	+	.	146989:gww1.1.665._Exon
scaffold_41	MYC	exon	345381	345467	.	+	.	146995:gww1.41.66._Exon
scaffold_41	MYC	exon	345527	345658	.	+	.	146995:gww1.41.66._Exon
scaffold_41	MYC	exon	345708	345910	.	+	.	146995:gww1.41.66._Exon
scaffold_41	MYC	exon	345959	346134	.	+	.	146995:gww1.41.66._Exon
scaffold_12	MYC	exon	859240	859432	.	-	.	147000:gww1.12.116._Exon
scaffold_12	MYC	exon	859485	859606	.	-	.	147000:gww1.12.116._Exon
scaffold_12	MYC	exon	859665	859855	.	-	.	147000:gww1.12.116._Exon
scaffold_12	MYC	exon	859907	860106	.	-	.	147000:gww1.12.116._Exon
scaffold_12	MYC	exon	860169	860302	.	-	.	147000:gww1.12.116._Exon
scaffold_12	MYC	exon	860353	860664	.	-	.	147000:gww1.12.116._Exon
scaffold_3	MYC	exon	769902	770015	.	+	.	147022:gww1.3.355._Exon
scaffold_3	MYC	exon	770070	770255	.	+	.	147022:gww1.3.355._Exon
scaffold_3	MYC	exon	770311	770439	.	+	.	147022:gww1.3.355._Exon
scaffold_3	MYC	exon	770496	770872	.	+	.	147022:gww1.3.355._Exon
scaffold_3	MYC	exon	770928	771379	.	+	.	147022:gww1.3.355._Exon
scaffold_3	MYC	exon	827675	827819	.	+	.	147032:gww1.3.356._Exon
scaffold_3	MYC	exon	828080	828532	.	+	.	147032:gww1.3.356._Exon_PossibleInsertion
scaffold_5	MYC	exon	1181126	1181191	.	+	.	147071:gww1.5.367._Exon
scaffold_5	MYC	exon	1181244	1181318	.	+	.	147071:gww1.5.367._Exon
scaffold_5	MYC	exon	1181372	1181382	.	+	.	147071:gww1.5.367._Exon
scaffold_5	MYC	exon	1181435	1181502	.	+	.	147071:gww1.5.367._Exon
scaffold_5	MYC	exon	1181553	1181729	.	+	.	147071:gww1.5.367._Exon
scaffold_5	MYC	exon	1181780	1181832	.	+	.	147071:gww1.5.367._Exon
scaffold_5	MYC	exon	1181890	1181943	.	+	.	147071:gww1.5.367._Exon
scaffold_5	MYC	exon	1181999	1182170	.	+	.	147071:gww1.5.367._Exon
scaffold_5	MYC	exon	1182228	1182241	.	+	.	147071:gww1.5.367._Exon
scaffold_5	MYC	exon	1182294	1182475	.	+	.	147071:gww1.5.367._Exon
scaffold_4	MYC	exon	2305456	2306256	.	+	.	147552:gww1.4.486._Exon
scaffold_4	MYC	exon	2306309	2306657	.	+	.	147552:gww1.4.486._Exon
scaffold_1	MYC	exon	44553	44698	.	-	.	147594:gww1.1.731._Exon
scaffold_1	MYC	exon	44746	45077	.	-	.	147594:gww1.1.731._Exon
scaffold_1	MYC	exon	45144	45405	.	-	.	147594:gww1.1.731._Exon
scaffold_52	MYC	exon	53840	54026	.	+	.	147820:gww1.52.31._Exon
scaffold_52	MYC	exon	54086	54345	.	+	.	147820:gww1.52.31._Exon
scaffold_52	MYC	exon	54404	54487	.	+	.	147820:gww1.52.31._Exon
scaffold_52	MYC	exon	54542	54668	.	+	.	147820:gww1.52.31._Exon
scaffold_52	MYC	exon	54728	54905	.	+	.	147820:gww1.52.31._Exon
scaffold_6	MYC	exon	1455058	1455445	.	-	.	147843:gww1.6.320._Exon
scaffold_6	MYC	exon	1455500	1455602	.	-	.	147843:gww1.6.320._Exon
scaffold_6	MYC	exon	1455656	1455697	.	-	.	147843:gww1.6.320._Exon
scaffold_6	MYC	exon	1455752	1455773	.	-	.	147843:gww1.6.320._Exon
scaffold_6	MYC	exon	1455831	1455979	.	-	.	147843:gww1.6.320._Exon
scaffold_6	MYC	exon	1456029	1456040	.	-	.	147843:gww1.6.320._Exon
scaffold_6	MYC	exon	1456095	1456172	.	-	.	147843:gww1.6.320._Exon
scaffold_6	MYC	exon	1456225	1456364	.	-	.	147843:gww1.6.320._Exon
scaffold_35	MYC	exon	200250	200453	.	+	.	147972:gww1.35.75._Exon
scaffold_35	MYC	exon	200512	200602	.	+	.	147972:gww1.35.75._Exon
scaffold_35	MYC	exon	200658	200705	.	+	.	147972:gww1.35.75._Exon
scaffold_35	MYC	exon	200760	200930	.	+	.	147972:gww1.35.75._Exon
scaffold_35	MYC	exon	200990	201023	.	+	.	147972:gww1.35.75._Exon
scaffold_35	MYC	exon	201075	201242	.	+	.	147972:gww1.35.75._Exon
scaffold_43	MYC	exon	146019	146358	.	+	.	148000:gww1.43.49._Exon
scaffold_43	MYC	exon	146411	146467	.	+	.	148000:gww1.43.49._Exon
scaffold_43	MYC	exon	146519	146587	.	+	.	148000:gww1.43.49._Exon
scaffold_43	MYC	exon	146643	146971	.	+	.	148000:gww1.43.49._Exon
scaffold_22	MYC	exon	206062	206306	.	-	.	148017:gww1.22.95._Exon
scaffold_22	MYC	exon	206361	206548	.	-	.	148017:gww1.22.95._Exon
scaffold_22	MYC	exon	206599	206857	.	-	.	148017:gww1.22.95._Exon
scaffold_22	MYC	exon	206908	207012	.	-	.	148017:gww1.22.95._Exon
scaffold_22	MYC	exon	207065	207181	.	-	.	148017:gww1.22.95._Exon
scaffold_22	MYC	exon	207232	207297	.	-	.	148017:gww1.22.95._Exon
scaffold_22	MYC	exon	207344	207476	.	-	.	148017:gww1.22.95._Exon
scaffold_1	MYC	exon	1543995	1544074	.	+	.	148181:gww1.1.776._Exon
scaffold_1	MYC	exon	1544127	1544150	.	+	.	148181:gww1.1.776._Exon
scaffold_1	MYC	exon	1544199	1544256	.	+	.	148181:gww1.1.776._Exon
scaffold_1	MYC	exon	1544307	1544367	.	+	.	148181:gww1.1.776._Exon
scaffold_1	MYC	exon	1544422	1544448	.	+	.	148181:gww1.1.776._Exon
scaffold_1	MYC	exon	1544500	1544507	.	+	.	148181:gww1.1.776._Exon
scaffold_1	MYC	exon	1544560	1544835	.	+	.	148181:gww1.1.776._Exon
scaffold_1	MYC	exon	1544887	1545364	.	+	.	148181:gww1.1.776._Exon
scaffold_3	MYC	exon	2423820	2424033	.	+	.	148506:gww1.3.421._Exon
scaffold_3	MYC	exon	2424085	2424236	.	+	.	148506:gww1.3.421._Exon
scaffold_3	MYC	exon	2424284	2424355	.	+	.	148506:gww1.3.421._Exon
scaffold_3	MYC	exon	2424412	2424429	.	+	.	148506:gww1.3.421._Exon
scaffold_3	MYC	exon	2424488	2424645	.	+	.	148506:gww1.3.421._Exon
scaffold_6	MYC	exon	1520519	1520812	.	-	.	148581:gww1.6.359._Exon
scaffold_6	MYC	exon	1520868	1521003	.	-	.	148581:gww1.6.359._Exon
scaffold_6	MYC	exon	1521065	1521132	.	-	.	148581:gww1.6.359._Exon
scaffold_6	MYC	exon	1521196	1521253	.	-	.	148581:gww1.6.359._Exon
scaffold_6	MYC	exon	1521306	1521418	.	-	.	148581:gww1.6.359._Exon
scaffold_3	MYC	exon	2322913	2322976	.	+	.	148745:gww1.3.433._Exon
scaffold_3	MYC	exon	2323026	2323039	.	+	.	148745:gww1.3.433._Exon
scaffold_3	MYC	exon	2323091	2323171	.	+	.	148745:gww1.3.433._Exon
scaffold_3	MYC	exon	2323229	2323306	.	+	.	148745:gww1.3.433._Exon
scaffold_3	MYC	exon	2323360	2323471	.	+	.	148745:gww1.3.433._Exon
scaffold_3	MYC	exon	2323524	2323609	.	+	.	148745:gww1.3.433._Exon
scaffold_3	MYC	exon	2323667	2323994	.	+	.	148745:gww1.3.433._Exon
scaffold_10	MYC	exon	802270	802478	.	-	.	148866:gww1.10.206._Exon
scaffold_10	MYC	exon	802544	802613	.	-	.	148866:gww1.10.206._Exon
scaffold_10	MYC	exon	802675	802937	.	-	.	148866:gww1.10.206._Exon
scaffold_10	MYC	exon	802992	803047	.	-	.	148866:gww1.10.206._Exon
scaffold_5	MYC	exon	804590	804817	.	-	.	149037:gww1.5.459._Exon
scaffold_5	MYC	exon	804873	804992	.	-	.	149037:gww1.5.459._Exon
scaffold_5	MYC	exon	805055	805243	.	-	.	149037:gww1.5.459._Exon
scaffold_5	MYC	exon	805296	805396	.	-	.	149037:gww1.5.459._Exon
scaffold_5	MYC	exon	805446	805504	.	-	.	149037:gww1.5.459._Exon
scaffold_41	MYC	exon	109263	109398	.	-	.	149273:gww1.41.99._Exon
scaffold_41	MYC	exon	109452	109569	.	-	.	149273:gww1.41.99._Exon
scaffold_41	MYC	exon	109624	109651	.	-	.	149273:gww1.41.99._Exon
scaffold_41	MYC	exon	109700	109754	.	-	.	149273:gww1.41.99._Exon
scaffold_41	MYC	exon	109808	109966	.	-	.	149273:gww1.41.99._Exon
scaffold_5	MYC	exon	1011593	1011702	.	-	.	149379:gww1.5.468._Exon
scaffold_5	MYC	exon	1011755	1011965	.	-	.	149379:gww1.5.468._Exon
scaffold_5	MYC	exon	1012024	1012104	.	-	.	149379:gww1.5.468._Exon
scaffold_5	MYC	exon	477383	477786	.	-	.	150208:gww1.5.498._Exon
scaffold_5	MYC	exon	477853	478035	.	-	.	150208:gww1.5.498._Exon
scaffold_25	MYC	exon	225886	226177	.	-	.	150287:gww1.25.164._Exon
scaffold_25	MYC	exon	226334	226381	.	-	.	150287:gww1.25.164._Exon
scaffold_11	MYC	exon	885190	885423	.	-	.	150393:gww1.11.345._Exon
scaffold_11	MYC	exon	885469	885530	.	-	.	150393:gww1.11.345._Exon
scaffold_11	MYC	exon	885585	885686	.	-	.	150393:gww1.11.345._Exon
scaffold_68	MYC	exon	37233	37258	.	+	.	150531:gww1.68.55._Exon
scaffold_68	MYC	exon	37312	37373	.	+	.	150531:gww1.68.55._Exon
scaffold_68	MYC	exon	37427	37569	.	+	.	150531:gww1.68.55._Exon
scaffold_68	MYC	exon	37630	37787	.	+	.	150531:gww1.68.55._Exon
scaffold_133	MYC	exon	30	32	.	-	.	150611:gww1.133.2._Exon
scaffold_133	MYC	exon	58	690	.	-	.	150611:gww1.133.2._Exon
scaffold_34	MYC	exon	150285	150407	.	+	.	151354:gww1.34.61._Exon
scaffold_34	MYC	exon	150464	150539	.	+	.	151354:gww1.34.61._Exon
scaffold_34	MYC	exon	150592	150857	.	+	.	151354:gww1.34.61._Exon
scaffold_34	MYC	exon	150913	150938	.	+	.	151354:gww1.34.61._Exon
scaffold_34	MYC	exon	150991	151083	.	+	.	151354:gww1.34.61._Exon
scaffold_34	MYC	exon	151141	151225	.	+	.	151354:gww1.34.61._Exon
scaffold_34	MYC	exon	151290	151309	.	+	.	151354:gww1.34.61._Exon
scaffold_34	MYC	exon	151369	151603	.	+	.	151354:gww1.34.61._Exon
scaffold_34	MYC	exon	151656	151864	.	+	.	151354:gww1.34.61._Exon
scaffold_34	MYC	exon	151921	152135	.	+	.	151354:gww1.34.61._Exon
scaffold_34	MYC	exon	152189	152959	.	+	.	151354:gww1.34.61._Exon
scaffold_67	MYC	exon	105156	105252	.	+	.	151504:gww1.67.48._Exon
scaffold_67	MYC	exon	105302	105414	.	+	.	151504:gww1.67.48._Exon
scaffold_67	MYC	exon	105445	105876	.	+	.	151504:gww1.67.48._Exon
scaffold_67	MYC	exon	105933	107523	.	+	.	151504:gww1.67.48._Exon
scaffold_1	MYC	exon	2699902	2700021	.	+	.	152235:gww1.1.1184._Exon
scaffold_1	MYC	exon	2700077	2700209	.	+	.	152235:gww1.1.1184._Exon
scaffold_1	MYC	exon	2700263	2700676	.	+	.	152235:gww1.1.1184._Exon
scaffold_1	MYC	exon	2700724	2700811	.	+	.	152235:gww1.1.1184._Exon
scaffold_1	MYC	exon	2700864	2701146	.	+	.	152235:gww1.1.1184._Exon
scaffold_36	MYC	exon	247662	247851	.	-	.	152284:gww1.36.63._Exon
scaffold_36	MYC	exon	247911	248336	.	-	.	152284:gww1.36.63._Exon
scaffold_36	MYC	exon	248387	248511	.	-	.	152284:gww1.36.63._Exon
scaffold_36	MYC	exon	248560	248836	.	-	.	152284:gww1.36.63._Exon
scaffold_36	MYC	exon	248894	249322	.	-	.	152284:gww1.36.63._Exon
scaffold_4	MYC	exon	1538137	1539453	.	+	.	152612:gww1.4.810._Exon
scaffold_5	MYC	exon	1556088	1556340	.	-	.	152616:gww1.5.612._Exon
scaffold_5	MYC	exon	1556406	1556488	.	-	.	152616:gww1.5.612._Exon
scaffold_5	MYC	exon	1556544	1556692	.	-	.	152616:gww1.5.612._Exon
scaffold_5	MYC	exon	1556757	1556824	.	-	.	152616:gww1.5.612._Exon
scaffold_5	MYC	exon	1556880	1556896	.	-	.	152616:gww1.5.612._Exon
scaffold_5	MYC	exon	1556956	1557071	.	-	.	152616:gww1.5.612._Exon
scaffold_5	MYC	exon	1557126	1557280	.	-	.	152616:gww1.5.612._Exon
scaffold_5	MYC	exon	1557338	1557419	.	-	.	152616:gww1.5.612._Exon
scaffold_5	MYC	exon	1557470	1557516	.	-	.	152616:gww1.5.612._Exon
scaffold_5	MYC	exon	1557574	1557887	.	-	.	152616:gww1.5.612._Exon
scaffold_17	MYC	exon	665433	665760	.	-	.	152909:gww1.17.148._Exon
scaffold_17	MYC	exon	665821	665918	.	-	.	152909:gww1.17.148._Exon
scaffold_17	MYC	exon	665981	666084	.	-	.	152909:gww1.17.148._Exon
scaffold_17	MYC	exon	666138	666217	.	-	.	152909:gww1.17.148._Exon
scaffold_17	MYC	exon	666270	666415	.	-	.	152909:gww1.17.148._Exon
scaffold_17	MYC	exon	666466	666591	.	-	.	152909:gww1.17.148._Exon
scaffold_17	MYC	exon	666645	666699	.	-	.	152909:gww1.17.148._Exon
scaffold_17	MYC	exon	666750	666804	.	-	.	152909:gww1.17.148._Exon
scaffold_17	MYC	exon	666867	666902	.	-	.	152909:gww1.17.148._Exon
scaffold_17	MYC	exon	666955	667121	.	-	.	152909:gww1.17.148._Exon
scaffold_1	MYC	exon	2042226	2042228	.	+	.	154219:gww1.1.1350._Exon_PossibleInsertion
scaffold_1	MYC	exon	2042232	2042234	.	+	.	154219:gww1.1.1350._Exon_PossibleInsertion
scaffold_1	MYC	exon	2042241	2042241	.	+	.	154219:gww1.1.1350._Exon_PossibleInsertion
scaffold_1	MYC	exon	2042291	2042321	.	+	.	154219:gww1.1.1350._Exon
scaffold_1	MYC	exon	2042380	2042697	.	+	.	154219:gww1.1.1350._Exon
scaffold_1	MYC	exon	2042759	2042935	.	+	.	154219:gww1.1.1350._Exon
scaffold_2	MYC	exon	1268182	1268252	.	+	.	154364:gww1.2.1033._Exon
scaffold_2	MYC	exon	1268311	1268328	.	+	.	154364:gww1.2.1033._Exon
scaffold_2	MYC	exon	1268378	1268509	.	+	.	154364:gww1.2.1033._Exon
scaffold_2	MYC	exon	1268566	1268604	.	+	.	154364:gww1.2.1033._Exon
scaffold_2	MYC	exon	1268653	1268714	.	+	.	154364:gww1.2.1033._Exon
scaffold_2	MYC	exon	1268774	1268839	.	+	.	154364:gww1.2.1033._Exon
scaffold_2	MYC	exon	1268898	1268935	.	+	.	154364:gww1.2.1033._Exon
scaffold_2	MYC	exon	1268983	1269037	.	+	.	154364:gww1.2.1033._Exon
scaffold_18	MYC	exon	65202	65488	.	+	.	154927:gww1.18.174._Exon
scaffold_18	MYC	exon	65539	65941	.	+	.	154927:gww1.18.174._Exon
scaffold_34	MYC	exon	243034	243094	.	+	.	155182:gww1.34.110._Exon
scaffold_34	MYC	exon	243157	243237	.	+	.	155182:gww1.34.110._Exon
scaffold_34	MYC	exon	243291	243384	.	+	.	155182:gww1.34.110._Exon
scaffold_34	MYC	exon	243395	243398	.	+	.	155182:gww1.34.110._Exon_PossibleInsertion
scaffold_653	MYC	exon	2406	4047	.	+	.	155395:gww1.653.4._Exon
scaffold_7	MYC	exon	1002689	1003703	.	-	.	156780:gwh1.7.32._Exon
scaffold_7	MYC	exon	1003760	1004442	.	-	.	156780:gwh1.7.32._Exon
scaffold_7	MYC	exon	1004522	1004869	.	-	.	156780:gwh1.7.32._Exon
scaffold_14	MYC	exon	3534	3694	.	-	.	157859:gwh1.14.19._Exon
scaffold_14	MYC	exon	3747	3799	.	-	.	157859:gwh1.14.19._Exon
scaffold_14	MYC	exon	3858	4094	.	-	.	157859:gwh1.14.19._Exon
scaffold_14	MYC	exon	4152	4231	.	-	.	157859:gwh1.14.19._Exon
scaffold_14	MYC	exon	4289	4584	.	-	.	157859:gwh1.14.19._Exon
scaffold_14	MYC	exon	4642	4711	.	-	.	157859:gwh1.14.19._Exon
scaffold_14	MYC	exon	4762	5223	.	-	.	157859:gwh1.14.19._Exon
scaffold_14	MYC	exon	5278	5517	.	-	.	157859:gwh1.14.19._Exon
scaffold_14	MYC	exon	5574	5691	.	-	.	157859:gwh1.14.19._Exon
scaffold_14	MYC	exon	5758	5980	.	-	.	157859:gwh1.14.19._Exon
scaffold_4	MYC	exon	456982	457067	.	+	.	158584:gwh1.4.212._Exon
scaffold_4	MYC	exon	457123	457138	.	+	.	158584:gwh1.4.212._Exon
scaffold_4	MYC	exon	457191	457391	.	+	.	158584:gwh1.4.212._Exon
scaffold_4	MYC	exon	457439	458456	.	+	.	158584:gwh1.4.212._Exon
scaffold_11	MYC	exon	1235811	1236026	.	-	.	159160:gwh1.11.165._Exon
scaffold_11	MYC	exon	1236077	1237010	.	-	.	159160:gwh1.11.165._Exon
scaffold_11	MYC	exon	1237066	1237269	.	-	.	159160:gwh1.11.165._Exon
scaffold_11	MYC	exon	1237331	1237370	.	-	.	159160:gwh1.11.165._Exon
scaffold_1	MYC	exon	603741	604200	.	-	.	159312:gwh1.1.399._Exon
scaffold_1	MYC	exon	604252	604365	.	-	.	159312:gwh1.1.399._Exon
scaffold_1	MYC	exon	604416	604617	.	-	.	159312:gwh1.1.399._Exon
scaffold_1	MYC	exon	604663	604783	.	-	.	159312:gwh1.1.399._Exon
scaffold_1	MYC	exon	604835	605004	.	-	.	159312:gwh1.1.399._Exon
scaffold_1	MYC	exon	605056	605266	.	-	.	159312:gwh1.1.399._Exon
scaffold_2	MYC	exon	3012558	3012628	.	+	.	159735:gwh1.2.393._Exon
scaffold_2	MYC	exon	3012687	3012714	.	+	.	159735:gwh1.2.393._Exon
scaffold_2	MYC	exon	3012771	3013032	.	+	.	159735:gwh1.2.393._Exon
scaffold_2	MYC	exon	3013091	3013402	.	+	.	159735:gwh1.2.393._Exon
scaffold_2	MYC	exon	3013463	3013588	.	+	.	159735:gwh1.2.393._Exon
scaffold_2	MYC	exon	3013641	3013878	.	+	.	159735:gwh1.2.393._Exon
scaffold_12	MYC	exon	217083	217446	.	-	.	159893:gwh1.12.78._Exon
scaffold_12	MYC	exon	217500	217983	.	-	.	159893:gwh1.12.78._Exon
scaffold_12	MYC	exon	218046	218213	.	-	.	159893:gwh1.12.78._Exon
scaffold_7	MYC	exon	136120	136257	.	-	.	160152:gwh1.7.135._Exon
scaffold_7	MYC	exon	136313	136532	.	-	.	160152:gwh1.7.135._Exon
scaffold_7	MYC	exon	136594	136841	.	-	.	160152:gwh1.7.135._Exon
scaffold_7	MYC	exon	136892	136919	.	-	.	160152:gwh1.7.135._Exon
scaffold_7	MYC	exon	136969	137102	.	-	.	160152:gwh1.7.135._Exon
scaffold_7	MYC	exon	137151	137224	.	-	.	160152:gwh1.7.135._Exon
scaffold_7	MYC	exon	137279	137367	.	-	.	160152:gwh1.7.135._Exon
scaffold_7	MYC	exon	137427	137502	.	-	.	160152:gwh1.7.135._Exon
scaffold_7	MYC	exon	137560	137660	.	-	.	160152:gwh1.7.135._Exon
scaffold_7	MYC	exon	137665	137673	.	-	.	160152:gwh1.7.135._Exon
scaffold_4	MYC	exon	1059196	1059312	.	-	.	161231:gwh1.4.406._Exon
scaffold_4	MYC	exon	1059365	1059442	.	-	.	161231:gwh1.4.406._Exon
scaffold_4	MYC	exon	1059494	1059622	.	-	.	161231:gwh1.4.406._Exon
scaffold_4	MYC	exon	1059676	1059824	.	-	.	161231:gwh1.4.406._Exon
scaffold_4	MYC	exon	1059873	1060087	.	-	.	161231:gwh1.4.406._Exon
scaffold_26	MYC	exon	602970	603047	.	+	.	161370:gwh1.26.45._Exon
scaffold_26	MYC	exon	603101	603163	.	+	.	161370:gwh1.26.45._Exon
scaffold_26	MYC	exon	603218	603352	.	+	.	161370:gwh1.26.45._Exon
scaffold_26	MYC	exon	603409	604048	.	+	.	161370:gwh1.26.45._Exon
scaffold_26	MYC	exon	604104	604215	.	+	.	161370:gwh1.26.45._Exon
scaffold_1	MYC	exon	1284852	1284972	.	-	.	161376:gwh1.1.630._Exon
scaffold_1	MYC	exon	1285025	1285095	.	-	.	161376:gwh1.1.630._Exon
scaffold_1	MYC	exon	1285142	1285244	.	-	.	161376:gwh1.1.630._Exon
scaffold_1	MYC	exon	1285295	1285465	.	-	.	161376:gwh1.1.630._Exon
scaffold_1	MYC	exon	1285517	1285677	.	-	.	161376:gwh1.1.630._Exon
scaffold_1	MYC	exon	1285726	1285771	.	-	.	161376:gwh1.1.630._Exon
scaffold_1	MYC	exon	1285822	1285927	.	-	.	161376:gwh1.1.630._Exon
scaffold_1	MYC	exon	1285976	1286085	.	-	.	161376:gwh1.1.630._Exon
scaffold_1	MYC	exon	1286296	1286297	.	-	.	161376:gwh1.1.630._Exon_PossibleInsertion
scaffold_2	MYC	exon	1344571	1344669	.	+	.	161437:gwh1.2.523._Exon
scaffold_2	MYC	exon	1344718	1344858	.	+	.	161437:gwh1.2.523._Exon
scaffold_2	MYC	exon	1344911	1345181	.	+	.	161437:gwh1.2.523._Exon
scaffold_2	MYC	exon	1345235	1345762	.	+	.	161437:gwh1.2.523._Exon
scaffold_6	MYC	exon	1538855	1539023	.	-	.	161454:gwh1.6.273._Exon
scaffold_6	MYC	exon	1539072	1539860	.	-	.	161454:gwh1.6.273._Exon
scaffold_6	MYC	exon	1539911	1540156	.	-	.	161454:gwh1.6.273._Exon
scaffold_9	MYC	exon	296777	296817	.	+	.	161663:gwh1.9.178._Exon
scaffold_9	MYC	exon	296866	296936	.	+	.	161663:gwh1.9.178._Exon
scaffold_9	MYC	exon	296998	297171	.	+	.	161663:gwh1.9.178._Exon
scaffold_9	MYC	exon	297225	297903	.	+	.	161663:gwh1.9.178._Exon
scaffold_1	MYC	exon	1127489	1127573	.	+	.	161707:gwh1.1.667._Exon
scaffold_1	MYC	exon	1127628	1127865	.	+	.	161707:gwh1.1.667._Exon
scaffold_1	MYC	exon	1127926	1128110	.	+	.	161707:gwh1.1.667._Exon
scaffold_1	MYC	exon	1128162	1128490	.	+	.	161707:gwh1.1.667._Exon
scaffold_50	MYC	exon	172131	172288	.	-	.	161953:gwh1.50.26._Exon
scaffold_50	MYC	exon	172397	172719	.	-	.	161953:gwh1.50.26._Exon
scaffold_50	MYC	exon	172792	172943	.	-	.	161953:gwh1.50.26._Exon
scaffold_50	MYC	exon	173011	173056	.	-	.	161953:gwh1.50.26._Exon
scaffold_50	MYC	exon	173116	173371	.	-	.	161953:gwh1.50.26._Exon
scaffold_50	MYC	exon	173467	173468	.	-	.	161953:gwh1.50.26._Exon_PossibleInsertion
scaffold_50	MYC	exon	173581	173588	.	-	.	161953:gwh1.50.26._Exon_PossibleInsertion
scaffold_1	MYC	exon	1608441	1609068	.	-	.	162354:gwh1.1.732._Exon
scaffold_1	MYC	exon	1609124	1609176	.	-	.	162354:gwh1.1.732._Exon
scaffold_9	MYC	exon	1040591	1040820	.	+	.	162373:gwh1.9.195._Exon
scaffold_9	MYC	exon	1040875	1040958	.	+	.	162373:gwh1.9.195._Exon
scaffold_9	MYC	exon	1041014	1041039	.	+	.	162373:gwh1.9.195._Exon
scaffold_9	MYC	exon	1041093	1041120	.	+	.	162373:gwh1.9.195._Exon
scaffold_9	MYC	exon	1041170	1041288	.	+	.	162373:gwh1.9.195._Exon
scaffold_9	MYC	exon	1041351	1041389	.	+	.	162373:gwh1.9.195._Exon
scaffold_9	MYC	exon	1041441	1041666	.	+	.	162373:gwh1.9.195._Exon
scaffold_2	MYC	exon	2715901	2716136	.	-	.	162524:gwh1.2.610._Exon
scaffold_2	MYC	exon	2716192	2716385	.	-	.	162524:gwh1.2.610._Exon
scaffold_2	MYC	exon	2716437	2716501	.	-	.	162524:gwh1.2.610._Exon
scaffold_2	MYC	exon	2716553	2716982	.	-	.	162524:gwh1.2.610._Exon
scaffold_1	MYC	exon	892044	892302	.	-	.	162645:gwh1.1.752._Exon
scaffold_1	MYC	exon	892359	892430	.	-	.	162645:gwh1.1.752._Exon
scaffold_1	MYC	exon	892483	892569	.	-	.	162645:gwh1.1.752._Exon
scaffold_1	MYC	exon	892621	892772	.	-	.	162645:gwh1.1.752._Exon
scaffold_1	MYC	exon	892827	892981	.	-	.	162645:gwh1.1.752._Exon
scaffold_1	MYC	exon	893032	893074	.	-	.	162645:gwh1.1.752._Exon
scaffold_1	MYC	exon	893121	893177	.	-	.	162645:gwh1.1.752._Exon
scaffold_4	MYC	exon	2253439	2253587	.	+	.	163221:gwh1.4.573._Exon
scaffold_4	MYC	exon	2253647	2253705	.	+	.	163221:gwh1.4.573._Exon
scaffold_4	MYC	exon	2253783	2253997	.	+	.	163221:gwh1.4.573._Exon
scaffold_4	MYC	exon	2254049	2254552	.	+	.	163221:gwh1.4.573._Exon
scaffold_19	MYC	exon	539750	539948	.	+	.	163800:gwh1.19.79._Exon
scaffold_19	MYC	exon	540008	540092	.	+	.	163800:gwh1.19.79._Exon
scaffold_19	MYC	exon	540157	540383	.	+	.	163800:gwh1.19.79._Exon
scaffold_19	MYC	exon	540547	540997	.	+	.	163800:gwh1.19.79._Exon
scaffold_4	MYC	exon	1205090	1205207	.	-	.	163849:gwh1.4.617._Exon
scaffold_4	MYC	exon	1205259	1205454	.	-	.	163849:gwh1.4.617._Exon
scaffold_4	MYC	exon	1205507	1205621	.	-	.	163849:gwh1.4.617._Exon
scaffold_2	MYC	exon	2153740	2153740	.	+	.	164012:gwh1.2.727._Exon_PossibleInsertion
scaffold_2	MYC	exon	2153773	2153888	.	+	.	164012:gwh1.2.727._Exon
scaffold_2	MYC	exon	2153943	2153993	.	+	.	164012:gwh1.2.727._Exon
scaffold_2	MYC	exon	2154044	2154230	.	+	.	164012:gwh1.2.727._Exon
scaffold_2	MYC	exon	2154290	2154532	.	+	.	164012:gwh1.2.727._Exon
scaffold_11	MYC	exon	857295	857393	.	-	.	164238:gwh1.11.325._Exon
scaffold_11	MYC	exon	857450	857660	.	-	.	164238:gwh1.11.325._Exon
scaffold_11	MYC	exon	857723	857837	.	-	.	164238:gwh1.11.325._Exon
scaffold_1	MYC	exon	186203	186514	.	-	.	164583:gwh1.1.948._Exon
scaffold_1	MYC	exon	186564	186583	.	-	.	164583:gwh1.1.948._Exon
scaffold_1	MYC	exon	186635	186730	.	-	.	164583:gwh1.1.948._Exon
scaffold_1	MYC	exon	186781	186801	.	-	.	164583:gwh1.1.948._Exon
scaffold_1	MYC	exon	186851	186953	.	-	.	164583:gwh1.1.948._Exon
scaffold_1	MYC	exon	186958	186965	.	-	.	164583:gwh1.1.948._Exon_PossibleInsertion
scaffold_1	MYC	exon	186970	186972	.	-	.	164583:gwh1.1.948._Exon_PossibleInsertion
scaffold_1	MYC	exon	186976	186978	.	-	.	164583:gwh1.1.948._Exon_PossibleInsertion
scaffold_1	MYC	exon	186986	186988	.	-	.	164583:gwh1.1.948._Exon_PossibleInsertion
scaffold_1	MYC	exon	187027	187036	.	-	.	164583:gwh1.1.948._Exon
scaffold_1	MYC	exon	373521	373610	.	-	.	164630:gwh1.1.954._Exon
scaffold_1	MYC	exon	373658	373714	.	-	.	164630:gwh1.1.954._Exon
scaffold_1	MYC	exon	373765	373846	.	-	.	164630:gwh1.1.954._Exon
scaffold_1	MYC	exon	373894	374097	.	-	.	164630:gwh1.1.954._Exon
scaffold_27	MYC	exon	430656	430848	.	-	.	165054:gwh1.27.70._Exon
scaffold_27	MYC	exon	430901	430966	.	-	.	165054:gwh1.27.70._Exon
scaffold_27	MYC	exon	431023	431200	.	-	.	165054:gwh1.27.70._Exon
scaffold_27	MYC	exon	431289	431290	.	-	.	165054:gwh1.27.70._Exon_PossibleInsertion
scaffold_182	MYC	exon	16213	16935	.	+	.	165462:gwh1.182.1._Exon
scaffold_13	MYC	exon	578057	580039	.	+	.	166150:gwh1.13.102._Exon
scaffold_1	MYC	exon	2677987	2678125	.	+	.	166916:gwh1.1.1177._Exon
scaffold_1	MYC	exon	2678180	2678271	.	+	.	166916:gwh1.1.1177._Exon
scaffold_1	MYC	exon	2678324	2678604	.	+	.	166916:gwh1.1.1177._Exon
scaffold_1	MYC	exon	2678659	2679352	.	+	.	166916:gwh1.1.1177._Exon
scaffold_1	MYC	exon	2679402	2679479	.	+	.	166916:gwh1.1.1177._Exon
scaffold_1	MYC	exon	2679534	2679830	.	+	.	166916:gwh1.1.1177._Exon
scaffold_1	MYC	exon	552371	552655	.	+	.	167309:gwh1.1.1210._Exon
scaffold_1	MYC	exon	552715	553908	.	+	.	167309:gwh1.1.1210._Exon
scaffold_12	MYC	exon	744897	745907	.	+	.	168158:gwh1.12.305._Exon
scaffold_12	MYC	exon	745959	745974	.	+	.	168158:gwh1.12.305._Exon
scaffold_2	MYC	exon	1102540	1102868	.	-	.	168402:gwh1.2.983._Exon
scaffold_2	MYC	exon	1102931	1103035	.	-	.	168402:gwh1.2.983._Exon
scaffold_2	MYC	exon	1103090	1103510	.	-	.	168402:gwh1.2.983._Exon
scaffold_2	MYC	exon	2068297	2068336	.	+	.	168591:gwh1.2.997._Exon
scaffold_2	MYC	exon	2068393	2068490	.	+	.	168591:gwh1.2.997._Exon
scaffold_2	MYC	exon	2068553	2068703	.	+	.	168591:gwh1.2.997._Exon
scaffold_2	MYC	exon	2068763	2068891	.	+	.	168591:gwh1.2.997._Exon
scaffold_2	MYC	exon	2068950	2069446	.	+	.	168591:gwh1.2.997._Exon
scaffold_2	MYC	exon	2069504	2069510	.	+	.	168591:gwh1.2.997._Exon
scaffold_2	MYC	exon	2069565	2069588	.	+	.	168591:gwh1.2.997._Exon
scaffold_73	MYC	exon	174083	174164	.	+	.	168604:gwh1.73.56._Exon
scaffold_73	MYC	exon	174215	174362	.	+	.	168604:gwh1.73.56._Exon
scaffold_73	MYC	exon	174410	174591	.	+	.	168604:gwh1.73.56._Exon
scaffold_73	MYC	exon	174647	175025	.	+	.	168604:gwh1.73.56._Exon
scaffold_1	MYC	exon	367102	367339	.	-	.	168929:gwh1.1.1350._Exon
scaffold_1	MYC	exon	367397	367488	.	-	.	168929:gwh1.1.1350._Exon
scaffold_1	MYC	exon	367539	367617	.	-	.	168929:gwh1.1.1350._Exon
scaffold_1	MYC	exon	367665	367776	.	-	.	168929:gwh1.1.1350._Exon
scaffold_1	MYC	exon	367827	368002	.	-	.	168929:gwh1.1.1350._Exon
scaffold_1	MYC	exon	2827443	2827558	.	+	.	169738:gwh1.1.1391._Exon
scaffold_1	MYC	exon	2827610	2827648	.	+	.	169738:gwh1.1.1391._Exon
scaffold_1	MYC	exon	2827705	2828108	.	+	.	169738:gwh1.1.1391._Exon
scaffold_1	MYC	exon	2828188	2828210	.	+	.	169738:gwh1.1.1391._Exon
scaffold_1	MYC	exon	2828269	2828390	.	+	.	169738:gwh1.1.1391._Exon
scaffold_1	MYC	exon	2828459	2828511	.	+	.	169738:gwh1.1.1391._Exon
scaffold_14	MYC	exon	1016572	1017355	.	+	.	169971:gwh1.14.158._Exon
scaffold_14	MYC	exon	1017404	1017414	.	+	.	169971:gwh1.14.158._Exon
scaffold_246	MYC	exon	7184	7917	.	+	.	170133:gwh1.246.16._Exon
scaffold_1	MYC	exon	1724413	1724472	.	+	.	170335:estExt_Genewise1_human.C_1025_Exon
scaffold_1	MYC	exon	1724525	1724912	.	+	.	170335:estExt_Genewise1_human.C_1025_Exon
scaffold_1	MYC	exon	1724966	1725018	.	+	.	170335:estExt_Genewise1_human.C_1025_Exon
scaffold_1	MYC	exon	1725068	1725863	.	+	.	170335:estExt_Genewise1_human.C_1025_Exon
scaffold_1	MYC	exon	1725917	1726261	.	+	.	170335:estExt_Genewise1_human.C_1025_Exon
scaffold_1	MYC	exon	1726312	1726473	.	+	.	170335:estExt_Genewise1_human.C_1025_Exon
scaffold_1	MYC	exon	2796000	2796132	.	+	.	170574:estExt_Genewise1_human.C_1065_Exon
scaffold_1	MYC	exon	2796183	2796576	.	+	.	170574:estExt_Genewise1_human.C_1065_Exon
scaffold_1	MYC	exon	2796626	2796683	.	+	.	170574:estExt_Genewise1_human.C_1065_Exon
scaffold_1	MYC	exon	2796738	2796759	.	+	.	170574:estExt_Genewise1_human.C_1065_Exon
scaffold_1	MYC	exon	2796809	2796849	.	+	.	170574:estExt_Genewise1_human.C_1065_Exon
scaffold_1	MYC	exon	2796902	2796978	.	+	.	170574:estExt_Genewise1_human.C_1065_Exon
scaffold_1	MYC	exon	2797034	2797641	.	+	.	170574:estExt_Genewise1_human.C_1065_Exon
scaffold_1	MYC	exon	1048968	1049028	.	+	.	170594:estExt_Genewise1_human.C_1069_Exon
scaffold_1	MYC	exon	1049079	1049085	.	+	.	170594:estExt_Genewise1_human.C_1069_Exon
scaffold_1	MYC	exon	1049136	1049248	.	+	.	170594:estExt_Genewise1_human.C_1069_Exon
scaffold_1	MYC	exon	1049303	1049689	.	+	.	170594:estExt_Genewise1_human.C_1069_Exon
scaffold_1	MYC	exon	1049739	1050124	.	+	.	170594:estExt_Genewise1_human.C_1069_Exon
scaffold_1	MYC	exon	402017	402218	.	-	.	170638:estExt_Genewise1_human.C_1076_Exon
scaffold_1	MYC	exon	402272	402405	.	-	.	170638:estExt_Genewise1_human.C_1076_Exon
scaffold_1	MYC	exon	402459	402565	.	-	.	170638:estExt_Genewise1_human.C_1076_Exon
scaffold_1	MYC	exon	402622	402803	.	-	.	170638:estExt_Genewise1_human.C_1076_Exon
scaffold_1	MYC	exon	402866	402883	.	-	.	170638:estExt_Genewise1_human.C_1076_Exon
scaffold_1	MYC	exon	402952	402991	.	-	.	170638:estExt_Genewise1_human.C_1076_Exon
scaffold_1	MYC	exon	403047	403076	.	-	.	170638:estExt_Genewise1_human.C_1076_Exon
scaffold_1	MYC	exon	403128	403214	.	-	.	170638:estExt_Genewise1_human.C_1076_Exon
scaffold_1	MYC	exon	403275	403355	.	-	.	170638:estExt_Genewise1_human.C_1076_Exon
scaffold_1	MYC	exon	2766611	2766727	.	+	.	170733:estExt_Genewise1_human.C_1093_Exon
scaffold_1	MYC	exon	2766785	2766842	.	+	.	170733:estExt_Genewise1_human.C_1093_Exon
scaffold_1	MYC	exon	2766894	2767041	.	+	.	170733:estExt_Genewise1_human.C_1093_Exon
scaffold_1	MYC	exon	2767103	2767358	.	+	.	170733:estExt_Genewise1_human.C_1093_Exon
scaffold_1	MYC	exon	1184159	1184277	.	-	.	170758:estExt_Genewise1_human.C_1099_Exon
scaffold_1	MYC	exon	1184335	1184397	.	-	.	170758:estExt_Genewise1_human.C_1099_Exon
scaffold_1	MYC	exon	1184448	1184483	.	-	.	170758:estExt_Genewise1_human.C_1099_Exon
scaffold_1	MYC	exon	1184535	1184778	.	-	.	170758:estExt_Genewise1_human.C_1099_Exon
scaffold_1	MYC	exon	1184836	1184850	.	-	.	170758:estExt_Genewise1_human.C_1099_Exon
scaffold_1	MYC	exon	1184903	1184990	.	-	.	170758:estExt_Genewise1_human.C_1099_Exon
scaffold_1	MYC	exon	1185043	1185076	.	-	.	170758:estExt_Genewise1_human.C_1099_Exon
scaffold_1	MYC	exon	1185131	1185207	.	-	.	170758:estExt_Genewise1_human.C_1099_Exon
scaffold_1	MYC	exon	2646169	2646427	.	+	.	170847:estExt_Genewise1_human.C_1115_Exon
scaffold_1	MYC	exon	2646485	2646701	.	+	.	170847:estExt_Genewise1_human.C_1115_Exon
scaffold_1	MYC	exon	2646759	2647978	.	+	.	170847:estExt_Genewise1_human.C_1115_Exon
scaffold_1	MYC	exon	2821193	2821239	.	+	.	170963:estExt_Genewise1_human.C_1133_Exon
scaffold_1	MYC	exon	2821297	2821528	.	+	.	170963:estExt_Genewise1_human.C_1133_Exon
scaffold_1	MYC	exon	2821576	2821628	.	+	.	170963:estExt_Genewise1_human.C_1133_Exon_PossibleInsertion
scaffold_1	MYC	exon	2821741	2821788	.	+	.	170963:estExt_Genewise1_human.C_1133_Exon
scaffold_1	MYC	exon	2821841	2821867	.	+	.	170963:estExt_Genewise1_human.C_1133_Exon
scaffold_1	MYC	exon	2821923	2822025	.	+	.	170963:estExt_Genewise1_human.C_1133_Exon
scaffold_1	MYC	exon	2822076	2822351	.	+	.	170963:estExt_Genewise1_human.C_1133_Exon
scaffold_1	MYC	exon	2822406	2822574	.	+	.	170963:estExt_Genewise1_human.C_1133_Exon
scaffold_2	MYC	exon	2546674	2546857	.	+	.	171034:estExt_Genewise1_human.C_2005_Exon
scaffold_2	MYC	exon	2546910	2547038	.	+	.	171034:estExt_Genewise1_human.C_2005_Exon
scaffold_2	MYC	exon	2547090	2547477	.	+	.	171034:estExt_Genewise1_human.C_2005_Exon
scaffold_2	MYC	exon	2547530	2547844	.	+	.	171034:estExt_Genewise1_human.C_2005_Exon
scaffold_2	MYC	exon	2547892	2548084	.	+	.	171034:estExt_Genewise1_human.C_2005_Exon
scaffold_2	MYC	exon	2548137	2548291	.	+	.	171034:estExt_Genewise1_human.C_2005_Exon
scaffold_2	MYC	exon	2548342	2548590	.	+	.	171034:estExt_Genewise1_human.C_2005_Exon
scaffold_2	MYC	exon	2548654	2548796	.	+	.	171034:estExt_Genewise1_human.C_2005_Exon
scaffold_2	MYC	exon	2548849	2549473	.	+	.	171034:estExt_Genewise1_human.C_2005_Exon
scaffold_2	MYC	exon	980606	980681	.	+	.	171141:estExt_Genewise1_human.C_2024_Exon
scaffold_2	MYC	exon	980742	980907	.	+	.	171141:estExt_Genewise1_human.C_2024_Exon
scaffold_2	MYC	exon	980957	981457	.	+	.	171141:estExt_Genewise1_human.C_2024_Exon
scaffold_2	MYC	exon	981507	981552	.	+	.	171141:estExt_Genewise1_human.C_2024_Exon
scaffold_2	MYC	exon	981602	981653	.	+	.	171141:estExt_Genewise1_human.C_2024_Exon
scaffold_2	MYC	exon	981705	981750	.	+	.	171141:estExt_Genewise1_human.C_2024_Exon
scaffold_2	MYC	exon	981802	981911	.	+	.	171141:estExt_Genewise1_human.C_2024_Exon
scaffold_2	MYC	exon	981963	982093	.	+	.	171141:estExt_Genewise1_human.C_2024_Exon
scaffold_2	MYC	exon	982147	982323	.	+	.	171141:estExt_Genewise1_human.C_2024_Exon
scaffold_2	MYC	exon	982383	982511	.	+	.	171141:estExt_Genewise1_human.C_2024_Exon
scaffold_2	MYC	exon	1331265	1331429	.	+	.	171564:estExt_Genewise1_human.C_2102_Exon
scaffold_2	MYC	exon	1331483	1331584	.	+	.	171564:estExt_Genewise1_human.C_2102_Exon
scaffold_2	MYC	exon	1331638	1331803	.	+	.	171564:estExt_Genewise1_human.C_2102_Exon
scaffold_2	MYC	exon	1331865	1331877	.	+	.	171564:estExt_Genewise1_human.C_2102_Exon
scaffold_2	MYC	exon	1331926	1332312	.	+	.	171564:estExt_Genewise1_human.C_2102_Exon
scaffold_3	MYC	exon	2547431	2547509	.	+	.	171643:estExt_Genewise1_human.C_3011_Exon
scaffold_3	MYC	exon	2547556	2547721	.	+	.	171643:estExt_Genewise1_human.C_3011_Exon
scaffold_3	MYC	exon	2547770	2547884	.	+	.	171643:estExt_Genewise1_human.C_3011_Exon
scaffold_3	MYC	exon	2547939	2548964	.	+	.	171643:estExt_Genewise1_human.C_3011_Exon
scaffold_3	MYC	exon	2549017	2549152	.	+	.	171643:estExt_Genewise1_human.C_3011_Exon
scaffold_3	MYC	exon	2549204	2549359	.	+	.	171643:estExt_Genewise1_human.C_3011_Exon
scaffold_3	MYC	exon	2644268	2644364	.	+	.	171793:estExt_Genewise1_human.C_3038_Exon
scaffold_3	MYC	exon	2644423	2644668	.	+	.	171793:estExt_Genewise1_human.C_3038_Exon
scaffold_3	MYC	exon	2644721	2644814	.	+	.	171793:estExt_Genewise1_human.C_3038_Exon
scaffold_3	MYC	exon	2644864	2644988	.	+	.	171793:estExt_Genewise1_human.C_3038_Exon
scaffold_3	MYC	exon	2645048	2645431	.	+	.	171793:estExt_Genewise1_human.C_3038_Exon
scaffold_3	MYC	exon	2521861	2522253	.	+	.	171826:estExt_Genewise1_human.C_3045_Exon
scaffold_3	MYC	exon	2522303	2522622	.	+	.	171826:estExt_Genewise1_human.C_3045_Exon
scaffold_3	MYC	exon	2522626	2522637	.	+	.	171826:estExt_Genewise1_human.C_3045_Exon_PossibleInsertion
scaffold_3	MYC	exon	2522696	2522733	.	+	.	171826:estExt_Genewise1_human.C_3045_Exon
scaffold_3	MYC	exon	2522783	2523125	.	+	.	171826:estExt_Genewise1_human.C_3045_Exon
scaffold_3	MYC	exon	2523179	2523222	.	+	.	171826:estExt_Genewise1_human.C_3045_Exon
scaffold_4	MYC	exon	2338773	2338954	.	-	.	171995:estExt_Genewise1_human.C_4013_Exon
scaffold_4	MYC	exon	2339010	2339044	.	-	.	171995:estExt_Genewise1_human.C_4013_Exon
scaffold_4	MYC	exon	1247851	1248320	.	+	.	172108:estExt_Genewise1_human.C_4038_Exon
scaffold_4	MYC	exon	1248374	1248723	.	+	.	172108:estExt_Genewise1_human.C_4038_Exon
scaffold_4	MYC	exon	1248779	1249223	.	+	.	172108:estExt_Genewise1_human.C_4038_Exon
scaffold_4	MYC	exon	1356288	1356578	.	-	.	172170:estExt_Genewise1_human.C_4053_Exon
scaffold_4	MYC	exon	1356635	1356745	.	-	.	172170:estExt_Genewise1_human.C_4053_Exon
scaffold_4	MYC	exon	1356798	1356869	.	-	.	172170:estExt_Genewise1_human.C_4053_Exon
scaffold_4	MYC	exon	1356918	1357010	.	-	.	172170:estExt_Genewise1_human.C_4053_Exon
scaffold_4	MYC	exon	1357063	1357199	.	-	.	172170:estExt_Genewise1_human.C_4053_Exon
scaffold_4	MYC	exon	1357255	1357591	.	-	.	172170:estExt_Genewise1_human.C_4053_Exon
scaffold_4	MYC	exon	2274482	2274745	.	+	.	172261:estExt_Genewise1_human.C_4068_Exon
scaffold_4	MYC	exon	2274797	2274869	.	+	.	172261:estExt_Genewise1_human.C_4068_Exon
scaffold_4	MYC	exon	2274924	2275124	.	+	.	172261:estExt_Genewise1_human.C_4068_Exon
scaffold_4	MYC	exon	2275178	2275294	.	+	.	172261:estExt_Genewise1_human.C_4068_Exon
scaffold_4	MYC	exon	2275347	2275406	.	+	.	172261:estExt_Genewise1_human.C_4068_Exon
scaffold_4	MYC	exon	2275456	2275470	.	+	.	172261:estExt_Genewise1_human.C_4068_Exon
scaffold_4	MYC	exon	2275528	2275594	.	+	.	172261:estExt_Genewise1_human.C_4068_Exon
scaffold_4	MYC	exon	2275733	2275734	.	+	.	172261:estExt_Genewise1_human.C_4068_Exon
scaffold_4	MYC	exon	190590	190652	.	+	.	172304:estExt_Genewise1_human.C_4075_Exon
scaffold_4	MYC	exon	190705	190813	.	+	.	172304:estExt_Genewise1_human.C_4075_Exon
scaffold_4	MYC	exon	190862	190997	.	+	.	172304:estExt_Genewise1_human.C_4075_Exon
scaffold_4	MYC	exon	191048	191080	.	+	.	172304:estExt_Genewise1_human.C_4075_Exon
scaffold_4	MYC	exon	191127	191423	.	+	.	172304:estExt_Genewise1_human.C_4075_Exon
scaffold_4	MYC	exon	191471	191735	.	+	.	172304:estExt_Genewise1_human.C_4075_Exon
scaffold_4	MYC	exon	191786	191913	.	+	.	172304:estExt_Genewise1_human.C_4075_Exon
scaffold_4	MYC	exon	191965	192053	.	+	.	172304:estExt_Genewise1_human.C_4075_Exon
scaffold_4	MYC	exon	192107	192264	.	+	.	172304:estExt_Genewise1_human.C_4075_Exon
scaffold_4	MYC	exon	192324	192626	.	+	.	172304:estExt_Genewise1_human.C_4075_Exon
scaffold_4	MYC	exon	192704	193167	.	+	.	172304:estExt_Genewise1_human.C_4075_Exon
scaffold_4	MYC	exon	1608042	1608182	.	+	.	172363:estExt_Genewise1_human.C_4088_Exon
scaffold_4	MYC	exon	1608234	1608441	.	+	.	172363:estExt_Genewise1_human.C_4088_Exon
scaffold_4	MYC	exon	1608499	1608591	.	+	.	172363:estExt_Genewise1_human.C_4088_Exon
scaffold_4	MYC	exon	1608643	1608736	.	+	.	172363:estExt_Genewise1_human.C_4088_Exon
scaffold_4	MYC	exon	1608787	1608798	.	+	.	172363:estExt_Genewise1_human.C_4088_Exon
scaffold_4	MYC	exon	1608850	1608980	.	+	.	172363:estExt_Genewise1_human.C_4088_Exon
scaffold_4	MYC	exon	1609032	1609145	.	+	.	172363:estExt_Genewise1_human.C_4088_Exon
scaffold_5	MYC	exon	525232	525386	.	+	.	172605:estExt_Genewise1_human.C_5043_Exon
scaffold_5	MYC	exon	525437	525503	.	+	.	172605:estExt_Genewise1_human.C_5043_Exon
scaffold_5	MYC	exon	525558	525607	.	+	.	172605:estExt_Genewise1_human.C_5043_Exon
scaffold_5	MYC	exon	525661	525911	.	+	.	172605:estExt_Genewise1_human.C_5043_Exon
scaffold_5	MYC	exon	525961	526036	.	+	.	172605:estExt_Genewise1_human.C_5043_Exon
scaffold_5	MYC	exon	526092	526446	.	+	.	172605:estExt_Genewise1_human.C_5043_Exon
scaffold_5	MYC	exon	1638961	1639044	.	-	.	172709:estExt_Genewise1_human.C_5067_Exon
scaffold_5	MYC	exon	1639102	1639324	.	-	.	172709:estExt_Genewise1_human.C_5067_Exon
scaffold_5	MYC	exon	1639384	1639487	.	-	.	172709:estExt_Genewise1_human.C_5067_Exon
scaffold_5	MYC	exon	1639548	1639570	.	-	.	172709:estExt_Genewise1_human.C_5067_Exon
scaffold_5	MYC	exon	1639623	1639684	.	-	.	172709:estExt_Genewise1_human.C_5067_Exon
scaffold_5	MYC	exon	1639743	1639791	.	-	.	172709:estExt_Genewise1_human.C_5067_Exon
scaffold_5	MYC	exon	1736943	1737143	.	+	.	172713:estExt_Genewise1_human.C_5068_Exon
scaffold_5	MYC	exon	1737210	1737250	.	+	.	172713:estExt_Genewise1_human.C_5068_Exon
scaffold_5	MYC	exon	1737303	1737334	.	+	.	172713:estExt_Genewise1_human.C_5068_Exon
scaffold_5	MYC	exon	1737386	1737487	.	+	.	172713:estExt_Genewise1_human.C_5068_Exon
scaffold_5	MYC	exon	1737541	1737719	.	+	.	172713:estExt_Genewise1_human.C_5068_Exon
scaffold_6	MYC	exon	1409914	1410245	.	+	.	172764:estExt_Genewise1_human.C_6007_Exon
scaffold_6	MYC	exon	1410305	1410365	.	+	.	172764:estExt_Genewise1_human.C_6007_Exon
scaffold_6	MYC	exon	1410416	1410451	.	+	.	172764:estExt_Genewise1_human.C_6007_Exon
scaffold_6	MYC	exon	1410508	1410957	.	+	.	172764:estExt_Genewise1_human.C_6007_Exon
scaffold_6	MYC	exon	1411013	1411231	.	+	.	172764:estExt_Genewise1_human.C_6007_Exon
scaffold_6	MYC	exon	1411286	1411619	.	+	.	172764:estExt_Genewise1_human.C_6007_Exon
scaffold_6	MYC	exon	1411669	1411817	.	+	.	172764:estExt_Genewise1_human.C_6007_Exon
scaffold_6	MYC	exon	1411871	1411981	.	+	.	172764:estExt_Genewise1_human.C_6007_Exon
scaffold_6	MYC	exon	1412039	1412089	.	+	.	172764:estExt_Genewise1_human.C_6007_Exon
scaffold_6	MYC	exon	1412146	1412420	.	+	.	172764:estExt_Genewise1_human.C_6007_Exon
scaffold_6	MYC	exon	1412480	1412711	.	+	.	172764:estExt_Genewise1_human.C_6007_Exon
scaffold_6	MYC	exon	1412768	1412961	.	+	.	172764:estExt_Genewise1_human.C_6007_Exon
scaffold_6	MYC	exon	1706439	1707055	.	+	.	172826:estExt_Genewise1_human.C_6019_Exon
scaffold_6	MYC	exon	1707105	1707137	.	+	.	172826:estExt_Genewise1_human.C_6019_Exon
scaffold_6	MYC	exon	1707249	1707391	.	+	.	172826:estExt_Genewise1_human.C_6019_Exon
scaffold_6	MYC	exon	1707447	1707565	.	+	.	172826:estExt_Genewise1_human.C_6019_Exon
scaffold_6	MYC	exon	1707619	1707906	.	+	.	172826:estExt_Genewise1_human.C_6019_Exon
scaffold_6	MYC	exon	1707956	1708421	.	+	.	172826:estExt_Genewise1_human.C_6019_Exon
scaffold_6	MYC	exon	1708467	1709052	.	+	.	172826:estExt_Genewise1_human.C_6019_Exon
scaffold_6	MYC	exon	1872715	1872901	.	+	.	172905:estExt_Genewise1_human.C_6034_Exon
scaffold_6	MYC	exon	1872953	1872980	.	+	.	172905:estExt_Genewise1_human.C_6034_Exon
scaffold_6	MYC	exon	1873030	1873051	.	+	.	172905:estExt_Genewise1_human.C_6034_Exon
scaffold_6	MYC	exon	1873101	1873168	.	+	.	172905:estExt_Genewise1_human.C_6034_Exon
scaffold_6	MYC	exon	1873228	1873372	.	+	.	172905:estExt_Genewise1_human.C_6034_Exon
scaffold_6	MYC	exon	1873423	1873485	.	+	.	172905:estExt_Genewise1_human.C_6034_Exon
scaffold_6	MYC	exon	1873536	1873595	.	+	.	172905:estExt_Genewise1_human.C_6034_Exon
scaffold_6	MYC	exon	1873643	1873737	.	+	.	172905:estExt_Genewise1_human.C_6034_Exon
scaffold_6	MYC	exon	1354706	1354791	.	+	.	172912:estExt_Genewise1_human.C_6035_Exon
scaffold_6	MYC	exon	1354855	1354933	.	+	.	172912:estExt_Genewise1_human.C_6035_Exon
scaffold_6	MYC	exon	1355081	1355159	.	+	.	172912:estExt_Genewise1_human.C_6035_Exon
scaffold_6	MYC	exon	1355211	1355269	.	+	.	172912:estExt_Genewise1_human.C_6035_Exon
scaffold_6	MYC	exon	1355331	1355402	.	+	.	172912:estExt_Genewise1_human.C_6035_Exon
scaffold_6	MYC	exon	1355453	1355786	.	+	.	172912:estExt_Genewise1_human.C_6035_Exon
scaffold_6	MYC	exon	1355844	1356199	.	+	.	172912:estExt_Genewise1_human.C_6035_Exon
scaffold_7	MYC	exon	554316	554584	.	+	.	173015:estExt_Genewise1_human.C_7006_Exon
scaffold_7	MYC	exon	554635	555136	.	+	.	173015:estExt_Genewise1_human.C_7006_Exon
scaffold_7	MYC	exon	555186	555404	.	+	.	173015:estExt_Genewise1_human.C_7006_Exon
scaffold_7	MYC	exon	555457	555735	.	+	.	173015:estExt_Genewise1_human.C_7006_Exon
scaffold_7	MYC	exon	555784	555848	.	+	.	173015:estExt_Genewise1_human.C_7006_Exon
scaffold_7	MYC	exon	555899	556053	.	+	.	173015:estExt_Genewise1_human.C_7006_Exon
scaffold_7	MYC	exon	556106	556233	.	+	.	173015:estExt_Genewise1_human.C_7006_Exon
scaffold_7	MYC	exon	556284	556376	.	+	.	173015:estExt_Genewise1_human.C_7006_Exon
scaffold_7	MYC	exon	556431	556666	.	+	.	173015:estExt_Genewise1_human.C_7006_Exon
scaffold_8	MYC	exon	138476	138606	.	+	.	173190:estExt_Genewise1_human.C_8011_Exon
scaffold_8	MYC	exon	138665	138717	.	+	.	173190:estExt_Genewise1_human.C_8011_Exon
scaffold_8	MYC	exon	138779	139128	.	+	.	173190:estExt_Genewise1_human.C_8011_Exon
scaffold_8	MYC	exon	139179	139296	.	+	.	173190:estExt_Genewise1_human.C_8011_Exon
scaffold_8	MYC	exon	139353	139543	.	+	.	173190:estExt_Genewise1_human.C_8011_Exon
scaffold_8	MYC	exon	139596	139857	.	+	.	173190:estExt_Genewise1_human.C_8011_Exon
scaffold_8	MYC	exon	139917	140368	.	+	.	173190:estExt_Genewise1_human.C_8011_Exon
scaffold_9	MYC	exon	983611	983889	.	+	.	173457:estExt_Genewise1_human.C_9030_Exon
scaffold_9	MYC	exon	983940	984125	.	+	.	173457:estExt_Genewise1_human.C_9030_Exon
scaffold_9	MYC	exon	984302	985443	.	+	.	173457:estExt_Genewise1_human.C_9030_Exon
scaffold_9	MYC	exon	985495	985702	.	+	.	173457:estExt_Genewise1_human.C_9030_Exon
scaffold_10	MYC	exon	161200	161231	.	+	.	173603:estExt_Genewise1_human.C_10025_Exon
scaffold_10	MYC	exon	161281	161502	.	+	.	173603:estExt_Genewise1_human.C_10025_Exon
scaffold_10	MYC	exon	161550	161622	.	+	.	173603:estExt_Genewise1_human.C_10025_Exon
scaffold_10	MYC	exon	161685	161712	.	+	.	173603:estExt_Genewise1_human.C_10025_Exon
scaffold_10	MYC	exon	161765	161902	.	+	.	173603:estExt_Genewise1_human.C_10025_Exon
scaffold_10	MYC	exon	161960	162342	.	+	.	173603:estExt_Genewise1_human.C_10025_Exon
scaffold_10	MYC	exon	162397	162433	.	+	.	173603:estExt_Genewise1_human.C_10025_Exon
scaffold_10	MYC	exon	162486	162608	.	+	.	173603:estExt_Genewise1_human.C_10025_Exon
scaffold_10	MYC	exon	162662	162810	.	+	.	173603:estExt_Genewise1_human.C_10025_Exon
scaffold_10	MYC	exon	241084	241261	.	-	.	173670:estExt_Genewise1_human.C_10037_Exon
scaffold_10	MYC	exon	241313	241436	.	-	.	173670:estExt_Genewise1_human.C_10037_Exon
scaffold_10	MYC	exon	241490	241602	.	-	.	173670:estExt_Genewise1_human.C_10037_Exon
scaffold_10	MYC	exon	241657	241725	.	-	.	173670:estExt_Genewise1_human.C_10037_Exon
scaffold_10	MYC	exon	241841	241901	.	-	.	173670:estExt_Genewise1_human.C_10037_Exon
scaffold_10	MYC	exon	242066	242222	.	-	.	173670:estExt_Genewise1_human.C_10037_Exon
scaffold_11	MYC	exon	855403	855843	.	+	.	173782:estExt_Genewise1_human.C_11018_Exon
scaffold_11	MYC	exon	855895	856095	.	+	.	173782:estExt_Genewise1_human.C_11018_Exon
scaffold_11	MYC	exon	856151	856465	.	+	.	173782:estExt_Genewise1_human.C_11018_Exon
scaffold_11	MYC	exon	856521	856832	.	+	.	173782:estExt_Genewise1_human.C_11018_Exon
scaffold_11	MYC	exon	1222778	1223149	.	+	.	173909:estExt_Genewise1_human.C_11045_Exon
scaffold_11	MYC	exon	1223201	1223307	.	+	.	173909:estExt_Genewise1_human.C_11045_Exon
scaffold_11	MYC	exon	1223364	1223477	.	+	.	173909:estExt_Genewise1_human.C_11045_Exon
scaffold_12	MYC	exon	43893	44071	.	+	.	174052:estExt_Genewise1_human.C_12026_Exon
scaffold_12	MYC	exon	44122	44413	.	+	.	174052:estExt_Genewise1_human.C_12026_Exon
scaffold_12	MYC	exon	44468	44870	.	+	.	174052:estExt_Genewise1_human.C_12026_Exon
scaffold_12	MYC	exon	44969	45553	.	+	.	174052:estExt_Genewise1_human.C_12026_Exon
scaffold_16	MYC	exon	327915	328040	.	+	.	174184:estExt_Genewise1_human.C_16001_Exon
scaffold_16	MYC	exon	328109	328193	.	+	.	174184:estExt_Genewise1_human.C_16001_Exon
scaffold_16	MYC	exon	328256	328422	.	+	.	174184:estExt_Genewise1_human.C_16001_Exon
scaffold_16	MYC	exon	328477	328501	.	+	.	174184:estExt_Genewise1_human.C_16001_Exon
scaffold_16	MYC	exon	328560	328593	.	+	.	174184:estExt_Genewise1_human.C_16001_Exon
scaffold_16	MYC	exon	328645	328864	.	+	.	174184:estExt_Genewise1_human.C_16001_Exon
scaffold_16	MYC	exon	328929	328978	.	+	.	174184:estExt_Genewise1_human.C_16001_Exon
scaffold_16	MYC	exon	329037	329192	.	+	.	174184:estExt_Genewise1_human.C_16001_Exon
scaffold_16	MYC	exon	329253	329493	.	+	.	174184:estExt_Genewise1_human.C_16001_Exon
scaffold_19	MYC	exon	679747	680138	.	+	.	174286:estExt_Genewise1_human.C_19000_Exon
scaffold_19	MYC	exon	680194	680217	.	+	.	174286:estExt_Genewise1_human.C_19000_Exon
scaffold_19	MYC	exon	680268	680392	.	+	.	174286:estExt_Genewise1_human.C_19000_Exon
scaffold_19	MYC	exon	680450	680677	.	+	.	174286:estExt_Genewise1_human.C_19000_Exon
scaffold_19	MYC	exon	680736	680840	.	+	.	174286:estExt_Genewise1_human.C_19000_Exon
scaffold_19	MYC	exon	680893	681030	.	+	.	174286:estExt_Genewise1_human.C_19000_Exon
scaffold_19	MYC	exon	681082	681190	.	+	.	174286:estExt_Genewise1_human.C_19000_Exon
scaffold_19	MYC	exon	681240	681478	.	+	.	174286:estExt_Genewise1_human.C_19000_Exon
scaffold_19	MYC	exon	681531	681571	.	+	.	174286:estExt_Genewise1_human.C_19000_Exon
scaffold_19	MYC	exon	681628	681688	.	+	.	174286:estExt_Genewise1_human.C_19000_Exon
scaffold_19	MYC	exon	681743	681862	.	+	.	174286:estExt_Genewise1_human.C_19000_Exon
scaffold_19	MYC	exon	681921	682078	.	+	.	174286:estExt_Genewise1_human.C_19000_Exon
scaffold_19	MYC	exon	682146	682525	.	+	.	174286:estExt_Genewise1_human.C_19000_Exon
scaffold_19	MYC	exon	228090	228125	.	+	.	174313:estExt_Genewise1_human.C_19011_Exon
scaffold_19	MYC	exon	228191	228202	.	+	.	174313:estExt_Genewise1_human.C_19011_Exon
scaffold_19	MYC	exon	228285	228401	.	+	.	174313:estExt_Genewise1_human.C_19011_Exon
scaffold_19	MYC	exon	228453	228547	.	+	.	174313:estExt_Genewise1_human.C_19011_Exon
scaffold_19	MYC	exon	228600	228634	.	+	.	174313:estExt_Genewise1_human.C_19011_Exon
scaffold_19	MYC	exon	228684	228944	.	+	.	174313:estExt_Genewise1_human.C_19011_Exon
scaffold_20	MYC	exon	168499	168619	.	+	.	174328:estExt_Genewise1_human.C_20009_Exon
scaffold_20	MYC	exon	168678	168701	.	+	.	174328:estExt_Genewise1_human.C_20009_Exon
scaffold_20	MYC	exon	168759	168782	.	+	.	174328:estExt_Genewise1_human.C_20009_Exon
scaffold_20	MYC	exon	168835	168896	.	+	.	174328:estExt_Genewise1_human.C_20009_Exon
scaffold_20	MYC	exon	168953	169151	.	+	.	174328:estExt_Genewise1_human.C_20009_Exon
scaffold_20	MYC	exon	169211	169289	.	+	.	174328:estExt_Genewise1_human.C_20009_Exon
scaffold_20	MYC	exon	169350	169724	.	+	.	174328:estExt_Genewise1_human.C_20009_Exon
scaffold_24	MYC	exon	423478	423525	.	-	.	174460:estExt_Genewise1_human.C_24001_Exon
scaffold_24	MYC	exon	423583	423647	.	-	.	174460:estExt_Genewise1_human.C_24001_Exon
scaffold_24	MYC	exon	423708	423895	.	-	.	174460:estExt_Genewise1_human.C_24001_Exon
scaffold_24	MYC	exon	423951	424102	.	-	.	174460:estExt_Genewise1_human.C_24001_Exon
scaffold_24	MYC	exon	424166	424775	.	-	.	174460:estExt_Genewise1_human.C_24001_Exon
scaffold_30	MYC	exon	157995	158026	.	+	.	174676:estExt_Genewise1_human.C_30005_Exon
scaffold_30	MYC	exon	158080	158156	.	+	.	174676:estExt_Genewise1_human.C_30005_Exon
scaffold_30	MYC	exon	158207	158280	.	+	.	174676:estExt_Genewise1_human.C_30005_Exon
scaffold_30	MYC	exon	158332	158484	.	+	.	174676:estExt_Genewise1_human.C_30005_Exon
scaffold_30	MYC	exon	158534	158562	.	+	.	174676:estExt_Genewise1_human.C_30005_Exon
scaffold_30	MYC	exon	158616	158634	.	+	.	174676:estExt_Genewise1_human.C_30005_Exon
scaffold_30	MYC	exon	158688	158781	.	+	.	174676:estExt_Genewise1_human.C_30005_Exon
scaffold_30	MYC	exon	158833	158924	.	+	.	174676:estExt_Genewise1_human.C_30005_Exon
scaffold_34	MYC	exon	243319	243375	.	+	.	174791:estExt_Genewise1_human.C_34004_Exon
scaffold_34	MYC	exon	243392	243398	.	+	.	174791:estExt_Genewise1_human.C_34004_Exon
scaffold_34	MYC	exon	243440	243776	.	+	.	174791:estExt_Genewise1_human.C_34004_Exon
scaffold_34	MYC	exon	142241	142892	.	+	.	174798:estExt_Genewise1_human.C_34005_Exon
scaffold_34	MYC	exon	142941	143016	.	+	.	174798:estExt_Genewise1_human.C_34005_Exon
scaffold_34	MYC	exon	143084	143352	.	+	.	174798:estExt_Genewise1_human.C_34005_Exon
scaffold_34	MYC	exon	143436	143461	.	+	.	174798:estExt_Genewise1_human.C_34005_Exon
scaffold_34	MYC	exon	143514	143606	.	+	.	174798:estExt_Genewise1_human.C_34005_Exon
scaffold_34	MYC	exon	143838	143942	.	+	.	174798:estExt_Genewise1_human.C_34005_Exon
scaffold_34	MYC	exon	143991	144225	.	+	.	174798:estExt_Genewise1_human.C_34005_Exon
scaffold_34	MYC	exon	144291	144460	.	+	.	174798:estExt_Genewise1_human.C_34005_Exon
scaffold_34	MYC	exon	144563	144777	.	+	.	174798:estExt_Genewise1_human.C_34005_Exon
scaffold_34	MYC	exon	144838	145546	.	+	.	174798:estExt_Genewise1_human.C_34005_Exon
scaffold_44	MYC	exon	412270	412757	.	+	.	175070:estExt_Genewise1_human.C_44002_Exon
scaffold_44	MYC	exon	412809	413058	.	+	.	175070:estExt_Genewise1_human.C_44002_Exon
scaffold_44	MYC	exon	413117	413215	.	+	.	175070:estExt_Genewise1_human.C_44002_Exon
scaffold_44	MYC	exon	413265	413334	.	+	.	175070:estExt_Genewise1_human.C_44002_Exon
scaffold_44	MYC	exon	413382	413687	.	+	.	175070:estExt_Genewise1_human.C_44002_Exon
scaffold_44	MYC	exon	413746	413881	.	+	.	175070:estExt_Genewise1_human.C_44002_Exon
scaffold_44	MYC	exon	413934	413998	.	+	.	175070:estExt_Genewise1_human.C_44002_Exon
scaffold_44	MYC	exon	414051	414353	.	+	.	175070:estExt_Genewise1_human.C_44002_Exon
scaffold_46	MYC	exon	25312	25487	.	+	.	175105:estExt_Genewise1_human.C_46002_Exon
scaffold_46	MYC	exon	25559	25664	.	+	.	175105:estExt_Genewise1_human.C_46002_Exon
scaffold_46	MYC	exon	25715	25754	.	+	.	175105:estExt_Genewise1_human.C_46002_Exon
scaffold_46	MYC	exon	25802	26121	.	+	.	175105:estExt_Genewise1_human.C_46002_Exon
scaffold_46	MYC	exon	26172	26282	.	+	.	175105:estExt_Genewise1_human.C_46002_Exon
scaffold_46	MYC	exon	26345	26574	.	+	.	175105:estExt_Genewise1_human.C_46002_Exon
scaffold_46	MYC	exon	51049	51143	.	+	.	175119:estExt_Genewise1_human.C_46005_Exon
scaffold_46	MYC	exon	51201	51355	.	+	.	175119:estExt_Genewise1_human.C_46005_Exon
scaffold_46	MYC	exon	51417	51576	.	+	.	175119:estExt_Genewise1_human.C_46005_Exon
scaffold_46	MYC	exon	51637	52321	.	+	.	175119:estExt_Genewise1_human.C_46005_Exon
scaffold_46	MYC	exon	52386	52625	.	+	.	175119:estExt_Genewise1_human.C_46005_Exon
scaffold_46	MYC	exon	52694	53023	.	+	.	175119:estExt_Genewise1_human.C_46005_Exon
scaffold_52	MYC	exon	64759	64922	.	+	.	175162:estExt_Genewise1_human.C_52004_Exon
scaffold_52	MYC	exon	65059	65167	.	+	.	175162:estExt_Genewise1_human.C_52004_Exon
scaffold_52	MYC	exon	65619	65762	.	+	.	175162:estExt_Genewise1_human.C_52004_Exon
scaffold_64	MYC	exon	231259	231560	.	+	.	175349:estExt_Genewise1_human.C_64001_Exon
scaffold_64	MYC	exon	231620	231763	.	+	.	175349:estExt_Genewise1_human.C_64001_Exon
scaffold_64	MYC	exon	231814	232462	.	+	.	175349:estExt_Genewise1_human.C_64001_Exon
scaffold_64	MYC	exon	232515	232879	.	+	.	175349:estExt_Genewise1_human.C_64001_Exon
scaffold_64	MYC	exon	232935	233145	.	+	.	175349:estExt_Genewise1_human.C_64001_Exon
scaffold_64	MYC	exon	233203	233611	.	+	.	175349:estExt_Genewise1_human.C_64001_Exon
scaffold_67	MYC	exon	98391	98929	.	+	.	175400:estExt_Genewise1_human.C_67005_Exon
scaffold_67	MYC	exon	98988	99058	.	+	.	175400:estExt_Genewise1_human.C_67005_Exon
scaffold_67	MYC	exon	99110	99385	.	+	.	175400:estExt_Genewise1_human.C_67005_Exon
scaffold_67	MYC	exon	99438	99939	.	+	.	175400:estExt_Genewise1_human.C_67005_Exon
scaffold_67	MYC	exon	100005	100702	.	+	.	175400:estExt_Genewise1_human.C_67005_Exon
scaffold_68	MYC	exon	41027	41294	.	+	.	175425:estExt_Genewise1_human.C_68003_Exon
scaffold_68	MYC	exon	41348	41571	.	+	.	175425:estExt_Genewise1_human.C_68003_Exon
scaffold_68	MYC	exon	41626	41735	.	+	.	175425:estExt_Genewise1_human.C_68003_Exon
scaffold_68	MYC	exon	41787	42061	.	+	.	175425:estExt_Genewise1_human.C_68003_Exon
scaffold_1	MYC	exon	524060	524435	.	+	.	175753:estExt_Genewise1_worm.C_1029_Exon
scaffold_1	MYC	exon	524489	524587	.	+	.	175753:estExt_Genewise1_worm.C_1029_Exon
scaffold_1	MYC	exon	524643	524795	.	+	.	175753:estExt_Genewise1_worm.C_1029_Exon
scaffold_1	MYC	exon	524842	525166	.	+	.	175753:estExt_Genewise1_worm.C_1029_Exon
scaffold_1	MYC	exon	525220	525503	.	+	.	175753:estExt_Genewise1_worm.C_1029_Exon
scaffold_1	MYC	exon	525556	525639	.	+	.	175753:estExt_Genewise1_worm.C_1029_Exon
scaffold_1	MYC	exon	525694	525917	.	+	.	175753:estExt_Genewise1_worm.C_1029_Exon
scaffold_1	MYC	exon	112284	112317	.	+	.	176101:estExt_Genewise1_worm.C_1088_Exon
scaffold_1	MYC	exon	112371	112448	.	+	.	176101:estExt_Genewise1_worm.C_1088_Exon
scaffold_1	MYC	exon	112501	112880	.	+	.	176101:estExt_Genewise1_worm.C_1088_Exon
scaffold_1	MYC	exon	112939	113040	.	+	.	176101:estExt_Genewise1_worm.C_1088_Exon
scaffold_2	MYC	exon	3054144	3054168	.	+	.	176650:estExt_Genewise1_worm.C_2045_Exon
scaffold_2	MYC	exon	3054247	3054848	.	+	.	176650:estExt_Genewise1_worm.C_2045_Exon
scaffold_2	MYC	exon	3054898	3055107	.	+	.	176650:estExt_Genewise1_worm.C_2045_Exon
scaffold_2	MYC	exon	3055160	3055620	.	+	.	176650:estExt_Genewise1_worm.C_2045_Exon
scaffold_2	MYC	exon	3055684	3055812	.	+	.	176650:estExt_Genewise1_worm.C_2045_Exon
scaffold_2	MYC	exon	1995134	1995421	.	-	.	176778:estExt_Genewise1_worm.C_2067_Exon
scaffold_2	MYC	exon	1995475	1996076	.	-	.	176778:estExt_Genewise1_worm.C_2067_Exon
scaffold_2	MYC	exon	3058983	3059088	.	+	.	176816:estExt_Genewise1_worm.C_2074_Exon
scaffold_2	MYC	exon	3059151	3059210	.	+	.	176816:estExt_Genewise1_worm.C_2074_Exon
scaffold_2	MYC	exon	3059264	3059367	.	+	.	176816:estExt_Genewise1_worm.C_2074_Exon
scaffold_2	MYC	exon	3059420	3059640	.	+	.	176816:estExt_Genewise1_worm.C_2074_Exon
scaffold_3	MYC	exon	1109445	1109470	.	+	.	176996:estExt_Genewise1_worm.C_3003_Exon
scaffold_3	MYC	exon	1109523	1109588	.	+	.	176996:estExt_Genewise1_worm.C_3003_Exon
scaffold_3	MYC	exon	1109640	1109695	.	+	.	176996:estExt_Genewise1_worm.C_3003_Exon
scaffold_3	MYC	exon	1109751	1109891	.	+	.	176996:estExt_Genewise1_worm.C_3003_Exon
scaffold_3	MYC	exon	1109957	1110078	.	+	.	176996:estExt_Genewise1_worm.C_3003_Exon
scaffold_3	MYC	exon	1110129	1110469	.	+	.	176996:estExt_Genewise1_worm.C_3003_Exon
scaffold_3	MYC	exon	1110531	1110768	.	+	.	176996:estExt_Genewise1_worm.C_3003_Exon
scaffold_3	MYC	exon	1110823	1111046	.	+	.	176996:estExt_Genewise1_worm.C_3003_Exon
scaffold_3	MYC	exon	1111101	1111722	.	+	.	176996:estExt_Genewise1_worm.C_3003_Exon
scaffold_3	MYC	exon	1111776	1112659	.	+	.	176996:estExt_Genewise1_worm.C_3003_Exon
scaffold_3	MYC	exon	1625164	1625206	.	+	.	177008:estExt_Genewise1_worm.C_3006_Exon
scaffold_3	MYC	exon	1625256	1625438	.	+	.	177008:estExt_Genewise1_worm.C_3006_Exon
scaffold_3	MYC	exon	1625495	1625640	.	+	.	177008:estExt_Genewise1_worm.C_3006_Exon
scaffold_3	MYC	exon	1625704	1626353	.	+	.	177008:estExt_Genewise1_worm.C_3006_Exon
scaffold_3	MYC	exon	1626407	1626752	.	+	.	177008:estExt_Genewise1_worm.C_3006_Exon
scaffold_3	MYC	exon	1626807	1627246	.	+	.	177008:estExt_Genewise1_worm.C_3006_Exon
scaffold_3	MYC	exon	1627302	1627542	.	+	.	177008:estExt_Genewise1_worm.C_3006_Exon
scaffold_3	MYC	exon	1627604	1627926	.	+	.	177008:estExt_Genewise1_worm.C_3006_Exon
scaffold_3	MYC	exon	2064705	2064784	.	+	.	177012:estExt_Genewise1_worm.C_3007_Exon
scaffold_3	MYC	exon	2064841	2065052	.	+	.	177012:estExt_Genewise1_worm.C_3007_Exon
scaffold_3	MYC	exon	2065118	2065685	.	+	.	177012:estExt_Genewise1_worm.C_3007_Exon
scaffold_3	MYC	exon	2065737	2066699	.	+	.	177012:estExt_Genewise1_worm.C_3007_Exon
scaffold_3	MYC	exon	2066750	2067349	.	+	.	177012:estExt_Genewise1_worm.C_3007_Exon
scaffold_3	MYC	exon	1456974	1457212	.	+	.	177284:estExt_Genewise1_worm.C_3059_Exon
scaffold_3	MYC	exon	1457269	1457348	.	+	.	177284:estExt_Genewise1_worm.C_3059_Exon
scaffold_3	MYC	exon	1457408	1457634	.	+	.	177284:estExt_Genewise1_worm.C_3059_Exon
scaffold_3	MYC	exon	1457694	1457842	.	+	.	177284:estExt_Genewise1_worm.C_3059_Exon
scaffold_3	MYC	exon	1457893	1458091	.	+	.	177284:estExt_Genewise1_worm.C_3059_Exon
scaffold_3	MYC	exon	1458150	1458326	.	+	.	177284:estExt_Genewise1_worm.C_3059_Exon
scaffold_3	MYC	exon	1458383	1458650	.	+	.	177284:estExt_Genewise1_worm.C_3059_Exon
scaffold_5	MYC	exon	1952849	1953036	.	+	.	177837:estExt_Genewise1_worm.C_5008_Exon
scaffold_5	MYC	exon	1953095	1953168	.	+	.	177837:estExt_Genewise1_worm.C_5008_Exon
scaffold_5	MYC	exon	1953225	1953388	.	+	.	177837:estExt_Genewise1_worm.C_5008_Exon
scaffold_5	MYC	exon	1953444	1953638	.	+	.	177837:estExt_Genewise1_worm.C_5008_Exon
scaffold_5	MYC	exon	1953703	1953842	.	+	.	177837:estExt_Genewise1_worm.C_5008_Exon_PossibleInsertion
scaffold_5	MYC	exon	1953903	1954115	.	+	.	177837:estExt_Genewise1_worm.C_5008_Exon
scaffold_5	MYC	exon	1954172	1954330	.	+	.	177837:estExt_Genewise1_worm.C_5008_Exon
scaffold_5	MYC	exon	1954389	1954609	.	+	.	177837:estExt_Genewise1_worm.C_5008_Exon
scaffold_5	MYC	exon	1954661	1954772	.	+	.	177837:estExt_Genewise1_worm.C_5008_Exon
scaffold_5	MYC	exon	1954837	1954934	.	+	.	177837:estExt_Genewise1_worm.C_5008_Exon
scaffold_5	MYC	exon	1954994	1955109	.	+	.	177837:estExt_Genewise1_worm.C_5008_Exon
scaffold_5	MYC	exon	1955172	1955228	.	+	.	177837:estExt_Genewise1_worm.C_5008_Exon
scaffold_5	MYC	exon	1955285	1955404	.	+	.	177837:estExt_Genewise1_worm.C_5008_Exon
scaffold_5	MYC	exon	1955473	1956069	.	+	.	177837:estExt_Genewise1_worm.C_5008_Exon
scaffold_5	MYC	exon	840823	840952	.	+	.	178018:estExt_Genewise1_worm.C_5044_Exon
scaffold_5	MYC	exon	841000	841154	.	+	.	178018:estExt_Genewise1_worm.C_5044_Exon
scaffold_5	MYC	exon	841204	841291	.	+	.	178018:estExt_Genewise1_worm.C_5044_Exon
scaffold_5	MYC	exon	841344	841558	.	+	.	178018:estExt_Genewise1_worm.C_5044_Exon
scaffold_7	MYC	exon	1264809	1264930	.	-	.	178493:estExt_Genewise1_worm.C_7019_Exon
scaffold_7	MYC	exon	1265163	1265403	.	-	.	178493:estExt_Genewise1_worm.C_7019_Exon
scaffold_7	MYC	exon	1265452	1265895	.	-	.	178493:estExt_Genewise1_worm.C_7019_Exon
scaffold_7	MYC	exon	1265956	1266235	.	-	.	178493:estExt_Genewise1_worm.C_7019_Exon
scaffold_7	MYC	exon	506884	506974	.	+	.	178529:estExt_Genewise1_worm.C_7029_Exon
scaffold_7	MYC	exon	507037	507136	.	+	.	178529:estExt_Genewise1_worm.C_7029_Exon
scaffold_7	MYC	exon	507193	507309	.	+	.	178529:estExt_Genewise1_worm.C_7029_Exon
scaffold_7	MYC	exon	507366	507450	.	+	.	178529:estExt_Genewise1_worm.C_7029_Exon
scaffold_7	MYC	exon	507503	507764	.	+	.	178529:estExt_Genewise1_worm.C_7029_Exon
scaffold_8	MYC	exon	563696	563745	.	+	.	178618:estExt_Genewise1_worm.C_8012_Exon
scaffold_8	MYC	exon	563797	563872	.	+	.	178618:estExt_Genewise1_worm.C_8012_Exon
scaffold_8	MYC	exon	563928	564067	.	+	.	178618:estExt_Genewise1_worm.C_8012_Exon
scaffold_8	MYC	exon	564120	564641	.	+	.	178618:estExt_Genewise1_worm.C_8012_Exon
scaffold_8	MYC	exon	564663	564688	.	+	.	178618:estExt_Genewise1_worm.C_8012_Exon
scaffold_8	MYC	exon	564738	564931	.	+	.	178618:estExt_Genewise1_worm.C_8012_Exon
scaffold_8	MYC	exon	564990	565221	.	+	.	178618:estExt_Genewise1_worm.C_8012_Exon
scaffold_8	MYC	exon	889483	889581	.	+	.	178653:estExt_Genewise1_worm.C_8020_Exon
scaffold_8	MYC	exon	889662	889841	.	+	.	178653:estExt_Genewise1_worm.C_8020_Exon
scaffold_8	MYC	exon	889908	890027	.	+	.	178653:estExt_Genewise1_worm.C_8020_Exon
scaffold_8	MYC	exon	890088	890242	.	+	.	178653:estExt_Genewise1_worm.C_8020_Exon
scaffold_8	MYC	exon	890304	890407	.	+	.	178653:estExt_Genewise1_worm.C_8020_Exon
scaffold_9	MYC	exon	1372297	1372498	.	+	.	178729:estExt_Genewise1_worm.C_9001_Exon
scaffold_9	MYC	exon	1372552	1372606	.	+	.	178729:estExt_Genewise1_worm.C_9001_Exon
scaffold_9	MYC	exon	1372654	1372818	.	+	.	178729:estExt_Genewise1_worm.C_9001_Exon
scaffold_9	MYC	exon	1372869	1373060	.	+	.	178729:estExt_Genewise1_worm.C_9001_Exon
scaffold_9	MYC	exon	1373127	1373294	.	+	.	178729:estExt_Genewise1_worm.C_9001_Exon
scaffold_9	MYC	exon	1373344	1373503	.	+	.	178729:estExt_Genewise1_worm.C_9001_Exon
scaffold_9	MYC	exon	1373559	1373806	.	+	.	178729:estExt_Genewise1_worm.C_9001_Exon
scaffold_9	MYC	exon	1373857	1374109	.	+	.	178729:estExt_Genewise1_worm.C_9001_Exon
scaffold_9	MYC	exon	1374161	1374551	.	+	.	178729:estExt_Genewise1_worm.C_9001_Exon
scaffold_9	MYC	exon	1374605	1374931	.	+	.	178729:estExt_Genewise1_worm.C_9001_Exon
scaffold_9	MYC	exon	1374982	1375372	.	+	.	178729:estExt_Genewise1_worm.C_9001_Exon
scaffold_9	MYC	exon	1375421	1375537	.	+	.	178729:estExt_Genewise1_worm.C_9001_Exon
scaffold_9	MYC	exon	1375593	1375852	.	+	.	178729:estExt_Genewise1_worm.C_9001_Exon
scaffold_9	MYC	exon	438095	438253	.	+	.	178737:estExt_Genewise1_worm.C_9002_Exon
scaffold_9	MYC	exon	438484	438537	.	+	.	178737:estExt_Genewise1_worm.C_9002_Exon
scaffold_9	MYC	exon	438638	438711	.	+	.	178737:estExt_Genewise1_worm.C_9002_Exon
scaffold_9	MYC	exon	438765	438822	.	+	.	178737:estExt_Genewise1_worm.C_9002_Exon
scaffold_9	MYC	exon	438876	438948	.	+	.	178737:estExt_Genewise1_worm.C_9002_Exon
scaffold_9	MYC	exon	439002	439235	.	+	.	178737:estExt_Genewise1_worm.C_9002_Exon
scaffold_9	MYC	exon	439297	439421	.	+	.	178737:estExt_Genewise1_worm.C_9002_Exon
scaffold_9	MYC	exon	439472	439552	.	+	.	178737:estExt_Genewise1_worm.C_9002_Exon
scaffold_9	MYC	exon	439608	439629	.	+	.	178737:estExt_Genewise1_worm.C_9002_Exon
scaffold_9	MYC	exon	439685	439721	.	+	.	178737:estExt_Genewise1_worm.C_9002_Exon
scaffold_9	MYC	exon	439784	439894	.	+	.	178737:estExt_Genewise1_worm.C_9002_Exon
scaffold_9	MYC	exon	439960	440240	.	+	.	178737:estExt_Genewise1_worm.C_9002_Exon
scaffold_9	MYC	exon	440301	440688	.	+	.	178737:estExt_Genewise1_worm.C_9002_Exon
scaffold_9	MYC	exon	440743	440924	.	+	.	178737:estExt_Genewise1_worm.C_9002_Exon
scaffold_9	MYC	exon	440975	441005	.	+	.	178737:estExt_Genewise1_worm.C_9002_Exon
scaffold_9	MYC	exon	441055	441223	.	+	.	178737:estExt_Genewise1_worm.C_9002_Exon
scaffold_9	MYC	exon	441278	441345	.	+	.	178737:estExt_Genewise1_worm.C_9002_Exon
scaffold_9	MYC	exon	441398	441815	.	+	.	178737:estExt_Genewise1_worm.C_9002_Exon
scaffold_10	MYC	exon	393403	393480	.	+	.	179015:estExt_Genewise1_worm.C_10019_Exon
scaffold_10	MYC	exon	393656	393780	.	+	.	179015:estExt_Genewise1_worm.C_10019_Exon
scaffold_10	MYC	exon	393829	393895	.	+	.	179015:estExt_Genewise1_worm.C_10019_Exon
scaffold_10	MYC	exon	393962	394055	.	+	.	179015:estExt_Genewise1_worm.C_10019_Exon
scaffold_10	MYC	exon	394112	394360	.	+	.	179015:estExt_Genewise1_worm.C_10019_Exon
scaffold_10	MYC	exon	615324	615613	.	-	.	179032:estExt_Genewise1_worm.C_10023_Exon
scaffold_10	MYC	exon	615665	615715	.	-	.	179032:estExt_Genewise1_worm.C_10023_Exon
scaffold_10	MYC	exon	615766	615841	.	-	.	179032:estExt_Genewise1_worm.C_10023_Exon
scaffold_10	MYC	exon	615899	616007	.	-	.	179032:estExt_Genewise1_worm.C_10023_Exon
scaffold_10	MYC	exon	616061	616123	.	-	.	179032:estExt_Genewise1_worm.C_10023_Exon
scaffold_12	MYC	exon	315015	315353	.	+	.	179379:estExt_Genewise1_worm.C_12004_Exon
scaffold_12	MYC	exon	315402	315439	.	+	.	179379:estExt_Genewise1_worm.C_12004_Exon
scaffold_12	MYC	exon	315492	315606	.	+	.	179379:estExt_Genewise1_worm.C_12004_Exon
scaffold_12	MYC	exon	315674	315755	.	+	.	179379:estExt_Genewise1_worm.C_12004_Exon
scaffold_12	MYC	exon	315814	316033	.	+	.	179379:estExt_Genewise1_worm.C_12004_Exon
scaffold_12	MYC	exon	316087	316095	.	+	.	179379:estExt_Genewise1_worm.C_12004_Exon
scaffold_12	MYC	exon	316147	316164	.	+	.	179379:estExt_Genewise1_worm.C_12004_Exon
scaffold_12	MYC	exon	316213	316429	.	+	.	179379:estExt_Genewise1_worm.C_12004_Exon
scaffold_12	MYC	exon	316488	316696	.	+	.	179379:estExt_Genewise1_worm.C_12004_Exon
scaffold_12	MYC	exon	316748	316928	.	+	.	179379:estExt_Genewise1_worm.C_12004_Exon
scaffold_12	MYC	exon	316990	317050	.	+	.	179379:estExt_Genewise1_worm.C_12004_Exon
scaffold_12	MYC	exon	317102	317215	.	+	.	179379:estExt_Genewise1_worm.C_12004_Exon
scaffold_12	MYC	exon	317268	317580	.	+	.	179379:estExt_Genewise1_worm.C_12004_Exon
scaffold_12	MYC	exon	374983	375198	.	-	.	179454:estExt_Genewise1_worm.C_12020_Exon
scaffold_12	MYC	exon	375256	375337	.	-	.	179454:estExt_Genewise1_worm.C_12020_Exon
scaffold_12	MYC	exon	375395	375433	.	-	.	179454:estExt_Genewise1_worm.C_12020_Exon
scaffold_12	MYC	exon	375482	375505	.	-	.	179454:estExt_Genewise1_worm.C_12020_Exon
scaffold_12	MYC	exon	375568	375605	.	-	.	179454:estExt_Genewise1_worm.C_12020_Exon
scaffold_12	MYC	exon	95100	95439	.	+	.	179500:estExt_Genewise1_worm.C_12027_Exon
scaffold_12	MYC	exon	95491	95531	.	+	.	179500:estExt_Genewise1_worm.C_12027_Exon
scaffold_12	MYC	exon	95595	95653	.	+	.	179500:estExt_Genewise1_worm.C_12027_Exon
scaffold_12	MYC	exon	95709	95782	.	+	.	179500:estExt_Genewise1_worm.C_12027_Exon
scaffold_12	MYC	exon	95841	95934	.	+	.	179500:estExt_Genewise1_worm.C_12027_Exon
scaffold_12	MYC	exon	95987	96028	.	+	.	179500:estExt_Genewise1_worm.C_12027_Exon
scaffold_12	MYC	exon	96086	96345	.	+	.	179500:estExt_Genewise1_worm.C_12027_Exon
scaffold_12	MYC	exon	96400	96525	.	+	.	179500:estExt_Genewise1_worm.C_12027_Exon
scaffold_12	MYC	exon	96577	96770	.	+	.	179500:estExt_Genewise1_worm.C_12027_Exon
scaffold_12	MYC	exon	384318	384472	.	+	.	179508:estExt_Genewise1_worm.C_12029_Exon
scaffold_12	MYC	exon	384527	384560	.	+	.	179508:estExt_Genewise1_worm.C_12029_Exon
scaffold_12	MYC	exon	384620	384676	.	+	.	179508:estExt_Genewise1_worm.C_12029_Exon
scaffold_12	MYC	exon	384731	384876	.	+	.	179508:estExt_Genewise1_worm.C_12029_Exon
scaffold_12	MYC	exon	384935	385130	.	+	.	179508:estExt_Genewise1_worm.C_12029_Exon
scaffold_12	MYC	exon	385179	385342	.	+	.	179508:estExt_Genewise1_worm.C_12029_Exon
scaffold_12	MYC	exon	385404	385483	.	+	.	179508:estExt_Genewise1_worm.C_12029_Exon
scaffold_12	MYC	exon	385538	385631	.	+	.	179508:estExt_Genewise1_worm.C_12029_Exon
scaffold_12	MYC	exon	385686	386192	.	+	.	179508:estExt_Genewise1_worm.C_12029_Exon
scaffold_36	MYC	exon	96872	97128	.	+	.	180319:estExt_Genewise1_worm.C_36002_Exon
scaffold_36	MYC	exon	97181	97268	.	+	.	180319:estExt_Genewise1_worm.C_36002_Exon
scaffold_36	MYC	exon	97321	97467	.	+	.	180319:estExt_Genewise1_worm.C_36002_Exon
scaffold_36	MYC	exon	97522	97732	.	+	.	180319:estExt_Genewise1_worm.C_36002_Exon
scaffold_36	MYC	exon	97783	97932	.	+	.	180319:estExt_Genewise1_worm.C_36002_Exon
scaffold_36	MYC	exon	97991	98134	.	+	.	180319:estExt_Genewise1_worm.C_36002_Exon
scaffold_36	MYC	exon	98198	98334	.	+	.	180319:estExt_Genewise1_worm.C_36002_Exon
scaffold_36	MYC	exon	98390	98449	.	+	.	180319:estExt_Genewise1_worm.C_36002_Exon
scaffold_36	MYC	exon	98500	98723	.	+	.	180319:estExt_Genewise1_worm.C_36002_Exon
scaffold_41	MYC	exon	98525	98561	.	+	.	180449:estExt_Genewise1_worm.C_41004_Exon
scaffold_41	MYC	exon	98619	98628	.	+	.	180449:estExt_Genewise1_worm.C_41004_Exon
scaffold_41	MYC	exon	98686	98772	.	+	.	180449:estExt_Genewise1_worm.C_41004_Exon
scaffold_41	MYC	exon	98821	98916	.	+	.	180449:estExt_Genewise1_worm.C_41004_Exon
scaffold_41	MYC	exon	98972	99586	.	+	.	180449:estExt_Genewise1_worm.C_41004_Exon
scaffold_41	MYC	exon	99643	99931	.	+	.	180449:estExt_Genewise1_worm.C_41004_Exon
scaffold_41	MYC	exon	99988	100169	.	+	.	180449:estExt_Genewise1_worm.C_41004_Exon
scaffold_54	MYC	exon	236742	236757	.	+	.	180667:estExt_Genewise1_worm.C_54007_Exon
scaffold_54	MYC	exon	236807	236817	.	+	.	180667:estExt_Genewise1_worm.C_54007_Exon
scaffold_54	MYC	exon	236869	237014	.	+	.	180667:estExt_Genewise1_worm.C_54007_Exon
scaffold_54	MYC	exon	237075	237137	.	+	.	180667:estExt_Genewise1_worm.C_54007_Exon
scaffold_54	MYC	exon	237197	237348	.	+	.	180667:estExt_Genewise1_worm.C_54007_Exon
scaffold_54	MYC	exon	237401	237710	.	+	.	180667:estExt_Genewise1_worm.C_54007_Exon
scaffold_1	MYC	exon	323721	324032	.	-	.	181058:estExt_GeneWisePlus_human.C_1000_Exon
scaffold_1	MYC	exon	324082	324854	.	-	.	181058:estExt_GeneWisePlus_human.C_1000_Exon
scaffold_1	MYC	exon	324910	325037	.	-	.	181058:estExt_GeneWisePlus_human.C_1000_Exon
scaffold_1	MYC	exon	325088	325197	.	-	.	181058:estExt_GeneWisePlus_human.C_1000_Exon
scaffold_1	MYC	exon	325250	325382	.	-	.	181058:estExt_GeneWisePlus_human.C_1000_Exon
scaffold_1	MYC	exon	650542	650973	.	-	.	181235:estExt_GeneWisePlus_human.C_1030_Exon
scaffold_1	MYC	exon	651026	651334	.	-	.	181235:estExt_GeneWisePlus_human.C_1030_Exon
scaffold_1	MYC	exon	651387	651652	.	-	.	181235:estExt_GeneWisePlus_human.C_1030_Exon
scaffold_1	MYC	exon	651705	651927	.	-	.	181235:estExt_GeneWisePlus_human.C_1030_Exon
scaffold_1	MYC	exon	651989	652065	.	-	.	181235:estExt_GeneWisePlus_human.C_1030_Exon
scaffold_1	MYC	exon	652120	652208	.	-	.	181235:estExt_GeneWisePlus_human.C_1030_Exon
scaffold_1	MYC	exon	141043	141347	.	+	.	181307:estExt_GeneWisePlus_human.C_1042_Exon
scaffold_1	MYC	exon	141397	141577	.	+	.	181307:estExt_GeneWisePlus_human.C_1042_Exon
scaffold_1	MYC	exon	141626	141800	.	+	.	181307:estExt_GeneWisePlus_human.C_1042_Exon
scaffold_1	MYC	exon	141850	142192	.	+	.	181307:estExt_GeneWisePlus_human.C_1042_Exon
scaffold_1	MYC	exon	2885722	2886017	.	-	.	181461:estExt_GeneWisePlus_human.C_1071_Exon
scaffold_1	MYC	exon	2886074	2886284	.	-	.	181461:estExt_GeneWisePlus_human.C_1071_Exon
scaffold_1	MYC	exon	2886340	2886506	.	-	.	181461:estExt_GeneWisePlus_human.C_1071_Exon
scaffold_1	MYC	exon	2886563	2886710	.	-	.	181461:estExt_GeneWisePlus_human.C_1071_Exon
scaffold_1	MYC	exon	2886763	2886871	.	-	.	181461:estExt_GeneWisePlus_human.C_1071_Exon
scaffold_1	MYC	exon	2886922	2887085	.	-	.	181461:estExt_GeneWisePlus_human.C_1071_Exon
scaffold_1	MYC	exon	2887132	2887198	.	-	.	181461:estExt_GeneWisePlus_human.C_1071_Exon
scaffold_1	MYC	exon	2887254	2887334	.	-	.	181461:estExt_GeneWisePlus_human.C_1071_Exon
scaffold_1	MYC	exon	2887386	2887560	.	-	.	181461:estExt_GeneWisePlus_human.C_1071_Exon
scaffold_1	MYC	exon	2019603	2019823	.	-	.	181769:estExt_GeneWisePlus_human.C_1123_Exon
scaffold_1	MYC	exon	2019877	2020070	.	-	.	181769:estExt_GeneWisePlus_human.C_1123_Exon
scaffold_1	MYC	exon	2020127	2020241	.	-	.	181769:estExt_GeneWisePlus_human.C_1123_Exon
scaffold_1	MYC	exon	2020298	2020366	.	-	.	181769:estExt_GeneWisePlus_human.C_1123_Exon
scaffold_1	MYC	exon	2020419	2020460	.	-	.	181769:estExt_GeneWisePlus_human.C_1123_Exon
scaffold_1	MYC	exon	989009	989532	.	-	.	181789:estExt_GeneWisePlus_human.C_1127_Exon
scaffold_1	MYC	exon	989584	990774	.	-	.	181789:estExt_GeneWisePlus_human.C_1127_Exon
scaffold_1	MYC	exon	990822	991199	.	-	.	181789:estExt_GeneWisePlus_human.C_1127_Exon
scaffold_1	MYC	exon	991250	991732	.	-	.	181789:estExt_GeneWisePlus_human.C_1127_Exon
scaffold_1	MYC	exon	1351168	1351754	.	+	.	181872:estExt_GeneWisePlus_human.C_1140_Exon
scaffold_1	MYC	exon	1351801	1352853	.	+	.	181872:estExt_GeneWisePlus_human.C_1140_Exon
scaffold_2	MYC	exon	2654007	2654041	.	+	.	181878:estExt_GeneWisePlus_human.C_2000_Exon
scaffold_2	MYC	exon	2654091	2654182	.	+	.	181878:estExt_GeneWisePlus_human.C_2000_Exon
scaffold_2	MYC	exon	2654234	2654447	.	+	.	181878:estExt_GeneWisePlus_human.C_2000_Exon
scaffold_2	MYC	exon	2654497	2654711	.	+	.	181878:estExt_GeneWisePlus_human.C_2000_Exon
scaffold_2	MYC	exon	2962509	2963054	.	-	.	181913:estExt_GeneWisePlus_human.C_2008_Exon
scaffold_2	MYC	exon	2963109	2963159	.	-	.	181913:estExt_GeneWisePlus_human.C_2008_Exon
scaffold_2	MYC	exon	3056714	3056720	.	-	.	181985:estExt_GeneWisePlus_human.C_2020_Exon
scaffold_2	MYC	exon	3056771	3057182	.	-	.	181985:estExt_GeneWisePlus_human.C_2020_Exon
scaffold_2	MYC	exon	3057233	3057473	.	-	.	181985:estExt_GeneWisePlus_human.C_2020_Exon
scaffold_2	MYC	exon	3057523	3057552	.	-	.	181985:estExt_GeneWisePlus_human.C_2020_Exon
scaffold_2	MYC	exon	3057605	3057748	.	-	.	181985:estExt_GeneWisePlus_human.C_2020_Exon
scaffold_2	MYC	exon	3057808	3057876	.	-	.	181985:estExt_GeneWisePlus_human.C_2020_Exon
scaffold_2	MYC	exon	3057928	3058078	.	-	.	181985:estExt_GeneWisePlus_human.C_2020_Exon
scaffold_2	MYC	exon	3058139	3058336	.	-	.	181985:estExt_GeneWisePlus_human.C_2020_Exon
scaffold_2	MYC	exon	1560967	1561097	.	-	.	182011:estExt_GeneWisePlus_human.C_2024_Exon
scaffold_2	MYC	exon	1561151	1561548	.	-	.	182011:estExt_GeneWisePlus_human.C_2024_Exon
scaffold_2	MYC	exon	1561604	1561683	.	-	.	182011:estExt_GeneWisePlus_human.C_2024_Exon
scaffold_2	MYC	exon	1561733	1561879	.	-	.	182011:estExt_GeneWisePlus_human.C_2024_Exon
scaffold_2	MYC	exon	1245712	1245766	.	+	.	182086:estExt_GeneWisePlus_human.C_2037_Exon
scaffold_2	MYC	exon	1245937	1246015	.	+	.	182086:estExt_GeneWisePlus_human.C_2037_Exon
scaffold_2	MYC	exon	1246075	1246254	.	+	.	182086:estExt_GeneWisePlus_human.C_2037_Exon
scaffold_2	MYC	exon	1246310	1246709	.	+	.	182086:estExt_GeneWisePlus_human.C_2037_Exon
scaffold_2	MYC	exon	1246759	1247177	.	+	.	182086:estExt_GeneWisePlus_human.C_2037_Exon
scaffold_2	MYC	exon	1582803	1582867	.	+	.	182113:estExt_GeneWisePlus_human.C_2042_Exon
scaffold_2	MYC	exon	1582920	1582943	.	+	.	182113:estExt_GeneWisePlus_human.C_2042_Exon
scaffold_2	MYC	exon	1582998	1583044	.	+	.	182113:estExt_GeneWisePlus_human.C_2042_Exon
scaffold_2	MYC	exon	1583097	1583321	.	+	.	182113:estExt_GeneWisePlus_human.C_2042_Exon
scaffold_2	MYC	exon	1583373	1583428	.	+	.	182113:estExt_GeneWisePlus_human.C_2042_Exon
scaffold_2	MYC	exon	1583479	1583944	.	+	.	182113:estExt_GeneWisePlus_human.C_2042_Exon
scaffold_2	MYC	exon	1584003	1584092	.	+	.	182113:estExt_GeneWisePlus_human.C_2042_Exon
scaffold_2	MYC	exon	3024764	3024793	.	+	.	182255:estExt_GeneWisePlus_human.C_2065_Exon
scaffold_2	MYC	exon	3024842	3024883	.	+	.	182255:estExt_GeneWisePlus_human.C_2065_Exon
scaffold_2	MYC	exon	3024939	3025104	.	+	.	182255:estExt_GeneWisePlus_human.C_2065_Exon
scaffold_2	MYC	exon	3025154	3025372	.	+	.	182255:estExt_GeneWisePlus_human.C_2065_Exon
scaffold_2	MYC	exon	1363842	1363972	.	-	.	182385:estExt_GeneWisePlus_human.C_2090_Exon
scaffold_2	MYC	exon	1364026	1364116	.	-	.	182385:estExt_GeneWisePlus_human.C_2090_Exon
scaffold_2	MYC	exon	1364170	1364763	.	-	.	182385:estExt_GeneWisePlus_human.C_2090_Exon
scaffold_2	MYC	exon	1364815	1365256	.	-	.	182385:estExt_GeneWisePlus_human.C_2090_Exon
scaffold_2	MYC	exon	1365306	1365441	.	-	.	182385:estExt_GeneWisePlus_human.C_2090_Exon
scaffold_2	MYC	exon	1365776	1365823	.	-	.	182385:estExt_GeneWisePlus_human.C_2090_Exon
scaffold_2	MYC	exon	1365879	1365986	.	-	.	182385:estExt_GeneWisePlus_human.C_2090_Exon
scaffold_2	MYC	exon	1366044	1366096	.	-	.	182385:estExt_GeneWisePlus_human.C_2090_Exon
scaffold_2	MYC	exon	2433434	2433631	.	-	.	182393:estExt_GeneWisePlus_human.C_2091_Exon
scaffold_2	MYC	exon	2433684	2433698	.	-	.	182393:estExt_GeneWisePlus_human.C_2091_Exon
scaffold_2	MYC	exon	2433768	2433838	.	-	.	182393:estExt_GeneWisePlus_human.C_2091_Exon
scaffold_2	MYC	exon	2433893	2434086	.	-	.	182393:estExt_GeneWisePlus_human.C_2091_Exon
scaffold_2	MYC	exon	2434147	2434258	.	-	.	182393:estExt_GeneWisePlus_human.C_2091_Exon
scaffold_2	MYC	exon	2434307	2434743	.	-	.	182393:estExt_GeneWisePlus_human.C_2091_Exon
scaffold_2	MYC	exon	2434796	2434991	.	-	.	182393:estExt_GeneWisePlus_human.C_2091_Exon
scaffold_2	MYC	exon	2435040	2435206	.	-	.	182393:estExt_GeneWisePlus_human.C_2091_Exon
scaffold_2	MYC	exon	2435257	2436081	.	-	.	182393:estExt_GeneWisePlus_human.C_2091_Exon
scaffold_2	MYC	exon	2436133	2436238	.	-	.	182393:estExt_GeneWisePlus_human.C_2091_Exon
scaffold_2	MYC	exon	263259	263496	.	+	.	182399:estExt_GeneWisePlus_human.C_2092_Exon
scaffold_2	MYC	exon	263550	263567	.	+	.	182399:estExt_GeneWisePlus_human.C_2092_Exon
scaffold_2	MYC	exon	263626	263662	.	+	.	182399:estExt_GeneWisePlus_human.C_2092_Exon
scaffold_2	MYC	exon	263711	263910	.	+	.	182399:estExt_GeneWisePlus_human.C_2092_Exon
scaffold_2	MYC	exon	263963	264586	.	+	.	182399:estExt_GeneWisePlus_human.C_2092_Exon
scaffold_2	MYC	exon	264638	265416	.	+	.	182399:estExt_GeneWisePlus_human.C_2092_Exon
scaffold_2	MYC	exon	265467	265751	.	+	.	182399:estExt_GeneWisePlus_human.C_2092_Exon
scaffold_2	MYC	exon	265811	265899	.	+	.	182399:estExt_GeneWisePlus_human.C_2092_Exon
scaffold_2	MYC	exon	265959	265988	.	+	.	182399:estExt_GeneWisePlus_human.C_2092_Exon
scaffold_2	MYC	exon	266047	266294	.	+	.	182399:estExt_GeneWisePlus_human.C_2092_Exon
scaffold_2	MYC	exon	558141	558278	.	-	.	182408:estExt_GeneWisePlus_human.C_2093_Exon
scaffold_2	MYC	exon	558338	558795	.	-	.	182408:estExt_GeneWisePlus_human.C_2093_Exon
scaffold_2	MYC	exon	558845	558907	.	-	.	182408:estExt_GeneWisePlus_human.C_2093_Exon
scaffold_2	MYC	exon	558977	559030	.	-	.	182408:estExt_GeneWisePlus_human.C_2093_Exon
scaffold_2	MYC	exon	1155531	1155885	.	-	.	182479:estExt_GeneWisePlus_human.C_2104_Exon
scaffold_2	MYC	exon	1155933	1156151	.	-	.	182479:estExt_GeneWisePlus_human.C_2104_Exon
scaffold_2	MYC	exon	1156213	1156480	.	-	.	182479:estExt_GeneWisePlus_human.C_2104_Exon
scaffold_2	MYC	exon	1156534	1156710	.	-	.	182479:estExt_GeneWisePlus_human.C_2104_Exon
scaffold_2	MYC	exon	1156764	1157401	.	-	.	182479:estExt_GeneWisePlus_human.C_2104_Exon
scaffold_2	MYC	exon	1157460	1157592	.	-	.	182479:estExt_GeneWisePlus_human.C_2104_Exon
scaffold_2	MYC	exon	1157643	1157713	.	-	.	182479:estExt_GeneWisePlus_human.C_2104_Exon
scaffold_2	MYC	exon	1157770	1157904	.	-	.	182479:estExt_GeneWisePlus_human.C_2104_Exon
scaffold_3	MYC	exon	1802102	1802401	.	-	.	182517:estExt_GeneWisePlus_human.C_3007_Exon
scaffold_3	MYC	exon	1802454	1802676	.	-	.	182517:estExt_GeneWisePlus_human.C_3007_Exon
scaffold_3	MYC	exon	1803755	1803978	.	-	.	182517:estExt_GeneWisePlus_human.C_3007_Exon
scaffold_3	MYC	exon	1804034	1804052	.	-	.	182517:estExt_GeneWisePlus_human.C_3007_Exon
scaffold_3	MYC	exon	1804099	1804174	.	-	.	182517:estExt_GeneWisePlus_human.C_3007_Exon
scaffold_3	MYC	exon	1804228	1804290	.	-	.	182517:estExt_GeneWisePlus_human.C_3007_Exon
scaffold_3	MYC	exon	2621273	2621435	.	-	.	182555:estExt_GeneWisePlus_human.C_3014_Exon
scaffold_3	MYC	exon	2621496	2621596	.	-	.	182555:estExt_GeneWisePlus_human.C_3014_Exon
scaffold_3	MYC	exon	2621654	2621717	.	-	.	182555:estExt_GeneWisePlus_human.C_3014_Exon
scaffold_3	MYC	exon	2621778	2622057	.	-	.	182555:estExt_GeneWisePlus_human.C_3014_Exon
scaffold_3	MYC	exon	2622121	2622495	.	-	.	182555:estExt_GeneWisePlus_human.C_3014_Exon
scaffold_3	MYC	exon	2622548	2622629	.	-	.	182555:estExt_GeneWisePlus_human.C_3014_Exon
scaffold_3	MYC	exon	1876390	1876613	.	-	.	182556:estExt_GeneWisePlus_human.C_3015_Exon
scaffold_3	MYC	exon	1876672	1876751	.	-	.	182556:estExt_GeneWisePlus_human.C_3015_Exon
scaffold_3	MYC	exon	1876807	1876918	.	-	.	182556:estExt_GeneWisePlus_human.C_3015_Exon
scaffold_3	MYC	exon	1876971	1877050	.	-	.	182556:estExt_GeneWisePlus_human.C_3015_Exon
scaffold_3	MYC	exon	1877102	1877198	.	-	.	182556:estExt_GeneWisePlus_human.C_3015_Exon
scaffold_3	MYC	exon	1877251	1877474	.	-	.	182556:estExt_GeneWisePlus_human.C_3015_Exon
scaffold_3	MYC	exon	1877529	1877815	.	-	.	182556:estExt_GeneWisePlus_human.C_3015_Exon
scaffold_3	MYC	exon	1877865	1878023	.	-	.	182556:estExt_GeneWisePlus_human.C_3015_Exon
scaffold_3	MYC	exon	1878082	1878124	.	-	.	182556:estExt_GeneWisePlus_human.C_3015_Exon
scaffold_3	MYC	exon	1878176	1878304	.	-	.	182556:estExt_GeneWisePlus_human.C_3015_Exon
scaffold_3	MYC	exon	1185933	1186180	.	-	.	182574:estExt_GeneWisePlus_human.C_3018_Exon
scaffold_3	MYC	exon	1186237	1186521	.	-	.	182574:estExt_GeneWisePlus_human.C_3018_Exon
scaffold_3	MYC	exon	1186579	1186764	.	-	.	182574:estExt_GeneWisePlus_human.C_3018_Exon
scaffold_3	MYC	exon	1700676	1700880	.	+	.	182606:estExt_GeneWisePlus_human.C_3026_Exon
scaffold_3	MYC	exon	1700938	1700965	.	+	.	182606:estExt_GeneWisePlus_human.C_3026_Exon
scaffold_3	MYC	exon	1701013	1701208	.	+	.	182606:estExt_GeneWisePlus_human.C_3026_Exon
scaffold_3	MYC	exon	1701262	1701280	.	+	.	182606:estExt_GeneWisePlus_human.C_3026_Exon
scaffold_3	MYC	exon	1701341	1701375	.	+	.	182606:estExt_GeneWisePlus_human.C_3026_Exon
scaffold_3	MYC	exon	1701443	1701690	.	+	.	182606:estExt_GeneWisePlus_human.C_3026_Exon
scaffold_3	MYC	exon	1701755	1701922	.	+	.	182606:estExt_GeneWisePlus_human.C_3026_Exon
scaffold_3	MYC	exon	1701986	1702230	.	+	.	182606:estExt_GeneWisePlus_human.C_3026_Exon
scaffold_3	MYC	exon	1675712	1675900	.	-	.	182669:estExt_GeneWisePlus_human.C_3038_Exon
scaffold_3	MYC	exon	1675954	1675980	.	-	.	182669:estExt_GeneWisePlus_human.C_3038_Exon
scaffold_3	MYC	exon	1676046	1676611	.	-	.	182669:estExt_GeneWisePlus_human.C_3038_Exon
scaffold_3	MYC	exon	1676669	1676911	.	-	.	182669:estExt_GeneWisePlus_human.C_3038_Exon
scaffold_3	MYC	exon	1676971	1677100	.	-	.	182669:estExt_GeneWisePlus_human.C_3038_Exon
scaffold_3	MYC	exon	1677155	1677313	.	-	.	182669:estExt_GeneWisePlus_human.C_3038_Exon
scaffold_3	MYC	exon	1677368	1677626	.	-	.	182669:estExt_GeneWisePlus_human.C_3038_Exon
scaffold_3	MYC	exon	2224390	2224764	.	-	.	182791:estExt_GeneWisePlus_human.C_3062_Exon
scaffold_3	MYC	exon	2224815	2224981	.	-	.	182791:estExt_GeneWisePlus_human.C_3062_Exon
scaffold_3	MYC	exon	2225034	2225133	.	-	.	182791:estExt_GeneWisePlus_human.C_3062_Exon
scaffold_3	MYC	exon	2225186	2225369	.	-	.	182791:estExt_GeneWisePlus_human.C_3062_Exon
scaffold_3	MYC	exon	2225420	2225491	.	-	.	182791:estExt_GeneWisePlus_human.C_3062_Exon
scaffold_3	MYC	exon	2225537	2225673	.	-	.	182791:estExt_GeneWisePlus_human.C_3062_Exon
scaffold_3	MYC	exon	2630405	2631600	.	-	.	182799:estExt_GeneWisePlus_human.C_3064_Exon
scaffold_3	MYC	exon	2631663	2631861	.	-	.	182799:estExt_GeneWisePlus_human.C_3064_Exon
scaffold_4	MYC	exon	1671723	1671910	.	-	.	182845:estExt_GeneWisePlus_human.C_4002_Exon
scaffold_4	MYC	exon	1671965	1672011	.	-	.	182845:estExt_GeneWisePlus_human.C_4002_Exon
scaffold_4	MYC	exon	1672066	1672183	.	-	.	182845:estExt_GeneWisePlus_human.C_4002_Exon
scaffold_4	MYC	exon	1672233	1672368	.	-	.	182845:estExt_GeneWisePlus_human.C_4002_Exon
scaffold_4	MYC	exon	1672423	1672448	.	-	.	182845:estExt_GeneWisePlus_human.C_4002_Exon
scaffold_4	MYC	exon	1672499	1672566	.	-	.	182845:estExt_GeneWisePlus_human.C_4002_Exon
scaffold_4	MYC	exon	1672622	1672693	.	-	.	182845:estExt_GeneWisePlus_human.C_4002_Exon
scaffold_4	MYC	exon	1672767	1672855	.	-	.	182845:estExt_GeneWisePlus_human.C_4002_Exon
scaffold_4	MYC	exon	1672909	1672978	.	-	.	182845:estExt_GeneWisePlus_human.C_4002_Exon
scaffold_4	MYC	exon	1918298	1918374	.	-	.	182853:estExt_GeneWisePlus_human.C_4003_Exon
scaffold_4	MYC	exon	1918429	1918441	.	-	.	182853:estExt_GeneWisePlus_human.C_4003_Exon
scaffold_4	MYC	exon	1918498	1918600	.	-	.	182853:estExt_GeneWisePlus_human.C_4003_Exon
scaffold_4	MYC	exon	1918650	1918813	.	-	.	182853:estExt_GeneWisePlus_human.C_4003_Exon
scaffold_4	MYC	exon	1918863	1919141	.	-	.	182853:estExt_GeneWisePlus_human.C_4003_Exon
scaffold_4	MYC	exon	1919194	1919250	.	-	.	182853:estExt_GeneWisePlus_human.C_4003_Exon
scaffold_4	MYC	exon	1919310	1919396	.	-	.	182853:estExt_GeneWisePlus_human.C_4003_Exon
scaffold_4	MYC	exon	1919457	1919521	.	-	.	182853:estExt_GeneWisePlus_human.C_4003_Exon
scaffold_4	MYC	exon	1919576	1919645	.	-	.	182853:estExt_GeneWisePlus_human.C_4003_Exon
scaffold_4	MYC	exon	1919695	1919858	.	-	.	182853:estExt_GeneWisePlus_human.C_4003_Exon
scaffold_4	MYC	exon	2380849	2381090	.	+	.	182923:estExt_GeneWisePlus_human.C_4018_Exon
scaffold_4	MYC	exon	2381148	2381988	.	+	.	182923:estExt_GeneWisePlus_human.C_4018_Exon
scaffold_4	MYC	exon	2382033	2382151	.	+	.	182923:estExt_GeneWisePlus_human.C_4018_Exon
scaffold_4	MYC	exon	2382208	2382577	.	+	.	182923:estExt_GeneWisePlus_human.C_4018_Exon
scaffold_4	MYC	exon	2382632	2382773	.	+	.	182923:estExt_GeneWisePlus_human.C_4018_Exon
scaffold_4	MYC	exon	1841418	1841853	.	-	.	182940:estExt_GeneWisePlus_human.C_4020_Exon
scaffold_4	MYC	exon	1841907	1842273	.	-	.	182940:estExt_GeneWisePlus_human.C_4020_Exon
scaffold_4	MYC	exon	1842328	1842488	.	-	.	182940:estExt_GeneWisePlus_human.C_4020_Exon
scaffold_4	MYC	exon	1842539	1842581	.	-	.	182940:estExt_GeneWisePlus_human.C_4020_Exon
scaffold_4	MYC	exon	1842631	1842723	.	-	.	182940:estExt_GeneWisePlus_human.C_4020_Exon
scaffold_4	MYC	exon	1756325	1756627	.	+	.	182956:estExt_GeneWisePlus_human.C_4024_Exon
scaffold_4	MYC	exon	1756679	1756880	.	+	.	182956:estExt_GeneWisePlus_human.C_4024_Exon
scaffold_4	MYC	exon	1756933	1757228	.	+	.	182956:estExt_GeneWisePlus_human.C_4024_Exon
scaffold_4	MYC	exon	1757287	1757694	.	+	.	182956:estExt_GeneWisePlus_human.C_4024_Exon
scaffold_4	MYC	exon	1757745	1757883	.	+	.	182956:estExt_GeneWisePlus_human.C_4024_Exon
scaffold_4	MYC	exon	1757934	1758186	.	+	.	182956:estExt_GeneWisePlus_human.C_4024_Exon
scaffold_4	MYC	exon	2229639	2229708	.	-	.	183024:estExt_GeneWisePlus_human.C_4037_Exon
scaffold_4	MYC	exon	2229757	2229921	.	-	.	183024:estExt_GeneWisePlus_human.C_4037_Exon
scaffold_4	MYC	exon	2229979	2230020	.	-	.	183024:estExt_GeneWisePlus_human.C_4037_Exon
scaffold_4	MYC	exon	2230072	2230112	.	-	.	183024:estExt_GeneWisePlus_human.C_4037_Exon
scaffold_4	MYC	exon	2230162	2230296	.	-	.	183024:estExt_GeneWisePlus_human.C_4037_Exon
scaffold_4	MYC	exon	2230358	2230488	.	-	.	183024:estExt_GeneWisePlus_human.C_4037_Exon
scaffold_4	MYC	exon	2230539	2230580	.	-	.	183024:estExt_GeneWisePlus_human.C_4037_Exon
scaffold_4	MYC	exon	2230642	2230685	.	-	.	183024:estExt_GeneWisePlus_human.C_4037_Exon
scaffold_4	MYC	exon	1633160	1633302	.	-	.	183045:estExt_GeneWisePlus_human.C_4040_Exon
scaffold_4	MYC	exon	1633356	1633904	.	-	.	183045:estExt_GeneWisePlus_human.C_4040_Exon
scaffold_4	MYC	exon	1633959	1634039	.	-	.	183045:estExt_GeneWisePlus_human.C_4040_Exon
scaffold_4	MYC	exon	1634090	1634161	.	-	.	183045:estExt_GeneWisePlus_human.C_4040_Exon
scaffold_4	MYC	exon	867550	867897	.	-	.	183083:estExt_GeneWisePlus_human.C_4049_Exon
scaffold_4	MYC	exon	867958	868087	.	-	.	183083:estExt_GeneWisePlus_human.C_4049_Exon
scaffold_4	MYC	exon	868146	868607	.	-	.	183083:estExt_GeneWisePlus_human.C_4049_Exon
scaffold_4	MYC	exon	868658	868838	.	-	.	183083:estExt_GeneWisePlus_human.C_4049_Exon
scaffold_4	MYC	exon	868896	869777	.	-	.	183083:estExt_GeneWisePlus_human.C_4049_Exon
scaffold_4	MYC	exon	869828	869995	.	-	.	183083:estExt_GeneWisePlus_human.C_4049_Exon
scaffold_4	MYC	exon	870049	870128	.	-	.	183083:estExt_GeneWisePlus_human.C_4049_Exon
scaffold_4	MYC	exon	870180	870414	.	-	.	183083:estExt_GeneWisePlus_human.C_4049_Exon
scaffold_4	MYC	exon	1988421	1988786	.	-	.	183094:estExt_GeneWisePlus_human.C_4051_Exon
scaffold_4	MYC	exon	1988837	1988875	.	-	.	183094:estExt_GeneWisePlus_human.C_4051_Exon
scaffold_4	MYC	exon	1988926	1989280	.	-	.	183094:estExt_GeneWisePlus_human.C_4051_Exon
scaffold_4	MYC	exon	1989335	1989608	.	-	.	183094:estExt_GeneWisePlus_human.C_4051_Exon
scaffold_4	MYC	exon	1989667	1989905	.	-	.	183094:estExt_GeneWisePlus_human.C_4051_Exon
scaffold_4	MYC	exon	1989957	1990942	.	-	.	183094:estExt_GeneWisePlus_human.C_4051_Exon
scaffold_4	MYC	exon	1990995	1991164	.	-	.	183094:estExt_GeneWisePlus_human.C_4051_Exon
scaffold_4	MYC	exon	1991213	1991353	.	-	.	183094:estExt_GeneWisePlus_human.C_4051_Exon
scaffold_4	MYC	exon	1991408	1991465	.	-	.	183094:estExt_GeneWisePlus_human.C_4051_Exon
scaffold_4	MYC	exon	1632178	1632508	.	-	.	183097:estExt_GeneWisePlus_human.C_4051_Exon
scaffold_4	MYC	exon	1632564	1632639	.	-	.	183097:estExt_GeneWisePlus_human.C_4051_Exon
scaffold_4	MYC	exon	1632689	1632958	.	-	.	183097:estExt_GeneWisePlus_human.C_4051_Exon
scaffold_4	MYC	exon	1633009	1633069	.	-	.	183097:estExt_GeneWisePlus_human.C_4051_Exon
scaffold_4	MYC	exon	1908477	1908547	.	+	.	183112:estExt_GeneWisePlus_human.C_4054_Exon
scaffold_4	MYC	exon	1908602	1908778	.	+	.	183112:estExt_GeneWisePlus_human.C_4054_Exon
scaffold_4	MYC	exon	1908834	1908868	.	+	.	183112:estExt_GeneWisePlus_human.C_4054_Exon
scaffold_4	MYC	exon	1908917	1909079	.	+	.	183112:estExt_GeneWisePlus_human.C_4054_Exon
scaffold_4	MYC	exon	902533	902769	.	-	.	183113:estExt_GeneWisePlus_human.C_4054_Exon
scaffold_4	MYC	exon	902828	902900	.	-	.	183113:estExt_GeneWisePlus_human.C_4054_Exon
scaffold_4	MYC	exon	902962	903059	.	-	.	183113:estExt_GeneWisePlus_human.C_4054_Exon
scaffold_4	MYC	exon	903125	903162	.	-	.	183113:estExt_GeneWisePlus_human.C_4054_Exon
scaffold_4	MYC	exon	903220	903248	.	-	.	183113:estExt_GeneWisePlus_human.C_4054_Exon
scaffold_4	MYC	exon	903311	903477	.	-	.	183113:estExt_GeneWisePlus_human.C_4054_Exon
scaffold_4	MYC	exon	1485590	1485638	.	+	.	183183:estExt_GeneWisePlus_human.C_4067_Exon
scaffold_4	MYC	exon	1485692	1485869	.	+	.	183183:estExt_GeneWisePlus_human.C_4067_Exon
scaffold_4	MYC	exon	1485928	1486120	.	+	.	183183:estExt_GeneWisePlus_human.C_4067_Exon
scaffold_4	MYC	exon	1486169	1486301	.	+	.	183183:estExt_GeneWisePlus_human.C_4067_Exon
scaffold_4	MYC	exon	419654	419728	.	-	.	183186:estExt_GeneWisePlus_human.C_4068_Exon
scaffold_4	MYC	exon	419911	420250	.	-	.	183186:estExt_GeneWisePlus_human.C_4068_Exon
scaffold_4	MYC	exon	420308	420409	.	-	.	183186:estExt_GeneWisePlus_human.C_4068_Exon
scaffold_4	MYC	exon	420462	420533	.	-	.	183186:estExt_GeneWisePlus_human.C_4068_Exon
scaffold_4	MYC	exon	2238143	2238851	.	-	.	183239:estExt_GeneWisePlus_human.C_4078_Exon
scaffold_4	MYC	exon	2238908	2239077	.	-	.	183239:estExt_GeneWisePlus_human.C_4078_Exon
scaffold_4	MYC	exon	2239130	2239313	.	-	.	183239:estExt_GeneWisePlus_human.C_4078_Exon
scaffold_4	MYC	exon	2239365	2239724	.	-	.	183239:estExt_GeneWisePlus_human.C_4078_Exon
scaffold_4	MYC	exon	2239776	2239953	.	-	.	183239:estExt_GeneWisePlus_human.C_4078_Exon
scaffold_5	MYC	exon	1132990	1133854	.	-	.	183422:estExt_GeneWisePlus_human.C_5019_Exon
scaffold_5	MYC	exon	1133910	1134166	.	-	.	183422:estExt_GeneWisePlus_human.C_5019_Exon
scaffold_5	MYC	exon	1134231	1134289	.	-	.	183422:estExt_GeneWisePlus_human.C_5019_Exon
scaffold_5	MYC	exon	1134345	1134429	.	-	.	183422:estExt_GeneWisePlus_human.C_5019_Exon
scaffold_5	MYC	exon	1134488	1134530	.	-	.	183422:estExt_GeneWisePlus_human.C_5019_Exon
scaffold_5	MYC	exon	1981143	1981409	.	-	.	183424:estExt_GeneWisePlus_human.C_5019_Exon
scaffold_5	MYC	exon	1981475	1981578	.	-	.	183424:estExt_GeneWisePlus_human.C_5019_Exon
scaffold_5	MYC	exon	1981635	1981740	.	-	.	183424:estExt_GeneWisePlus_human.C_5019_Exon
scaffold_5	MYC	exon	1981795	1982117	.	-	.	183424:estExt_GeneWisePlus_human.C_5019_Exon
scaffold_5	MYC	exon	1982172	1982261	.	-	.	183424:estExt_GeneWisePlus_human.C_5019_Exon
scaffold_5	MYC	exon	1982318	1982576	.	-	.	183424:estExt_GeneWisePlus_human.C_5019_Exon
scaffold_5	MYC	exon	1982630	1982743	.	-	.	183424:estExt_GeneWisePlus_human.C_5019_Exon
scaffold_5	MYC	exon	1982798	1983005	.	-	.	183424:estExt_GeneWisePlus_human.C_5019_Exon
scaffold_5	MYC	exon	1983057	1983115	.	-	.	183424:estExt_GeneWisePlus_human.C_5019_Exon
scaffold_5	MYC	exon	1983166	1983335	.	-	.	183424:estExt_GeneWisePlus_human.C_5019_Exon
scaffold_5	MYC	exon	1983391	1983438	.	-	.	183424:estExt_GeneWisePlus_human.C_5019_Exon
scaffold_5	MYC	exon	1983493	1983612	.	-	.	183424:estExt_GeneWisePlus_human.C_5019_Exon
scaffold_5	MYC	exon	1151290	1151377	.	+	.	183473:estExt_GeneWisePlus_human.C_5030_Exon
scaffold_5	MYC	exon	1151424	1151476	.	+	.	183473:estExt_GeneWisePlus_human.C_5030_Exon
scaffold_5	MYC	exon	1151530	1151625	.	+	.	183473:estExt_GeneWisePlus_human.C_5030_Exon
scaffold_5	MYC	exon	1151679	1151910	.	+	.	183473:estExt_GeneWisePlus_human.C_5030_Exon
scaffold_5	MYC	exon	1624619	1624767	.	+	.	183517:estExt_GeneWisePlus_human.C_5038_Exon
scaffold_5	MYC	exon	1624818	1624944	.	+	.	183517:estExt_GeneWisePlus_human.C_5038_Exon
scaffold_5	MYC	exon	1624996	1625267	.	+	.	183517:estExt_GeneWisePlus_human.C_5038_Exon
scaffold_5	MYC	exon	1625319	1626136	.	+	.	183517:estExt_GeneWisePlus_human.C_5038_Exon
scaffold_5	MYC	exon	1626193	1626243	.	+	.	183517:estExt_GeneWisePlus_human.C_5038_Exon
scaffold_5	MYC	exon	1626298	1626347	.	+	.	183517:estExt_GeneWisePlus_human.C_5038_Exon
scaffold_5	MYC	exon	1626405	1626561	.	+	.	183517:estExt_GeneWisePlus_human.C_5038_Exon
scaffold_5	MYC	exon	1626628	1626691	.	+	.	183517:estExt_GeneWisePlus_human.C_5038_Exon
scaffold_5	MYC	exon	1626746	1626825	.	+	.	183517:estExt_GeneWisePlus_human.C_5038_Exon
scaffold_5	MYC	exon	1626884	1627052	.	+	.	183517:estExt_GeneWisePlus_human.C_5038_Exon
scaffold_5	MYC	exon	624072	624081	.	+	.	183558:estExt_GeneWisePlus_human.C_5048_Exon
scaffold_5	MYC	exon	624138	624181	.	+	.	183558:estExt_GeneWisePlus_human.C_5048_Exon
scaffold_5	MYC	exon	624236	624385	.	+	.	183558:estExt_GeneWisePlus_human.C_5048_Exon
scaffold_5	MYC	exon	624441	624512	.	+	.	183558:estExt_GeneWisePlus_human.C_5048_Exon
scaffold_5	MYC	exon	624566	624746	.	+	.	183558:estExt_GeneWisePlus_human.C_5048_Exon
scaffold_5	MYC	exon	624798	624878	.	+	.	183558:estExt_GeneWisePlus_human.C_5048_Exon
scaffold_5	MYC	exon	624935	625174	.	+	.	183558:estExt_GeneWisePlus_human.C_5048_Exon
scaffold_5	MYC	exon	908916	909030	.	-	.	183653:estExt_GeneWisePlus_human.C_5068_Exon
scaffold_5	MYC	exon	909085	909146	.	-	.	183653:estExt_GeneWisePlus_human.C_5068_Exon
scaffold_5	MYC	exon	909200	909246	.	-	.	183653:estExt_GeneWisePlus_human.C_5068_Exon
scaffold_5	MYC	exon	909304	909347	.	-	.	183653:estExt_GeneWisePlus_human.C_5068_Exon
scaffold_5	MYC	exon	909397	909406	.	-	.	183653:estExt_GeneWisePlus_human.C_5068_Exon
scaffold_5	MYC	exon	909467	909529	.	-	.	183653:estExt_GeneWisePlus_human.C_5068_Exon
scaffold_5	MYC	exon	909576	909610	.	-	.	183653:estExt_GeneWisePlus_human.C_5068_Exon
scaffold_5	MYC	exon	909668	909693	.	-	.	183653:estExt_GeneWisePlus_human.C_5068_Exon
scaffold_5	MYC	exon	909743	909761	.	-	.	183653:estExt_GeneWisePlus_human.C_5068_Exon
scaffold_5	MYC	exon	909812	909931	.	-	.	183653:estExt_GeneWisePlus_human.C_5068_Exon
scaffold_5	MYC	exon	909985	910007	.	-	.	183653:estExt_GeneWisePlus_human.C_5068_Exon
scaffold_5	MYC	exon	910067	910218	.	-	.	183653:estExt_GeneWisePlus_human.C_5068_Exon
scaffold_6	MYC	exon	1847508	1847576	.	+	.	183701:estExt_GeneWisePlus_human.C_6008_Exon
scaffold_6	MYC	exon	1847628	1847933	.	+	.	183701:estExt_GeneWisePlus_human.C_6008_Exon
scaffold_6	MYC	exon	1847985	1848076	.	+	.	183701:estExt_GeneWisePlus_human.C_6008_Exon
scaffold_6	MYC	exon	1848127	1848368	.	+	.	183701:estExt_GeneWisePlus_human.C_6008_Exon
scaffold_6	MYC	exon	1848429	1848570	.	+	.	183701:estExt_GeneWisePlus_human.C_6008_Exon
scaffold_6	MYC	exon	1848626	1848636	.	+	.	183701:estExt_GeneWisePlus_human.C_6008_Exon
scaffold_6	MYC	exon	1848682	1848800	.	+	.	183701:estExt_GeneWisePlus_human.C_6008_Exon
scaffold_6	MYC	exon	1848853	1848982	.	+	.	183701:estExt_GeneWisePlus_human.C_6008_Exon
scaffold_6	MYC	exon	1849036	1849099	.	+	.	183701:estExt_GeneWisePlus_human.C_6008_Exon
scaffold_6	MYC	exon	1849156	1849195	.	+	.	183701:estExt_GeneWisePlus_human.C_6008_Exon
scaffold_6	MYC	exon	1849245	1849428	.	+	.	183701:estExt_GeneWisePlus_human.C_6008_Exon
scaffold_6	MYC	exon	1763805	1763908	.	+	.	183731:estExt_GeneWisePlus_human.C_6014_Exon
scaffold_6	MYC	exon	1763967	1764088	.	+	.	183731:estExt_GeneWisePlus_human.C_6014_Exon
scaffold_6	MYC	exon	1764183	1764193	.	+	.	183731:estExt_GeneWisePlus_human.C_6014_Exon
scaffold_6	MYC	exon	1764241	1764325	.	+	.	183731:estExt_GeneWisePlus_human.C_6014_Exon
scaffold_6	MYC	exon	1764381	1764510	.	+	.	183731:estExt_GeneWisePlus_human.C_6014_Exon
scaffold_6	MYC	exon	1764563	1764667	.	+	.	183731:estExt_GeneWisePlus_human.C_6014_Exon
scaffold_6	MYC	exon	1764728	1765010	.	+	.	183731:estExt_GeneWisePlus_human.C_6014_Exon
scaffold_6	MYC	exon	1794563	1794839	.	-	.	183765:estExt_GeneWisePlus_human.C_6020_Exon
scaffold_6	MYC	exon	1794899	1795038	.	-	.	183765:estExt_GeneWisePlus_human.C_6020_Exon
scaffold_6	MYC	exon	1795089	1795302	.	-	.	183765:estExt_GeneWisePlus_human.C_6020_Exon
scaffold_6	MYC	exon	1795354	1795485	.	-	.	183765:estExt_GeneWisePlus_human.C_6020_Exon
scaffold_6	MYC	exon	1795540	1795906	.	-	.	183765:estExt_GeneWisePlus_human.C_6020_Exon
scaffold_7	MYC	exon	1261070	1261102	.	-	.	183992:estExt_GeneWisePlus_human.C_7008_Exon
scaffold_7	MYC	exon	1261155	1261522	.	-	.	183992:estExt_GeneWisePlus_human.C_7008_Exon
scaffold_7	MYC	exon	1261574	1261609	.	-	.	183992:estExt_GeneWisePlus_human.C_7008_Exon
scaffold_7	MYC	exon	340298	340455	.	-	.	183994:estExt_GeneWisePlus_human.C_7008_Exon
scaffold_7	MYC	exon	340510	340593	.	-	.	183994:estExt_GeneWisePlus_human.C_7008_Exon
scaffold_7	MYC	exon	340646	341081	.	-	.	183994:estExt_GeneWisePlus_human.C_7008_Exon
scaffold_7	MYC	exon	341141	341270	.	-	.	183994:estExt_GeneWisePlus_human.C_7008_Exon
scaffold_7	MYC	exon	341340	341393	.	-	.	183994:estExt_GeneWisePlus_human.C_7008_Exon
scaffold_7	MYC	exon	341455	341739	.	-	.	183994:estExt_GeneWisePlus_human.C_7008_Exon
scaffold_7	MYC	exon	341797	341934	.	-	.	183994:estExt_GeneWisePlus_human.C_7008_Exon
scaffold_7	MYC	exon	341985	342276	.	-	.	183994:estExt_GeneWisePlus_human.C_7008_Exon
scaffold_7	MYC	exon	342296	342302	.	-	.	183994:estExt_GeneWisePlus_human.C_7008_Exon
scaffold_7	MYC	exon	342336	342366	.	-	.	183994:estExt_GeneWisePlus_human.C_7008_Exon
scaffold_7	MYC	exon	342419	342811	.	-	.	183994:estExt_GeneWisePlus_human.C_7008_Exon
scaffold_7	MYC	exon	342862	342979	.	-	.	183994:estExt_GeneWisePlus_human.C_7008_Exon
scaffold_7	MYC	exon	343030	343375	.	-	.	183994:estExt_GeneWisePlus_human.C_7008_Exon
scaffold_7	MYC	exon	343424	343505	.	-	.	183994:estExt_GeneWisePlus_human.C_7008_Exon
scaffold_7	MYC	exon	343560	343805	.	-	.	183994:estExt_GeneWisePlus_human.C_7008_Exon
scaffold_7	MYC	exon	1136068	1136404	.	-	.	183999:estExt_GeneWisePlus_human.C_7011_Exon
scaffold_7	MYC	exon	1136476	1136572	.	-	.	183999:estExt_GeneWisePlus_human.C_7011_Exon
scaffold_7	MYC	exon	1136625	1136763	.	-	.	183999:estExt_GeneWisePlus_human.C_7011_Exon
scaffold_7	MYC	exon	1136817	1137342	.	-	.	183999:estExt_GeneWisePlus_human.C_7011_Exon
scaffold_7	MYC	exon	1137399	1137506	.	-	.	183999:estExt_GeneWisePlus_human.C_7011_Exon
scaffold_7	MYC	exon	1137569	1137596	.	-	.	183999:estExt_GeneWisePlus_human.C_7011_Exon
scaffold_7	MYC	exon	1137673	1137825	.	-	.	183999:estExt_GeneWisePlus_human.C_7011_Exon
scaffold_7	MYC	exon	813250	813361	.	+	.	184000:estExt_GeneWisePlus_human.C_7011_Exon
scaffold_7	MYC	exon	813419	813524	.	+	.	184000:estExt_GeneWisePlus_human.C_7011_Exon
scaffold_7	MYC	exon	813591	813893	.	+	.	184000:estExt_GeneWisePlus_human.C_7011_Exon
scaffold_7	MYC	exon	813950	813986	.	+	.	184000:estExt_GeneWisePlus_human.C_7011_Exon
scaffold_7	MYC	exon	814037	814182	.	+	.	184000:estExt_GeneWisePlus_human.C_7011_Exon
scaffold_7	MYC	exon	454928	455064	.	+	.	184036:estExt_GeneWisePlus_human.C_7022_Exon
scaffold_7	MYC	exon	455124	455180	.	+	.	184036:estExt_GeneWisePlus_human.C_7022_Exon
scaffold_7	MYC	exon	455234	455358	.	+	.	184036:estExt_GeneWisePlus_human.C_7022_Exon
scaffold_7	MYC	exon	455416	455538	.	+	.	184036:estExt_GeneWisePlus_human.C_7022_Exon
scaffold_7	MYC	exon	455588	455822	.	+	.	184036:estExt_GeneWisePlus_human.C_7022_Exon
scaffold_7	MYC	exon	455876	456310	.	+	.	184036:estExt_GeneWisePlus_human.C_7022_Exon
scaffold_7	MYC	exon	456373	456442	.	+	.	184036:estExt_GeneWisePlus_human.C_7022_Exon
scaffold_7	MYC	exon	456498	456623	.	+	.	184036:estExt_GeneWisePlus_human.C_7022_Exon
scaffold_7	MYC	exon	456681	456883	.	+	.	184036:estExt_GeneWisePlus_human.C_7022_Exon
scaffold_7	MYC	exon	1030467	1030554	.	+	.	184078:estExt_GeneWisePlus_human.C_7033_Exon
scaffold_7	MYC	exon	1030610	1030685	.	+	.	184078:estExt_GeneWisePlus_human.C_7033_Exon
scaffold_7	MYC	exon	1030750	1030982	.	+	.	184078:estExt_GeneWisePlus_human.C_7033_Exon
scaffold_7	MYC	exon	1030998	1031004	.	+	.	184078:estExt_GeneWisePlus_human.C_7033_Exon
scaffold_7	MYC	exon	1031009	1031062	.	+	.	184078:estExt_GeneWisePlus_human.C_7033_Exon
scaffold_7	MYC	exon	1031129	1031251	.	+	.	184078:estExt_GeneWisePlus_human.C_7033_Exon
scaffold_7	MYC	exon	960438	960748	.	+	.	184102:estExt_GeneWisePlus_human.C_7040_Exon
scaffold_7	MYC	exon	960806	960886	.	+	.	184102:estExt_GeneWisePlus_human.C_7040_Exon
scaffold_7	MYC	exon	960937	961130	.	+	.	184102:estExt_GeneWisePlus_human.C_7040_Exon
scaffold_7	MYC	exon	961189	961907	.	+	.	184102:estExt_GeneWisePlus_human.C_7040_Exon
scaffold_8	MYC	exon	1273522	1273759	.	-	.	184112:estExt_GeneWisePlus_human.C_8001_Exon
scaffold_8	MYC	exon	1273813	1273990	.	-	.	184112:estExt_GeneWisePlus_human.C_8001_Exon
scaffold_8	MYC	exon	1274072	1274229	.	-	.	184112:estExt_GeneWisePlus_human.C_8001_Exon
scaffold_8	MYC	exon	1274283	1274436	.	-	.	184112:estExt_GeneWisePlus_human.C_8001_Exon
scaffold_8	MYC	exon	1274489	1274587	.	-	.	184112:estExt_GeneWisePlus_human.C_8001_Exon
scaffold_8	MYC	exon	1274637	1274957	.	-	.	184112:estExt_GeneWisePlus_human.C_8001_Exon
scaffold_8	MYC	exon	1275024	1275165	.	-	.	184112:estExt_GeneWisePlus_human.C_8001_Exon
scaffold_8	MYC	exon	578804	579063	.	+	.	184142:estExt_GeneWisePlus_human.C_8007_Exon
scaffold_8	MYC	exon	579113	579340	.	+	.	184142:estExt_GeneWisePlus_human.C_8007_Exon
scaffold_8	MYC	exon	579394	579872	.	+	.	184142:estExt_GeneWisePlus_human.C_8007_Exon
scaffold_8	MYC	exon	1287062	1287084	.	+	.	184206:estExt_GeneWisePlus_human.C_8022_Exon
scaffold_8	MYC	exon	1287175	1287175	.	+	.	184206:estExt_GeneWisePlus_human.C_8022_Exon_PossibleInsertion
scaffold_8	MYC	exon	1287219	1287387	.	+	.	184206:estExt_GeneWisePlus_human.C_8022_Exon
scaffold_8	MYC	exon	1287446	1287701	.	+	.	184206:estExt_GeneWisePlus_human.C_8022_Exon
scaffold_8	MYC	exon	1287764	1287969	.	+	.	184206:estExt_GeneWisePlus_human.C_8022_Exon
scaffold_9	MYC	exon	1019122	1019230	.	+	.	184303:estExt_GeneWisePlus_human.C_9006_Exon
scaffold_9	MYC	exon	1019530	1019532	.	+	.	184303:estExt_GeneWisePlus_human.C_9006_Exon_PossibleInsertion
scaffold_9	MYC	exon	1019541	1019567	.	+	.	184303:estExt_GeneWisePlus_human.C_9006_Exon
scaffold_9	MYC	exon	1019632	1019778	.	+	.	184303:estExt_GeneWisePlus_human.C_9006_Exon
scaffold_9	MYC	exon	1019838	1019895	.	+	.	184303:estExt_GeneWisePlus_human.C_9006_Exon
scaffold_9	MYC	exon	1019946	1020010	.	+	.	184303:estExt_GeneWisePlus_human.C_9006_Exon
scaffold_9	MYC	exon	1020060	1020325	.	+	.	184303:estExt_GeneWisePlus_human.C_9006_Exon
scaffold_9	MYC	exon	486270	486433	.	+	.	184365:estExt_GeneWisePlus_human.C_9016_Exon
scaffold_9	MYC	exon	486489	486518	.	+	.	184365:estExt_GeneWisePlus_human.C_9016_Exon
scaffold_9	MYC	exon	486570	486655	.	+	.	184365:estExt_GeneWisePlus_human.C_9016_Exon
scaffold_9	MYC	exon	486711	486721	.	+	.	184365:estExt_GeneWisePlus_human.C_9016_Exon
scaffold_9	MYC	exon	486771	486804	.	+	.	184365:estExt_GeneWisePlus_human.C_9016_Exon
scaffold_9	MYC	exon	486857	486891	.	+	.	184365:estExt_GeneWisePlus_human.C_9016_Exon
scaffold_9	MYC	exon	486953	486971	.	+	.	184365:estExt_GeneWisePlus_human.C_9016_Exon
scaffold_9	MYC	exon	487030	487048	.	+	.	184365:estExt_GeneWisePlus_human.C_9016_Exon
scaffold_9	MYC	exon	487104	487138	.	+	.	184365:estExt_GeneWisePlus_human.C_9016_Exon
scaffold_9	MYC	exon	487192	487309	.	+	.	184365:estExt_GeneWisePlus_human.C_9016_Exon
scaffold_9	MYC	exon	487362	487386	.	+	.	184365:estExt_GeneWisePlus_human.C_9016_Exon
scaffold_9	MYC	exon	487440	487560	.	+	.	184365:estExt_GeneWisePlus_human.C_9016_Exon
scaffold_9	MYC	exon	487609	487642	.	+	.	184365:estExt_GeneWisePlus_human.C_9016_Exon
scaffold_9	MYC	exon	487694	487770	.	+	.	184365:estExt_GeneWisePlus_human.C_9016_Exon
scaffold_9	MYC	exon	487822	487925	.	+	.	184365:estExt_GeneWisePlus_human.C_9016_Exon
scaffold_9	MYC	exon	487976	488099	.	+	.	184365:estExt_GeneWisePlus_human.C_9016_Exon
scaffold_9	MYC	exon	488155	488325	.	+	.	184365:estExt_GeneWisePlus_human.C_9016_Exon
scaffold_9	MYC	exon	488380	488590	.	+	.	184365:estExt_GeneWisePlus_human.C_9016_Exon
scaffold_9	MYC	exon	155144	155543	.	+	.	184460:estExt_GeneWisePlus_human.C_9034_Exon
scaffold_9	MYC	exon	155597	155931	.	+	.	184460:estExt_GeneWisePlus_human.C_9034_Exon
scaffold_9	MYC	exon	155980	156073	.	+	.	184460:estExt_GeneWisePlus_human.C_9034_Exon
scaffold_9	MYC	exon	156126	156261	.	+	.	184460:estExt_GeneWisePlus_human.C_9034_Exon
scaffold_9	MYC	exon	156311	156375	.	+	.	184460:estExt_GeneWisePlus_human.C_9034_Exon
scaffold_9	MYC	exon	156423	157121	.	+	.	184460:estExt_GeneWisePlus_human.C_9034_Exon
scaffold_9	MYC	exon	157176	157485	.	+	.	184460:estExt_GeneWisePlus_human.C_9034_Exon
scaffold_9	MYC	exon	157547	157780	.	+	.	184460:estExt_GeneWisePlus_human.C_9034_Exon
scaffold_10	MYC	exon	142677	142901	.	-	.	184639:estExt_GeneWisePlus_human.C_10030_Exon
scaffold_10	MYC	exon	142955	143056	.	-	.	184639:estExt_GeneWisePlus_human.C_10030_Exon
scaffold_10	MYC	exon	143109	143247	.	-	.	184639:estExt_GeneWisePlus_human.C_10030_Exon
scaffold_10	MYC	exon	143300	143407	.	-	.	184639:estExt_GeneWisePlus_human.C_10030_Exon
scaffold_10	MYC	exon	143469	143606	.	-	.	184639:estExt_GeneWisePlus_human.C_10030_Exon
scaffold_10	MYC	exon	143660	143822	.	-	.	184639:estExt_GeneWisePlus_human.C_10030_Exon
scaffold_10	MYC	exon	808011	808213	.	+	.	184661:estExt_GeneWisePlus_human.C_10034_Exon
scaffold_10	MYC	exon	808262	808311	.	+	.	184661:estExt_GeneWisePlus_human.C_10034_Exon
scaffold_10	MYC	exon	808365	808426	.	+	.	184661:estExt_GeneWisePlus_human.C_10034_Exon
scaffold_10	MYC	exon	808475	810139	.	+	.	184661:estExt_GeneWisePlus_human.C_10034_Exon
scaffold_10	MYC	exon	1296858	1297046	.	+	.	184665:estExt_GeneWisePlus_human.C_10034_Exon
scaffold_10	MYC	exon	1297104	1297300	.	+	.	184665:estExt_GeneWisePlus_human.C_10034_Exon
scaffold_10	MYC	exon	1297362	1297474	.	+	.	184665:estExt_GeneWisePlus_human.C_10034_Exon
scaffold_10	MYC	exon	1297535	1297630	.	+	.	184665:estExt_GeneWisePlus_human.C_10034_Exon
scaffold_10	MYC	exon	1297681	1297827	.	+	.	184665:estExt_GeneWisePlus_human.C_10034_Exon
scaffold_10	MYC	exon	623600	623976	.	+	.	184682:estExt_GeneWisePlus_human.C_10038_Exon
scaffold_10	MYC	exon	624026	624221	.	+	.	184682:estExt_GeneWisePlus_human.C_10038_Exon
scaffold_10	MYC	exon	624278	624719	.	+	.	184682:estExt_GeneWisePlus_human.C_10038_Exon
scaffold_10	MYC	exon	624773	624971	.	+	.	184682:estExt_GeneWisePlus_human.C_10038_Exon
scaffold_11	MYC	exon	395446	395559	.	+	.	184710:estExt_GeneWisePlus_human.C_11005_Exon
scaffold_11	MYC	exon	395613	395632	.	+	.	184710:estExt_GeneWisePlus_human.C_11005_Exon
scaffold_11	MYC	exon	395681	395748	.	+	.	184710:estExt_GeneWisePlus_human.C_11005_Exon
scaffold_11	MYC	exon	395799	395870	.	+	.	184710:estExt_GeneWisePlus_human.C_11005_Exon
scaffold_11	MYC	exon	395924	396079	.	+	.	184710:estExt_GeneWisePlus_human.C_11005_Exon
scaffold_11	MYC	exon	818483	818829	.	+	.	184735:estExt_GeneWisePlus_human.C_11009_Exon
scaffold_11	MYC	exon	818877	819203	.	+	.	184735:estExt_GeneWisePlus_human.C_11009_Exon
scaffold_11	MYC	exon	819256	819364	.	+	.	184735:estExt_GeneWisePlus_human.C_11009_Exon
scaffold_11	MYC	exon	819412	819435	.	+	.	184735:estExt_GeneWisePlus_human.C_11009_Exon
scaffold_11	MYC	exon	819486	819606	.	+	.	184735:estExt_GeneWisePlus_human.C_11009_Exon
scaffold_11	MYC	exon	819659	819713	.	+	.	184735:estExt_GeneWisePlus_human.C_11009_Exon
scaffold_11	MYC	exon	819769	820032	.	+	.	184735:estExt_GeneWisePlus_human.C_11009_Exon
scaffold_11	MYC	exon	1153648	1153893	.	+	.	184803:estExt_GeneWisePlus_human.C_11021_Exon
scaffold_11	MYC	exon	1153943	1154166	.	+	.	184803:estExt_GeneWisePlus_human.C_11021_Exon
scaffold_11	MYC	exon	1154222	1154319	.	+	.	184803:estExt_GeneWisePlus_human.C_11021_Exon
scaffold_11	MYC	exon	1154375	1154676	.	+	.	184803:estExt_GeneWisePlus_human.C_11021_Exon
scaffold_11	MYC	exon	1154732	1154985	.	+	.	184803:estExt_GeneWisePlus_human.C_11021_Exon
scaffold_11	MYC	exon	1155041	1155125	.	+	.	184803:estExt_GeneWisePlus_human.C_11021_Exon
scaffold_11	MYC	exon	1155802	1155828	.	+	.	184803:estExt_GeneWisePlus_human.C_11021_Exon
scaffold_11	MYC	exon	1155880	1155935	.	+	.	184803:estExt_GeneWisePlus_human.C_11021_Exon
scaffold_11	MYC	exon	1155989	1156141	.	+	.	184803:estExt_GeneWisePlus_human.C_11021_Exon
scaffold_11	MYC	exon	1156192	1156413	.	+	.	184803:estExt_GeneWisePlus_human.C_11021_Exon
scaffold_12	MYC	exon	219773	219957	.	+	.	184962:estExt_GeneWisePlus_human.C_12003_Exon
scaffold_12	MYC	exon	220017	220211	.	+	.	184962:estExt_GeneWisePlus_human.C_12003_Exon
scaffold_12	MYC	exon	220260	220320	.	+	.	184962:estExt_GeneWisePlus_human.C_12003_Exon
scaffold_12	MYC	exon	220373	220692	.	+	.	184962:estExt_GeneWisePlus_human.C_12003_Exon
scaffold_12	MYC	exon	220747	221009	.	+	.	184962:estExt_GeneWisePlus_human.C_12003_Exon
scaffold_12	MYC	exon	221061	221127	.	+	.	184962:estExt_GeneWisePlus_human.C_12003_Exon
scaffold_12	MYC	exon	221184	221244	.	+	.	184962:estExt_GeneWisePlus_human.C_12003_Exon
scaffold_12	MYC	exon	221297	221408	.	+	.	184962:estExt_GeneWisePlus_human.C_12003_Exon
scaffold_12	MYC	exon	221465	221824	.	+	.	184962:estExt_GeneWisePlus_human.C_12003_Exon
scaffold_12	MYC	exon	756394	756583	.	-	.	184986:estExt_GeneWisePlus_human.C_12008_Exon
scaffold_12	MYC	exon	756637	756759	.	-	.	184986:estExt_GeneWisePlus_human.C_12008_Exon
scaffold_12	MYC	exon	756816	756920	.	-	.	184986:estExt_GeneWisePlus_human.C_12008_Exon
scaffold_12	MYC	exon	756986	757250	.	-	.	184986:estExt_GeneWisePlus_human.C_12008_Exon
scaffold_12	MYC	exon	319485	319719	.	-	.	184995:estExt_GeneWisePlus_human.C_12009_Exon
scaffold_12	MYC	exon	319769	320176	.	-	.	184995:estExt_GeneWisePlus_human.C_12009_Exon
scaffold_12	MYC	exon	320228	320313	.	-	.	184995:estExt_GeneWisePlus_human.C_12009_Exon
scaffold_12	MYC	exon	320363	320723	.	-	.	184995:estExt_GeneWisePlus_human.C_12009_Exon
scaffold_12	MYC	exon	320779	320933	.	-	.	184995:estExt_GeneWisePlus_human.C_12009_Exon
scaffold_12	MYC	exon	321119	321188	.	-	.	184995:estExt_GeneWisePlus_human.C_12009_Exon
scaffold_12	MYC	exon	372197	372334	.	-	.	185040:estExt_GeneWisePlus_human.C_12018_Exon
scaffold_12	MYC	exon	372388	372510	.	-	.	185040:estExt_GeneWisePlus_human.C_12018_Exon
scaffold_12	MYC	exon	372569	372673	.	-	.	185040:estExt_GeneWisePlus_human.C_12018_Exon
scaffold_12	MYC	exon	372723	373010	.	-	.	185040:estExt_GeneWisePlus_human.C_12018_Exon
scaffold_12	MYC	exon	600426	600568	.	-	.	185073:estExt_GeneWisePlus_human.C_12025_Exon
scaffold_12	MYC	exon	600619	600672	.	-	.	185073:estExt_GeneWisePlus_human.C_12025_Exon
scaffold_12	MYC	exon	600727	600946	.	-	.	185073:estExt_GeneWisePlus_human.C_12025_Exon
scaffold_12	MYC	exon	601006	601136	.	-	.	185073:estExt_GeneWisePlus_human.C_12025_Exon
scaffold_12	MYC	exon	601164	601165	.	-	.	185073:estExt_GeneWisePlus_human.C_12025_Exon_PossibleInsertion
scaffold_12	MYC	exon	601171	601172	.	-	.	185073:estExt_GeneWisePlus_human.C_12025_Exon_PossibleInsertion
scaffold_12	MYC	exon	601256	601260	.	-	.	185073:estExt_GeneWisePlus_human.C_12025_Exon_PossibleInsertion
scaffold_12	MYC	exon	601271	601272	.	-	.	185073:estExt_GeneWisePlus_human.C_12025_Exon_PossibleInsertion
scaffold_12	MYC	exon	601278	601281	.	-	.	185073:estExt_GeneWisePlus_human.C_12025_Exon_PossibleInsertion
scaffold_12	MYC	exon	601283	601284	.	-	.	185073:estExt_GeneWisePlus_human.C_12025_Exon_PossibleInsertion
scaffold_12	MYC	exon	601308	601312	.	-	.	185073:estExt_GeneWisePlus_human.C_12025_Exon_PossibleInsertion
scaffold_12	MYC	exon	342426	342586	.	-	.	185105:estExt_GeneWisePlus_human.C_12031_Exon
scaffold_12	MYC	exon	342644	342665	.	-	.	185105:estExt_GeneWisePlus_human.C_12031_Exon
scaffold_12	MYC	exon	342715	342777	.	-	.	185105:estExt_GeneWisePlus_human.C_12031_Exon
scaffold_12	MYC	exon	342828	342959	.	-	.	185105:estExt_GeneWisePlus_human.C_12031_Exon
scaffold_12	MYC	exon	343016	343173	.	-	.	185105:estExt_GeneWisePlus_human.C_12031_Exon
scaffold_12	MYC	exon	343226	343236	.	-	.	185105:estExt_GeneWisePlus_human.C_12031_Exon
scaffold_12	MYC	exon	343294	343373	.	-	.	185105:estExt_GeneWisePlus_human.C_12031_Exon
scaffold_15	MYC	exon	306369	306476	.	+	.	185202:estExt_GeneWisePlus_human.C_15004_Exon
scaffold_15	MYC	exon	306536	306645	.	+	.	185202:estExt_GeneWisePlus_human.C_15004_Exon
scaffold_15	MYC	exon	306696	306731	.	+	.	185202:estExt_GeneWisePlus_human.C_15004_Exon
scaffold_15	MYC	exon	306788	306807	.	+	.	185202:estExt_GeneWisePlus_human.C_15004_Exon
scaffold_15	MYC	exon	306857	306926	.	+	.	185202:estExt_GeneWisePlus_human.C_15004_Exon
scaffold_15	MYC	exon	307020	307215	.	+	.	185202:estExt_GeneWisePlus_human.C_15004_Exon
scaffold_15	MYC	exon	307623	307844	.	+	.	185202:estExt_GeneWisePlus_human.C_15004_Exon
scaffold_17	MYC	exon	551449	551622	.	+	.	185252:estExt_GeneWisePlus_human.C_17010_Exon
scaffold_17	MYC	exon	551721	551771	.	+	.	185252:estExt_GeneWisePlus_human.C_17010_Exon
scaffold_17	MYC	exon	551831	552012	.	+	.	185252:estExt_GeneWisePlus_human.C_17010_Exon
scaffold_17	MYC	exon	552084	552214	.	+	.	185252:estExt_GeneWisePlus_human.C_17010_Exon
scaffold_17	MYC	exon	552264	552526	.	+	.	185252:estExt_GeneWisePlus_human.C_17010_Exon
scaffold_17	MYC	exon	552585	552715	.	+	.	185252:estExt_GeneWisePlus_human.C_17010_Exon
scaffold_17	MYC	exon	552767	552828	.	+	.	185252:estExt_GeneWisePlus_human.C_17010_Exon
scaffold_17	MYC	exon	552877	553133	.	+	.	185252:estExt_GeneWisePlus_human.C_17010_Exon
scaffold_18	MYC	exon	500894	501102	.	-	.	185280:estExt_GeneWisePlus_human.C_18003_Exon
scaffold_18	MYC	exon	501160	501456	.	-	.	185280:estExt_GeneWisePlus_human.C_18003_Exon
scaffold_18	MYC	exon	501512	501595	.	-	.	185280:estExt_GeneWisePlus_human.C_18003_Exon
scaffold_18	MYC	exon	501660	502128	.	-	.	185280:estExt_GeneWisePlus_human.C_18003_Exon
scaffold_18	MYC	exon	502227	502330	.	-	.	185280:estExt_GeneWisePlus_human.C_18003_Exon
scaffold_18	MYC	exon	502386	502417	.	-	.	185280:estExt_GeneWisePlus_human.C_18003_Exon
scaffold_18	MYC	exon	192207	192298	.	-	.	185290:estExt_GeneWisePlus_human.C_18006_Exon
scaffold_18	MYC	exon	192360	192428	.	-	.	185290:estExt_GeneWisePlus_human.C_18006_Exon
scaffold_18	MYC	exon	192478	192567	.	-	.	185290:estExt_GeneWisePlus_human.C_18006_Exon
scaffold_18	MYC	exon	192669	192826	.	-	.	185290:estExt_GeneWisePlus_human.C_18006_Exon
scaffold_18	MYC	exon	193458	193605	.	-	.	185290:estExt_GeneWisePlus_human.C_18006_Exon
scaffold_18	MYC	exon	193657	193880	.	-	.	185290:estExt_GeneWisePlus_human.C_18006_Exon
scaffold_18	MYC	exon	193978	194132	.	-	.	185290:estExt_GeneWisePlus_human.C_18006_Exon
scaffold_18	MYC	exon	194188	194329	.	-	.	185290:estExt_GeneWisePlus_human.C_18006_Exon
scaffold_18	MYC	exon	194384	194466	.	-	.	185290:estExt_GeneWisePlus_human.C_18006_Exon
scaffold_18	MYC	exon	194518	194611	.	-	.	185290:estExt_GeneWisePlus_human.C_18006_Exon
scaffold_18	MYC	exon	194660	194755	.	-	.	185290:estExt_GeneWisePlus_human.C_18006_Exon
scaffold_20	MYC	exon	362888	363447	.	-	.	185358:estExt_GeneWisePlus_human.C_20002_Exon
scaffold_20	MYC	exon	363503	363647	.	-	.	185358:estExt_GeneWisePlus_human.C_20002_Exon
scaffold_20	MYC	exon	363704	363733	.	-	.	185358:estExt_GeneWisePlus_human.C_20002_Exon
scaffold_20	MYC	exon	363792	363836	.	-	.	185358:estExt_GeneWisePlus_human.C_20002_Exon
scaffold_20	MYC	exon	363888	364002	.	-	.	185358:estExt_GeneWisePlus_human.C_20002_Exon
scaffold_20	MYC	exon	364054	364086	.	-	.	185358:estExt_GeneWisePlus_human.C_20002_Exon
scaffold_20	MYC	exon	364143	364163	.	-	.	185358:estExt_GeneWisePlus_human.C_20002_Exon
scaffold_20	MYC	exon	364221	364367	.	-	.	185358:estExt_GeneWisePlus_human.C_20002_Exon
scaffold_20	MYC	exon	364429	364592	.	-	.	185358:estExt_GeneWisePlus_human.C_20002_Exon
scaffold_20	MYC	exon	364649	364866	.	-	.	185358:estExt_GeneWisePlus_human.C_20002_Exon
scaffold_20	MYC	exon	492214	492449	.	+	.	185377:estExt_GeneWisePlus_human.C_20016_Exon
scaffold_20	MYC	exon	492551	492662	.	+	.	185377:estExt_GeneWisePlus_human.C_20016_Exon
scaffold_20	MYC	exon	492781	492848	.	+	.	185377:estExt_GeneWisePlus_human.C_20016_Exon
scaffold_20	MYC	exon	492904	492928	.	+	.	185377:estExt_GeneWisePlus_human.C_20016_Exon
scaffold_20	MYC	exon	492978	493113	.	+	.	185377:estExt_GeneWisePlus_human.C_20016_Exon
scaffold_22	MYC	exon	169267	169393	.	+	.	185417:estExt_GeneWisePlus_human.C_22002_Exon
scaffold_22	MYC	exon	169527	169692	.	+	.	185417:estExt_GeneWisePlus_human.C_22002_Exon
scaffold_22	MYC	exon	169750	170198	.	+	.	185417:estExt_GeneWisePlus_human.C_22002_Exon
scaffold_22	MYC	exon	170256	170740	.	+	.	185417:estExt_GeneWisePlus_human.C_22002_Exon
scaffold_22	MYC	exon	170793	170993	.	+	.	185417:estExt_GeneWisePlus_human.C_22002_Exon
scaffold_22	MYC	exon	171045	171322	.	+	.	185417:estExt_GeneWisePlus_human.C_22002_Exon
scaffold_22	MYC	exon	171382	171604	.	+	.	185417:estExt_GeneWisePlus_human.C_22002_Exon
scaffold_22	MYC	exon	171650	171657	.	+	.	185417:estExt_GeneWisePlus_human.C_22002_Exon
scaffold_22	MYC	exon	171666	171738	.	+	.	185417:estExt_GeneWisePlus_human.C_22002_Exon
scaffold_22	MYC	exon	171791	172537	.	+	.	185417:estExt_GeneWisePlus_human.C_22002_Exon
scaffold_22	MYC	exon	172587	172811	.	+	.	185417:estExt_GeneWisePlus_human.C_22002_Exon
scaffold_22	MYC	exon	172867	173322	.	+	.	185417:estExt_GeneWisePlus_human.C_22002_Exon
scaffold_22	MYC	exon	173378	173754	.	+	.	185417:estExt_GeneWisePlus_human.C_22002_Exon
scaffold_22	MYC	exon	173804	173854	.	+	.	185417:estExt_GeneWisePlus_human.C_22002_Exon
scaffold_22	MYC	exon	173904	173940	.	+	.	185417:estExt_GeneWisePlus_human.C_22002_Exon
scaffold_22	MYC	exon	173990	174143	.	+	.	185417:estExt_GeneWisePlus_human.C_22002_Exon
scaffold_22	MYC	exon	174193	174311	.	+	.	185417:estExt_GeneWisePlus_human.C_22002_Exon
scaffold_22	MYC	exon	174364	174458	.	+	.	185417:estExt_GeneWisePlus_human.C_22002_Exon
scaffold_22	MYC	exon	174514	174676	.	+	.	185417:estExt_GeneWisePlus_human.C_22002_Exon
scaffold_22	MYC	exon	174728	174902	.	+	.	185417:estExt_GeneWisePlus_human.C_22002_Exon
scaffold_22	MYC	exon	174955	175400	.	+	.	185417:estExt_GeneWisePlus_human.C_22002_Exon
scaffold_22	MYC	exon	175455	175568	.	+	.	185417:estExt_GeneWisePlus_human.C_22002_Exon
scaffold_22	MYC	exon	308139	308293	.	+	.	185470:estExt_GeneWisePlus_human.C_22012_Exon
scaffold_22	MYC	exon	308378	308526	.	+	.	185470:estExt_GeneWisePlus_human.C_22012_Exon
scaffold_22	MYC	exon	308580	308735	.	+	.	185470:estExt_GeneWisePlus_human.C_22012_Exon
scaffold_25	MYC	exon	161392	161530	.	+	.	185531:estExt_GeneWisePlus_human.C_25002_Exon
scaffold_25	MYC	exon	161581	161693	.	+	.	185531:estExt_GeneWisePlus_human.C_25002_Exon
scaffold_25	MYC	exon	161743	161932	.	+	.	185531:estExt_GeneWisePlus_human.C_25002_Exon
scaffold_25	MYC	exon	496579	496729	.	-	.	185536:estExt_GeneWisePlus_human.C_25003_Exon
scaffold_25	MYC	exon	496786	497343	.	-	.	185536:estExt_GeneWisePlus_human.C_25003_Exon_PossibleInsertion
scaffold_25	MYC	exon	497347	497361	.	-	.	185536:estExt_GeneWisePlus_human.C_25003_Exon_PossibleInsertion
scaffold_25	MYC	exon	497537	497616	.	-	.	185536:estExt_GeneWisePlus_human.C_25003_Exon
scaffold_25	MYC	exon	497678	497941	.	-	.	185536:estExt_GeneWisePlus_human.C_25003_Exon
scaffold_28	MYC	exon	254780	254905	.	-	.	185667:estExt_GeneWisePlus_human.C_28000_Exon
scaffold_28	MYC	exon	254958	255085	.	-	.	185667:estExt_GeneWisePlus_human.C_28000_Exon
scaffold_28	MYC	exon	255147	255208	.	-	.	185667:estExt_GeneWisePlus_human.C_28000_Exon
scaffold_28	MYC	exon	255263	255549	.	-	.	185667:estExt_GeneWisePlus_human.C_28000_Exon
scaffold_28	MYC	exon	255600	255661	.	-	.	185667:estExt_GeneWisePlus_human.C_28000_Exon
scaffold_28	MYC	exon	255712	255800	.	-	.	185667:estExt_GeneWisePlus_human.C_28000_Exon
scaffold_28	MYC	exon	255856	255969	.	-	.	185667:estExt_GeneWisePlus_human.C_28000_Exon
scaffold_28	MYC	exon	256025	256218	.	-	.	185667:estExt_GeneWisePlus_human.C_28000_Exon
scaffold_28	MYC	exon	256278	256400	.	-	.	185667:estExt_GeneWisePlus_human.C_28000_Exon
scaffold_28	MYC	exon	256449	256845	.	-	.	185667:estExt_GeneWisePlus_human.C_28000_Exon
scaffold_28	MYC	exon	256896	257044	.	-	.	185667:estExt_GeneWisePlus_human.C_28000_Exon
scaffold_28	MYC	exon	257092	257222	.	-	.	185667:estExt_GeneWisePlus_human.C_28000_Exon
scaffold_28	MYC	exon	257271	257530	.	-	.	185667:estExt_GeneWisePlus_human.C_28000_Exon
scaffold_28	MYC	exon	257581	257982	.	-	.	185667:estExt_GeneWisePlus_human.C_28000_Exon
scaffold_28	MYC	exon	258029	258049	.	-	.	185667:estExt_GeneWisePlus_human.C_28000_Exon
scaffold_28	MYC	exon	258105	258245	.	-	.	185667:estExt_GeneWisePlus_human.C_28000_Exon
scaffold_28	MYC	exon	258300	258487	.	-	.	185667:estExt_GeneWisePlus_human.C_28000_Exon
scaffold_29	MYC	exon	430463	430619	.	-	.	185678:estExt_GeneWisePlus_human.C_29000_Exon
scaffold_29	MYC	exon	430679	430755	.	-	.	185678:estExt_GeneWisePlus_human.C_29000_Exon
scaffold_29	MYC	exon	430823	431067	.	-	.	185678:estExt_GeneWisePlus_human.C_29000_Exon
scaffold_29	MYC	exon	431127	431149	.	-	.	185678:estExt_GeneWisePlus_human.C_29000_Exon
scaffold_29	MYC	exon	431204	431249	.	-	.	185678:estExt_GeneWisePlus_human.C_29000_Exon
scaffold_31	MYC	exon	73813	74136	.	-	.	185754:estExt_GeneWisePlus_human.C_31000_Exon
scaffold_31	MYC	exon	74201	74243	.	-	.	185754:estExt_GeneWisePlus_human.C_31000_Exon
scaffold_31	MYC	exon	74294	74353	.	-	.	185754:estExt_GeneWisePlus_human.C_31000_Exon
scaffold_35	MYC	exon	125736	126635	.	-	.	185929:estExt_GeneWisePlus_human.C_35012_Exon
scaffold_35	MYC	exon	126695	126791	.	-	.	185929:estExt_GeneWisePlus_human.C_35012_Exon
scaffold_35	MYC	exon	126847	126935	.	-	.	185929:estExt_GeneWisePlus_human.C_35012_Exon
scaffold_35	MYC	exon	126996	127158	.	-	.	185929:estExt_GeneWisePlus_human.C_35012_Exon
scaffold_35	MYC	exon	127218	127309	.	-	.	185929:estExt_GeneWisePlus_human.C_35012_Exon
scaffold_38	MYC	exon	278043	278229	.	-	.	185981:estExt_GeneWisePlus_human.C_38005_Exon
scaffold_38	MYC	exon	278354	278681	.	-	.	185981:estExt_GeneWisePlus_human.C_38005_Exon
scaffold_38	MYC	exon	278749	279132	.	-	.	185981:estExt_GeneWisePlus_human.C_38005_Exon
scaffold_38	MYC	exon	279204	279493	.	-	.	185981:estExt_GeneWisePlus_human.C_38005_Exon
scaffold_38	MYC	exon	279541	279657	.	-	.	185981:estExt_GeneWisePlus_human.C_38005_Exon
scaffold_40	MYC	exon	241756	241862	.	+	.	186002:estExt_GeneWisePlus_human.C_40000_Exon
scaffold_40	MYC	exon	241922	242238	.	+	.	186002:estExt_GeneWisePlus_human.C_40000_Exon
scaffold_40	MYC	exon	242293	242442	.	+	.	186002:estExt_GeneWisePlus_human.C_40000_Exon
scaffold_40	MYC	exon	242494	242523	.	+	.	186002:estExt_GeneWisePlus_human.C_40000_Exon
scaffold_40	MYC	exon	242579	242632	.	+	.	186002:estExt_GeneWisePlus_human.C_40000_Exon
scaffold_40	MYC	exon	242696	242768	.	+	.	186002:estExt_GeneWisePlus_human.C_40000_Exon
scaffold_40	MYC	exon	242823	242884	.	+	.	186002:estExt_GeneWisePlus_human.C_40000_Exon
scaffold_40	MYC	exon	242936	243030	.	+	.	186002:estExt_GeneWisePlus_human.C_40000_Exon
scaffold_40	MYC	exon	243090	243188	.	+	.	186002:estExt_GeneWisePlus_human.C_40000_Exon
scaffold_40	MYC	exon	243240	243412	.	+	.	186002:estExt_GeneWisePlus_human.C_40000_Exon
scaffold_40	MYC	exon	243464	243660	.	+	.	186002:estExt_GeneWisePlus_human.C_40000_Exon
scaffold_40	MYC	exon	12003	12005	.	-	.	186016:estExt_GeneWisePlus_human.C_40003_Exon_PossibleInsertion
scaffold_40	MYC	exon	12146	12159	.	-	.	186016:estExt_GeneWisePlus_human.C_40003_Exon
scaffold_40	MYC	exon	12161	12460	.	-	.	186016:estExt_GeneWisePlus_human.C_40003_Exon
scaffold_40	MYC	exon	12520	12778	.	-	.	186016:estExt_GeneWisePlus_human.C_40003_Exon
scaffold_40	MYC	exon	12825	12906	.	-	.	186016:estExt_GeneWisePlus_human.C_40003_Exon
scaffold_40	MYC	exon	12961	13156	.	-	.	186016:estExt_GeneWisePlus_human.C_40003_Exon
scaffold_40	MYC	exon	13213	13412	.	-	.	186016:estExt_GeneWisePlus_human.C_40003_Exon
scaffold_40	MYC	exon	13468	13647	.	-	.	186016:estExt_GeneWisePlus_human.C_40003_Exon
scaffold_40	MYC	exon	13699	13763	.	-	.	186016:estExt_GeneWisePlus_human.C_40003_Exon
scaffold_40	MYC	exon	13814	13923	.	-	.	186016:estExt_GeneWisePlus_human.C_40003_Exon
scaffold_40	MYC	exon	13977	14122	.	-	.	186016:estExt_GeneWisePlus_human.C_40003_Exon
scaffold_40	MYC	exon	14177	14324	.	-	.	186016:estExt_GeneWisePlus_human.C_40003_Exon
scaffold_40	MYC	exon	14385	14429	.	-	.	186016:estExt_GeneWisePlus_human.C_40003_Exon
scaffold_40	MYC	exon	14491	14789	.	-	.	186016:estExt_GeneWisePlus_human.C_40003_Exon
scaffold_41	MYC	exon	105295	105479	.	-	.	186109:estExt_GeneWisePlus_human.C_41014_Exon
scaffold_41	MYC	exon	105531	105757	.	-	.	186109:estExt_GeneWisePlus_human.C_41014_Exon
scaffold_41	MYC	exon	105809	106064	.	-	.	186109:estExt_GeneWisePlus_human.C_41014_Exon
scaffold_41	MYC	exon	106209	106268	.	-	.	186109:estExt_GeneWisePlus_human.C_41014_Exon
scaffold_42	MYC	exon	353640	354287	.	-	.	186131:estExt_GeneWisePlus_human.C_42004_Exon
scaffold_42	MYC	exon	354338	354427	.	-	.	186131:estExt_GeneWisePlus_human.C_42004_Exon
scaffold_42	MYC	exon	354480	354648	.	-	.	186131:estExt_GeneWisePlus_human.C_42004_Exon
scaffold_42	MYC	exon	354699	354824	.	-	.	186131:estExt_GeneWisePlus_human.C_42004_Exon
scaffold_42	MYC	exon	354879	354933	.	-	.	186131:estExt_GeneWisePlus_human.C_42004_Exon
scaffold_42	MYC	exon	354988	355025	.	-	.	186131:estExt_GeneWisePlus_human.C_42004_Exon
scaffold_48	MYC	exon	82507	82883	.	+	.	186220:estExt_GeneWisePlus_human.C_48005_Exon
scaffold_48	MYC	exon	82934	83110	.	+	.	186220:estExt_GeneWisePlus_human.C_48005_Exon
scaffold_48	MYC	exon	83161	83195	.	+	.	186220:estExt_GeneWisePlus_human.C_48005_Exon
scaffold_48	MYC	exon	83246	83338	.	+	.	186220:estExt_GeneWisePlus_human.C_48005_Exon
scaffold_48	MYC	exon	83390	83446	.	+	.	186220:estExt_GeneWisePlus_human.C_48005_Exon
scaffold_48	MYC	exon	83494	83593	.	+	.	186220:estExt_GeneWisePlus_human.C_48005_Exon
scaffold_48	MYC	exon	83642	83724	.	+	.	186220:estExt_GeneWisePlus_human.C_48005_Exon
scaffold_48	MYC	exon	83780	83851	.	+	.	186220:estExt_GeneWisePlus_human.C_48005_Exon
scaffold_48	MYC	exon	83908	83977	.	+	.	186220:estExt_GeneWisePlus_human.C_48005_Exon
scaffold_48	MYC	exon	84031	84097	.	+	.	186220:estExt_GeneWisePlus_human.C_48005_Exon
scaffold_48	MYC	exon	84153	84199	.	+	.	186220:estExt_GeneWisePlus_human.C_48005_Exon
scaffold_48	MYC	exon	84257	84382	.	+	.	186220:estExt_GeneWisePlus_human.C_48005_Exon
scaffold_48	MYC	exon	84469	84598	.	+	.	186220:estExt_GeneWisePlus_human.C_48005_Exon
scaffold_48	MYC	exon	84657	84709	.	+	.	186220:estExt_GeneWisePlus_human.C_48005_Exon
scaffold_48	MYC	exon	84763	84993	.	+	.	186220:estExt_GeneWisePlus_human.C_48005_Exon_PossibleInsertion
scaffold_50	MYC	exon	281813	282210	.	-	.	186244:estExt_GeneWisePlus_human.C_50006_Exon
scaffold_50	MYC	exon	282258	282330	.	-	.	186244:estExt_GeneWisePlus_human.C_50006_Exon
scaffold_50	MYC	exon	282387	282421	.	-	.	186244:estExt_GeneWisePlus_human.C_50006_Exon
scaffold_50	MYC	exon	282611	282677	.	-	.	186244:estExt_GeneWisePlus_human.C_50006_Exon
scaffold_52	MYC	exon	33017	33310	.	+	.	186248:estExt_GeneWisePlus_human.C_52001_Exon
scaffold_52	MYC	exon	33358	33367	.	+	.	186248:estExt_GeneWisePlus_human.C_52001_Exon
scaffold_52	MYC	exon	33420	33498	.	+	.	186248:estExt_GeneWisePlus_human.C_52001_Exon
scaffold_52	MYC	exon	33549	33648	.	+	.	186248:estExt_GeneWisePlus_human.C_52001_Exon
scaffold_52	MYC	exon	33701	33814	.	+	.	186248:estExt_GeneWisePlus_human.C_52001_Exon
scaffold_52	MYC	exon	33870	34263	.	+	.	186248:estExt_GeneWisePlus_human.C_52001_Exon
scaffold_52	MYC	exon	34323	34530	.	+	.	186248:estExt_GeneWisePlus_human.C_52001_Exon
scaffold_52	MYC	exon	34587	34675	.	+	.	186248:estExt_GeneWisePlus_human.C_52001_Exon
scaffold_52	MYC	exon	34736	34818	.	+	.	186248:estExt_GeneWisePlus_human.C_52001_Exon
scaffold_52	MYC	exon	34937	34978	.	+	.	186248:estExt_GeneWisePlus_human.C_52001_Exon
scaffold_52	MYC	exon	35043	35055	.	+	.	186248:estExt_GeneWisePlus_human.C_52001_Exon
scaffold_52	MYC	exon	35111	35134	.	+	.	186248:estExt_GeneWisePlus_human.C_52001_Exon
scaffold_54	MYC	exon	126817	126982	.	+	.	186286:estExt_GeneWisePlus_human.C_54004_Exon
scaffold_54	MYC	exon	127043	127131	.	+	.	186286:estExt_GeneWisePlus_human.C_54004_Exon
scaffold_54	MYC	exon	127415	127484	.	+	.	186286:estExt_GeneWisePlus_human.C_54004_Exon
scaffold_54	MYC	exon	127560	127622	.	+	.	186286:estExt_GeneWisePlus_human.C_54004_Exon
scaffold_54	MYC	exon	127682	127893	.	+	.	186286:estExt_GeneWisePlus_human.C_54004_Exon
scaffold_57	MYC	exon	255278	255591	.	-	.	186351:estExt_GeneWisePlus_human.C_57003_Exon
scaffold_57	MYC	exon	255651	255793	.	-	.	186351:estExt_GeneWisePlus_human.C_57003_Exon
scaffold_57	MYC	exon	255856	256208	.	-	.	186351:estExt_GeneWisePlus_human.C_57003_Exon
scaffold_57	MYC	exon	256264	256282	.	-	.	186351:estExt_GeneWisePlus_human.C_57003_Exon
scaffold_57	MYC	exon	256332	256333	.	-	.	186351:estExt_GeneWisePlus_human.C_57003_Exon_PossibleInsertion
scaffold_57	MYC	exon	256339	256341	.	-	.	186351:estExt_GeneWisePlus_human.C_57003_Exon_PossibleInsertion
scaffold_57	MYC	exon	256344	256351	.	-	.	186351:estExt_GeneWisePlus_human.C_57003_Exon
scaffold_57	MYC	exon	256465	256489	.	-	.	186351:estExt_GeneWisePlus_human.C_57003_Exon
scaffold_68	MYC	exon	113111	113113	.	+	.	186533:estExt_GeneWisePlus_human.C_68002_Exon
scaffold_68	MYC	exon	113229	114161	.	+	.	186533:estExt_GeneWisePlus_human.C_68002_Exon
scaffold_68	MYC	exon	114214	114405	.	+	.	186533:estExt_GeneWisePlus_human.C_68002_Exon
scaffold_68	MYC	exon	114485	114640	.	+	.	186533:estExt_GeneWisePlus_human.C_68002_Exon
scaffold_68	MYC	exon	114699	114787	.	+	.	186533:estExt_GeneWisePlus_human.C_68002_Exon
scaffold_68	MYC	exon	114851	114944	.	+	.	186533:estExt_GeneWisePlus_human.C_68002_Exon
scaffold_68	MYC	exon	115009	115090	.	+	.	186533:estExt_GeneWisePlus_human.C_68002_Exon
scaffold_68	MYC	exon	115139	115412	.	+	.	186533:estExt_GeneWisePlus_human.C_68002_Exon
scaffold_68	MYC	exon	63029	63198	.	-	.	186549:estExt_GeneWisePlus_human.C_68005_Exon
scaffold_68	MYC	exon	63253	63330	.	-	.	186549:estExt_GeneWisePlus_human.C_68005_Exon
scaffold_68	MYC	exon	63383	63454	.	-	.	186549:estExt_GeneWisePlus_human.C_68005_Exon
scaffold_68	MYC	exon	63509	63716	.	-	.	186549:estExt_GeneWisePlus_human.C_68005_Exon
scaffold_68	MYC	exon	63768	63820	.	-	.	186549:estExt_GeneWisePlus_human.C_68005_Exon
scaffold_75	MYC	exon	22233	22585	.	+	.	186664:estExt_GeneWisePlus_human.C_75004_Exon
scaffold_75	MYC	exon	22644	22723	.	+	.	186664:estExt_GeneWisePlus_human.C_75004_Exon
scaffold_75	MYC	exon	22786	23016	.	+	.	186664:estExt_GeneWisePlus_human.C_75004_Exon
scaffold_75	MYC	exon	23070	23139	.	+	.	186664:estExt_GeneWisePlus_human.C_75004_Exon
scaffold_82	MYC	exon	122571	122818	.	-	.	186670:estExt_GeneWisePlus_human.C_82000_Exon
scaffold_82	MYC	exon	122878	123098	.	-	.	186670:estExt_GeneWisePlus_human.C_82000_Exon
scaffold_82	MYC	exon	123155	123390	.	-	.	186670:estExt_GeneWisePlus_human.C_82000_Exon
scaffold_1	MYC	exon	3497495	3497880	.	+	.	186824:estExt_GeneWisePlus_worm.C_1021_Exon
scaffold_1	MYC	exon	3497928	3498081	.	+	.	186824:estExt_GeneWisePlus_worm.C_1021_Exon
scaffold_1	MYC	exon	3498137	3498788	.	+	.	186824:estExt_GeneWisePlus_worm.C_1021_Exon
scaffold_1	MYC	exon	300725	301066	.	+	.	186840:estExt_GeneWisePlus_worm.C_1023_Exon
scaffold_1	MYC	exon	301124	301242	.	+	.	186840:estExt_GeneWisePlus_worm.C_1023_Exon
scaffold_1	MYC	exon	115803	116174	.	-	.	186871:estExt_GeneWisePlus_worm.C_1029_Exon
scaffold_1	MYC	exon	116229	116348	.	-	.	186871:estExt_GeneWisePlus_worm.C_1029_Exon
scaffold_1	MYC	exon	116410	116593	.	-	.	186871:estExt_GeneWisePlus_worm.C_1029_Exon
scaffold_1	MYC	exon	226917	227300	.	+	.	186873:estExt_GeneWisePlus_worm.C_1029_Exon
scaffold_1	MYC	exon	227350	227440	.	+	.	186873:estExt_GeneWisePlus_worm.C_1029_Exon
scaffold_1	MYC	exon	227486	227559	.	+	.	186873:estExt_GeneWisePlus_worm.C_1029_Exon
scaffold_1	MYC	exon	227608	227653	.	+	.	186873:estExt_GeneWisePlus_worm.C_1029_Exon
scaffold_1	MYC	exon	227703	227742	.	+	.	186873:estExt_GeneWisePlus_worm.C_1029_Exon
scaffold_1	MYC	exon	227795	227865	.	+	.	186873:estExt_GeneWisePlus_worm.C_1029_Exon
scaffold_1	MYC	exon	227921	228149	.	+	.	186873:estExt_GeneWisePlus_worm.C_1029_Exon
scaffold_1	MYC	exon	228205	228384	.	+	.	186873:estExt_GeneWisePlus_worm.C_1029_Exon
scaffold_1	MYC	exon	962378	962463	.	+	.	186903:estExt_GeneWisePlus_worm.C_1035_Exon
scaffold_1	MYC	exon	962514	962642	.	+	.	186903:estExt_GeneWisePlus_worm.C_1035_Exon
scaffold_1	MYC	exon	962693	963018	.	+	.	186903:estExt_GeneWisePlus_worm.C_1035_Exon
scaffold_1	MYC	exon	963065	963175	.	+	.	186903:estExt_GeneWisePlus_worm.C_1035_Exon
scaffold_1	MYC	exon	963226	963658	.	+	.	186903:estExt_GeneWisePlus_worm.C_1035_Exon
scaffold_1	MYC	exon	963717	963862	.	+	.	186903:estExt_GeneWisePlus_worm.C_1035_Exon
scaffold_1	MYC	exon	963913	964174	.	+	.	186903:estExt_GeneWisePlus_worm.C_1035_Exon
scaffold_1	MYC	exon	981295	981663	.	-	.	186913:estExt_GeneWisePlus_worm.C_1036_Exon
scaffold_1	MYC	exon	981716	981887	.	-	.	186913:estExt_GeneWisePlus_worm.C_1036_Exon
scaffold_1	MYC	exon	981942	982052	.	-	.	186913:estExt_GeneWisePlus_worm.C_1036_Exon
scaffold_1	MYC	exon	982106	982118	.	-	.	186913:estExt_GeneWisePlus_worm.C_1036_Exon
scaffold_1	MYC	exon	982179	982242	.	-	.	186913:estExt_GeneWisePlus_worm.C_1036_Exon
scaffold_1	MYC	exon	982292	982421	.	-	.	186913:estExt_GeneWisePlus_worm.C_1036_Exon
scaffold_1	MYC	exon	982472	982522	.	-	.	186913:estExt_GeneWisePlus_worm.C_1036_Exon
scaffold_1	MYC	exon	982573	982809	.	-	.	186913:estExt_GeneWisePlus_worm.C_1036_Exon
scaffold_1	MYC	exon	982859	982892	.	-	.	186913:estExt_GeneWisePlus_worm.C_1036_Exon
scaffold_1	MYC	exon	982953	983182	.	-	.	186913:estExt_GeneWisePlus_worm.C_1036_Exon
scaffold_1	MYC	exon	983235	983422	.	-	.	186913:estExt_GeneWisePlus_worm.C_1036_Exon
scaffold_1	MYC	exon	983474	983568	.	-	.	186913:estExt_GeneWisePlus_worm.C_1036_Exon
scaffold_1	MYC	exon	983620	983789	.	-	.	186913:estExt_GeneWisePlus_worm.C_1036_Exon
scaffold_1	MYC	exon	1595467	1595876	.	-	.	186951:estExt_GeneWisePlus_worm.C_1043_Exon
scaffold_1	MYC	exon	1595940	1596056	.	-	.	186951:estExt_GeneWisePlus_worm.C_1043_Exon
scaffold_1	MYC	exon	1596108	1596833	.	-	.	186951:estExt_GeneWisePlus_worm.C_1043_Exon
scaffold_1	MYC	exon	1596885	1596933	.	-	.	186951:estExt_GeneWisePlus_worm.C_1043_Exon
scaffold_1	MYC	exon	1596985	1597149	.	-	.	186951:estExt_GeneWisePlus_worm.C_1043_Exon
scaffold_1	MYC	exon	317488	317797	.	-	.	186973:estExt_GeneWisePlus_worm.C_1047_Exon
scaffold_1	MYC	exon	317845	317915	.	-	.	186973:estExt_GeneWisePlus_worm.C_1047_Exon
scaffold_1	MYC	exon	317971	317989	.	-	.	186973:estExt_GeneWisePlus_worm.C_1047_Exon
scaffold_1	MYC	exon	318046	318185	.	-	.	186973:estExt_GeneWisePlus_worm.C_1047_Exon
scaffold_1	MYC	exon	318234	318242	.	-	.	186973:estExt_GeneWisePlus_worm.C_1047_Exon
scaffold_1	MYC	exon	318294	318323	.	-	.	186973:estExt_GeneWisePlus_worm.C_1047_Exon
scaffold_1	MYC	exon	318380	318439	.	-	.	186973:estExt_GeneWisePlus_worm.C_1047_Exon
scaffold_1	MYC	exon	318498	318528	.	-	.	186973:estExt_GeneWisePlus_worm.C_1047_Exon
scaffold_1	MYC	exon	318584	318608	.	-	.	186973:estExt_GeneWisePlus_worm.C_1047_Exon
scaffold_1	MYC	exon	318658	318718	.	-	.	186973:estExt_GeneWisePlus_worm.C_1047_Exon
scaffold_1	MYC	exon	318773	318843	.	-	.	186973:estExt_GeneWisePlus_worm.C_1047_Exon
scaffold_1	MYC	exon	318898	318912	.	-	.	186973:estExt_GeneWisePlus_worm.C_1047_Exon
scaffold_1	MYC	exon	318968	319123	.	-	.	186973:estExt_GeneWisePlus_worm.C_1047_Exon
scaffold_1	MYC	exon	781464	781653	.	-	.	186980:estExt_GeneWisePlus_worm.C_1048_Exon
scaffold_1	MYC	exon	781701	781843	.	-	.	186980:estExt_GeneWisePlus_worm.C_1048_Exon
scaffold_1	MYC	exon	781905	782054	.	-	.	186980:estExt_GeneWisePlus_worm.C_1048_Exon
scaffold_1	MYC	exon	782114	782221	.	-	.	186980:estExt_GeneWisePlus_worm.C_1048_Exon
scaffold_1	MYC	exon	782269	782402	.	-	.	186980:estExt_GeneWisePlus_worm.C_1048_Exon
scaffold_1	MYC	exon	782463	782581	.	-	.	186980:estExt_GeneWisePlus_worm.C_1048_Exon
scaffold_1	MYC	exon	782844	783254	.	-	.	186980:estExt_GeneWisePlus_worm.C_1048_Exon
scaffold_1	MYC	exon	783305	783371	.	-	.	186980:estExt_GeneWisePlus_worm.C_1048_Exon
scaffold_1	MYC	exon	783433	783611	.	-	.	186980:estExt_GeneWisePlus_worm.C_1048_Exon
scaffold_1	MYC	exon	1817897	1817939	.	+	.	187028:estExt_GeneWisePlus_worm.C_1055_Exon
scaffold_1	MYC	exon	1817991	1818078	.	+	.	187028:estExt_GeneWisePlus_worm.C_1055_Exon
scaffold_1	MYC	exon	1818136	1818316	.	+	.	187028:estExt_GeneWisePlus_worm.C_1055_Exon
scaffold_1	MYC	exon	1818443	1818625	.	+	.	187028:estExt_GeneWisePlus_worm.C_1055_Exon
scaffold_1	MYC	exon	347535	347553	.	-	.	187030:estExt_GeneWisePlus_worm.C_1055_Exon
scaffold_1	MYC	exon	347612	347759	.	-	.	187030:estExt_GeneWisePlus_worm.C_1055_Exon
scaffold_1	MYC	exon	347813	347858	.	-	.	187030:estExt_GeneWisePlus_worm.C_1055_Exon
scaffold_1	MYC	exon	347919	348004	.	-	.	187030:estExt_GeneWisePlus_worm.C_1055_Exon
scaffold_1	MYC	exon	348056	348093	.	-	.	187030:estExt_GeneWisePlus_worm.C_1055_Exon
scaffold_1	MYC	exon	348142	348409	.	-	.	187030:estExt_GeneWisePlus_worm.C_1055_Exon
scaffold_1	MYC	exon	348469	348583	.	-	.	187030:estExt_GeneWisePlus_worm.C_1055_Exon
scaffold_1	MYC	exon	348640	348780	.	-	.	187030:estExt_GeneWisePlus_worm.C_1055_Exon
scaffold_1	MYC	exon	834086	834534	.	-	.	187145:estExt_GeneWisePlus_worm.C_1076_Exon
scaffold_1	MYC	exon	834589	835199	.	-	.	187145:estExt_GeneWisePlus_worm.C_1076_Exon
scaffold_1	MYC	exon	835253	835400	.	-	.	187145:estExt_GeneWisePlus_worm.C_1076_Exon
scaffold_1	MYC	exon	835448	835662	.	-	.	187145:estExt_GeneWisePlus_worm.C_1076_Exon
scaffold_1	MYC	exon	835713	835913	.	-	.	187145:estExt_GeneWisePlus_worm.C_1076_Exon
scaffold_1	MYC	exon	835975	836221	.	-	.	187145:estExt_GeneWisePlus_worm.C_1076_Exon
scaffold_1	MYC	exon	2200719	2200862	.	-	.	187163:estExt_GeneWisePlus_worm.C_1079_Exon
scaffold_1	MYC	exon	2200921	2201129	.	-	.	187163:estExt_GeneWisePlus_worm.C_1079_Exon
scaffold_1	MYC	exon	2201187	2201309	.	-	.	187163:estExt_GeneWisePlus_worm.C_1079_Exon
scaffold_1	MYC	exon	2201363	2201579	.	-	.	187163:estExt_GeneWisePlus_worm.C_1079_Exon
scaffold_1	MYC	exon	2201631	2201734	.	-	.	187163:estExt_GeneWisePlus_worm.C_1079_Exon
scaffold_1	MYC	exon	803079	803391	.	+	.	187166:estExt_GeneWisePlus_worm.C_1079_Exon
scaffold_1	MYC	exon	803442	803556	.	+	.	187166:estExt_GeneWisePlus_worm.C_1079_Exon
scaffold_1	MYC	exon	803608	803681	.	+	.	187166:estExt_GeneWisePlus_worm.C_1079_Exon
scaffold_1	MYC	exon	803731	804396	.	+	.	187166:estExt_GeneWisePlus_worm.C_1079_Exon
scaffold_1	MYC	exon	804450	804768	.	+	.	187166:estExt_GeneWisePlus_worm.C_1079_Exon
scaffold_1	MYC	exon	804819	805066	.	+	.	187166:estExt_GeneWisePlus_worm.C_1079_Exon
scaffold_1	MYC	exon	805073	805075	.	+	.	187166:estExt_GeneWisePlus_worm.C_1079_Exon
scaffold_1	MYC	exon	1576709	1576905	.	+	.	187174:estExt_GeneWisePlus_worm.C_1081_Exon
scaffold_1	MYC	exon	1576960	1577323	.	+	.	187174:estExt_GeneWisePlus_worm.C_1081_Exon
scaffold_1	MYC	exon	1577378	1577545	.	+	.	187174:estExt_GeneWisePlus_worm.C_1081_Exon
scaffold_1	MYC	exon	1577598	1577717	.	+	.	187174:estExt_GeneWisePlus_worm.C_1081_Exon
scaffold_1	MYC	exon	1577770	1577903	.	+	.	187174:estExt_GeneWisePlus_worm.C_1081_Exon
scaffold_1	MYC	exon	1577955	1577976	.	+	.	187174:estExt_GeneWisePlus_worm.C_1081_Exon
scaffold_1	MYC	exon	1578034	1578118	.	+	.	187174:estExt_GeneWisePlus_worm.C_1081_Exon
scaffold_1	MYC	exon	1578166	1578218	.	+	.	187174:estExt_GeneWisePlus_worm.C_1081_Exon
scaffold_1	MYC	exon	1578266	1578409	.	+	.	187174:estExt_GeneWisePlus_worm.C_1081_Exon
scaffold_1	MYC	exon	1578470	1578476	.	+	.	187174:estExt_GeneWisePlus_worm.C_1081_Exon
scaffold_1	MYC	exon	1578531	1578632	.	+	.	187174:estExt_GeneWisePlus_worm.C_1081_Exon
scaffold_1	MYC	exon	1578682	1578752	.	+	.	187174:estExt_GeneWisePlus_worm.C_1081_Exon
scaffold_1	MYC	exon	1578817	1578826	.	+	.	187174:estExt_GeneWisePlus_worm.C_1081_Exon
scaffold_1	MYC	exon	1578882	1578913	.	+	.	187174:estExt_GeneWisePlus_worm.C_1081_Exon
scaffold_1	MYC	exon	1578969	1578984	.	+	.	187174:estExt_GeneWisePlus_worm.C_1081_Exon
scaffold_1	MYC	exon	1579045	1579065	.	+	.	187174:estExt_GeneWisePlus_worm.C_1081_Exon
scaffold_1	MYC	exon	1579118	1579177	.	+	.	187174:estExt_GeneWisePlus_worm.C_1081_Exon
scaffold_1	MYC	exon	1579236	1579305	.	+	.	187174:estExt_GeneWisePlus_worm.C_1081_Exon
scaffold_1	MYC	exon	1579362	1579387	.	+	.	187174:estExt_GeneWisePlus_worm.C_1081_Exon
scaffold_1	MYC	exon	1579453	1579614	.	+	.	187174:estExt_GeneWisePlus_worm.C_1081_Exon
scaffold_1	MYC	exon	1579675	1579704	.	+	.	187174:estExt_GeneWisePlus_worm.C_1081_Exon
scaffold_1	MYC	exon	1579764	1580035	.	+	.	187174:estExt_GeneWisePlus_worm.C_1081_Exon
scaffold_1	MYC	exon	540782	540801	.	+	.	187180:estExt_GeneWisePlus_worm.C_1082_Exon
scaffold_1	MYC	exon	540860	541053	.	+	.	187180:estExt_GeneWisePlus_worm.C_1082_Exon
scaffold_1	MYC	exon	541100	541119	.	+	.	187180:estExt_GeneWisePlus_worm.C_1082_Exon
scaffold_1	MYC	exon	541171	541248	.	+	.	187180:estExt_GeneWisePlus_worm.C_1082_Exon
scaffold_1	MYC	exon	541302	541322	.	+	.	187180:estExt_GeneWisePlus_worm.C_1082_Exon
scaffold_1	MYC	exon	541371	541944	.	+	.	187180:estExt_GeneWisePlus_worm.C_1082_Exon
scaffold_1	MYC	exon	1860110	1860275	.	+	.	187188:estExt_GeneWisePlus_worm.C_1083_Exon
scaffold_1	MYC	exon	1860334	1860374	.	+	.	187188:estExt_GeneWisePlus_worm.C_1083_Exon
scaffold_1	MYC	exon	1860427	1860445	.	+	.	187188:estExt_GeneWisePlus_worm.C_1083_Exon
scaffold_1	MYC	exon	1860502	1860632	.	+	.	187188:estExt_GeneWisePlus_worm.C_1083_Exon
scaffold_1	MYC	exon	1860685	1860728	.	+	.	187188:estExt_GeneWisePlus_worm.C_1083_Exon
scaffold_1	MYC	exon	1860781	1860879	.	+	.	187188:estExt_GeneWisePlus_worm.C_1083_Exon
scaffold_1	MYC	exon	1860939	1860987	.	+	.	187188:estExt_GeneWisePlus_worm.C_1083_Exon
scaffold_1	MYC	exon	1861042	1861081	.	+	.	187188:estExt_GeneWisePlus_worm.C_1083_Exon
scaffold_1	MYC	exon	1861141	1861329	.	+	.	187188:estExt_GeneWisePlus_worm.C_1083_Exon
scaffold_1	MYC	exon	1861383	1861462	.	+	.	187188:estExt_GeneWisePlus_worm.C_1083_Exon
scaffold_1	MYC	exon	1861524	1861601	.	+	.	187188:estExt_GeneWisePlus_worm.C_1083_Exon
scaffold_1	MYC	exon	1861654	1861854	.	+	.	187188:estExt_GeneWisePlus_worm.C_1083_Exon
scaffold_1	MYC	exon	1861912	1862387	.	+	.	187188:estExt_GeneWisePlus_worm.C_1083_Exon
scaffold_1	MYC	exon	2694295	2694771	.	-	.	187376:estExt_GeneWisePlus_worm.C_1115_Exon
scaffold_1	MYC	exon	2694854	2695189	.	-	.	187376:estExt_GeneWisePlus_worm.C_1115_Exon
scaffold_1	MYC	exon	2695241	2695281	.	-	.	187376:estExt_GeneWisePlus_worm.C_1115_Exon
scaffold_1	MYC	exon	2695332	2695443	.	-	.	187376:estExt_GeneWisePlus_worm.C_1115_Exon
scaffold_1	MYC	exon	2914953	2915026	.	+	.	187396:estExt_GeneWisePlus_worm.C_1117_Exon
scaffold_1	MYC	exon	2915092	2915232	.	+	.	187396:estExt_GeneWisePlus_worm.C_1117_Exon
scaffold_1	MYC	exon	2915289	2915457	.	+	.	187396:estExt_GeneWisePlus_worm.C_1117_Exon
scaffold_1	MYC	exon	2915519	2916507	.	+	.	187396:estExt_GeneWisePlus_worm.C_1117_Exon
scaffold_1	MYC	exon	2916561	2916798	.	+	.	187396:estExt_GeneWisePlus_worm.C_1117_Exon
scaffold_1	MYC	exon	2916853	2917126	.	+	.	187396:estExt_GeneWisePlus_worm.C_1117_Exon
scaffold_1	MYC	exon	2917179	2917533	.	+	.	187396:estExt_GeneWisePlus_worm.C_1117_Exon
scaffold_1	MYC	exon	2917589	2917986	.	+	.	187396:estExt_GeneWisePlus_worm.C_1117_Exon
scaffold_2	MYC	exon	2717206	2717621	.	-	.	187538:estExt_GeneWisePlus_worm.C_2001_Exon
scaffold_2	MYC	exon	2717674	2717884	.	-	.	187538:estExt_GeneWisePlus_worm.C_2001_Exon
scaffold_2	MYC	exon	2717935	2718184	.	-	.	187538:estExt_GeneWisePlus_worm.C_2001_Exon
scaffold_2	MYC	exon	2718240	2718354	.	-	.	187538:estExt_GeneWisePlus_worm.C_2001_Exon
scaffold_2	MYC	exon	2718403	2718461	.	-	.	187538:estExt_GeneWisePlus_worm.C_2001_Exon
scaffold_2	MYC	exon	2611984	2612104	.	-	.	187631:estExt_GeneWisePlus_worm.C_2016_Exon
scaffold_2	MYC	exon	2612154	2612258	.	-	.	187631:estExt_GeneWisePlus_worm.C_2016_Exon
scaffold_2	MYC	exon	2612311	2612374	.	-	.	187631:estExt_GeneWisePlus_worm.C_2016_Exon
scaffold_2	MYC	exon	2612428	2612732	.	-	.	187631:estExt_GeneWisePlus_worm.C_2016_Exon
scaffold_2	MYC	exon	2612787	2613204	.	-	.	187631:estExt_GeneWisePlus_worm.C_2016_Exon
scaffold_2	MYC	exon	2613260	2613724	.	-	.	187631:estExt_GeneWisePlus_worm.C_2016_Exon
scaffold_2	MYC	exon	2613771	2613821	.	-	.	187631:estExt_GeneWisePlus_worm.C_2016_Exon
scaffold_2	MYC	exon	2613877	2613934	.	-	.	187631:estExt_GeneWisePlus_worm.C_2016_Exon
scaffold_2	MYC	exon	2613982	2614165	.	-	.	187631:estExt_GeneWisePlus_worm.C_2016_Exon
scaffold_2	MYC	exon	2614212	2614605	.	-	.	187631:estExt_GeneWisePlus_worm.C_2016_Exon
scaffold_2	MYC	exon	2614654	2614763	.	-	.	187631:estExt_GeneWisePlus_worm.C_2016_Exon
scaffold_2	MYC	exon	2614811	2615050	.	-	.	187631:estExt_GeneWisePlus_worm.C_2016_Exon
scaffold_2	MYC	exon	2615108	2615444	.	-	.	187631:estExt_GeneWisePlus_worm.C_2016_Exon
scaffold_2	MYC	exon	2615498	2615610	.	-	.	187631:estExt_GeneWisePlus_worm.C_2016_Exon
scaffold_2	MYC	exon	2581039	2581360	.	-	.	187667:estExt_GeneWisePlus_worm.C_2023_Exon
scaffold_2	MYC	exon	2581415	2581476	.	-	.	187667:estExt_GeneWisePlus_worm.C_2023_Exon
scaffold_2	MYC	exon	2581529	2581604	.	-	.	187667:estExt_GeneWisePlus_worm.C_2023_Exon
scaffold_2	MYC	exon	2581655	2581985	.	-	.	187667:estExt_GeneWisePlus_worm.C_2023_Exon
scaffold_2	MYC	exon	2582039	2582883	.	-	.	187667:estExt_GeneWisePlus_worm.C_2023_Exon
scaffold_2	MYC	exon	2582940	2583119	.	-	.	187667:estExt_GeneWisePlus_worm.C_2023_Exon
scaffold_2	MYC	exon	2583169	2585836	.	-	.	187667:estExt_GeneWisePlus_worm.C_2023_Exon
scaffold_2	MYC	exon	2585892	2586509	.	-	.	187667:estExt_GeneWisePlus_worm.C_2023_Exon
scaffold_2	MYC	exon	2586572	2586797	.	-	.	187667:estExt_GeneWisePlus_worm.C_2023_Exon
scaffold_2	MYC	exon	2586851	2587160	.	-	.	187667:estExt_GeneWisePlus_worm.C_2023_Exon
scaffold_2	MYC	exon	2859412	2859462	.	-	.	187695:estExt_GeneWisePlus_worm.C_2028_Exon
scaffold_2	MYC	exon	2859513	2860141	.	-	.	187695:estExt_GeneWisePlus_worm.C_2028_Exon
scaffold_2	MYC	exon	2860195	2860507	.	-	.	187695:estExt_GeneWisePlus_worm.C_2028_Exon
scaffold_2	MYC	exon	2860559	2860779	.	-	.	187695:estExt_GeneWisePlus_worm.C_2028_Exon
scaffold_2	MYC	exon	2860830	2860915	.	-	.	187695:estExt_GeneWisePlus_worm.C_2028_Exon
scaffold_2	MYC	exon	2860972	2861067	.	-	.	187695:estExt_GeneWisePlus_worm.C_2028_Exon
scaffold_2	MYC	exon	1078338	1078574	.	-	.	187709:estExt_GeneWisePlus_worm.C_2031_Exon
scaffold_2	MYC	exon	1078625	1079117	.	-	.	187709:estExt_GeneWisePlus_worm.C_2031_Exon
scaffold_2	MYC	exon	1079172	1079298	.	-	.	187709:estExt_GeneWisePlus_worm.C_2031_Exon
scaffold_2	MYC	exon	1079348	1079512	.	-	.	187709:estExt_GeneWisePlus_worm.C_2031_Exon
scaffold_2	MYC	exon	1079566	1079798	.	-	.	187709:estExt_GeneWisePlus_worm.C_2031_Exon
scaffold_2	MYC	exon	3032924	3033206	.	+	.	187790:estExt_GeneWisePlus_worm.C_2046_Exon
scaffold_2	MYC	exon	3033251	3033371	.	+	.	187790:estExt_GeneWisePlus_worm.C_2046_Exon
scaffold_2	MYC	exon	3033424	3033451	.	+	.	187790:estExt_GeneWisePlus_worm.C_2046_Exon
scaffold_2	MYC	exon	3033498	3033554	.	+	.	187790:estExt_GeneWisePlus_worm.C_2046_Exon
scaffold_2	MYC	exon	3033606	3033655	.	+	.	187790:estExt_GeneWisePlus_worm.C_2046_Exon
scaffold_2	MYC	exon	3033714	3033723	.	+	.	187790:estExt_GeneWisePlus_worm.C_2046_Exon
scaffold_2	MYC	exon	3033777	3033798	.	+	.	187790:estExt_GeneWisePlus_worm.C_2046_Exon
scaffold_2	MYC	exon	3033861	3033897	.	+	.	187790:estExt_GeneWisePlus_worm.C_2046_Exon
scaffold_2	MYC	exon	3033942	3034035	.	+	.	187790:estExt_GeneWisePlus_worm.C_2046_Exon
scaffold_2	MYC	exon	3034086	3034171	.	+	.	187790:estExt_GeneWisePlus_worm.C_2046_Exon
scaffold_2	MYC	exon	3034225	3034268	.	+	.	187790:estExt_GeneWisePlus_worm.C_2046_Exon
scaffold_2	MYC	exon	3034319	3034397	.	+	.	187790:estExt_GeneWisePlus_worm.C_2046_Exon
scaffold_2	MYC	exon	3034450	3034540	.	+	.	187790:estExt_GeneWisePlus_worm.C_2046_Exon
scaffold_2	MYC	exon	3034597	3034643	.	+	.	187790:estExt_GeneWisePlus_worm.C_2046_Exon
scaffold_2	MYC	exon	3034698	3034735	.	+	.	187790:estExt_GeneWisePlus_worm.C_2046_Exon
scaffold_2	MYC	exon	3034786	3034834	.	+	.	187790:estExt_GeneWisePlus_worm.C_2046_Exon
scaffold_2	MYC	exon	3034884	3034916	.	+	.	187790:estExt_GeneWisePlus_worm.C_2046_Exon
scaffold_2	MYC	exon	3034965	3034999	.	+	.	187790:estExt_GeneWisePlus_worm.C_2046_Exon
scaffold_2	MYC	exon	3035050	3035160	.	+	.	187790:estExt_GeneWisePlus_worm.C_2046_Exon
scaffold_2	MYC	exon	2508930	2509003	.	+	.	187841:estExt_GeneWisePlus_worm.C_2055_Exon
scaffold_2	MYC	exon	2509058	2509158	.	+	.	187841:estExt_GeneWisePlus_worm.C_2055_Exon
scaffold_2	MYC	exon	2509222	2509276	.	+	.	187841:estExt_GeneWisePlus_worm.C_2055_Exon
scaffold_2	MYC	exon	2509329	2509370	.	+	.	187841:estExt_GeneWisePlus_worm.C_2055_Exon
scaffold_2	MYC	exon	2509434	2509558	.	+	.	187841:estExt_GeneWisePlus_worm.C_2055_Exon
scaffold_2	MYC	exon	2509617	2509627	.	+	.	187841:estExt_GeneWisePlus_worm.C_2055_Exon
scaffold_2	MYC	exon	2509686	2509718	.	+	.	187841:estExt_GeneWisePlus_worm.C_2055_Exon
scaffold_2	MYC	exon	2509768	2509925	.	+	.	187841:estExt_GeneWisePlus_worm.C_2055_Exon
scaffold_2	MYC	exon	2509982	2510008	.	+	.	187841:estExt_GeneWisePlus_worm.C_2055_Exon
scaffold_2	MYC	exon	2510068	2510200	.	+	.	187841:estExt_GeneWisePlus_worm.C_2055_Exon
scaffold_2	MYC	exon	2510260	2510351	.	+	.	187841:estExt_GeneWisePlus_worm.C_2055_Exon
scaffold_2	MYC	exon	2510410	2510587	.	+	.	187841:estExt_GeneWisePlus_worm.C_2055_Exon
scaffold_2	MYC	exon	2623506	2623891	.	-	.	187846:estExt_GeneWisePlus_worm.C_2056_Exon
scaffold_2	MYC	exon	2623946	2624230	.	-	.	187846:estExt_GeneWisePlus_worm.C_2056_Exon
scaffold_2	MYC	exon	2624279	2624286	.	-	.	187846:estExt_GeneWisePlus_worm.C_2056_Exon
scaffold_2	MYC	exon	2624295	2624417	.	-	.	187846:estExt_GeneWisePlus_worm.C_2056_Exon
scaffold_2	MYC	exon	2624467	2624596	.	-	.	187846:estExt_GeneWisePlus_worm.C_2056_Exon
scaffold_2	MYC	exon	2378264	2378315	.	-	.	187852:estExt_GeneWisePlus_worm.C_2057_Exon
scaffold_2	MYC	exon	2378369	2378807	.	-	.	187852:estExt_GeneWisePlus_worm.C_2057_Exon
scaffold_2	MYC	exon	2378862	2379052	.	-	.	187852:estExt_GeneWisePlus_worm.C_2057_Exon
scaffold_2	MYC	exon	2379106	2379192	.	-	.	187852:estExt_GeneWisePlus_worm.C_2057_Exon
scaffold_2	MYC	exon	2379249	2379318	.	-	.	187852:estExt_GeneWisePlus_worm.C_2057_Exon
scaffold_2	MYC	exon	2379371	2379532	.	-	.	187852:estExt_GeneWisePlus_worm.C_2057_Exon
scaffold_2	MYC	exon	2379587	2379677	.	-	.	187852:estExt_GeneWisePlus_worm.C_2057_Exon
scaffold_2	MYC	exon	2379729	2379744	.	-	.	187852:estExt_GeneWisePlus_worm.C_2057_Exon
scaffold_2	MYC	exon	2379797	2379856	.	-	.	187852:estExt_GeneWisePlus_worm.C_2057_Exon
scaffold_2	MYC	exon	2379917	2380037	.	-	.	187852:estExt_GeneWisePlus_worm.C_2057_Exon
scaffold_2	MYC	exon	2380093	2380143	.	-	.	187852:estExt_GeneWisePlus_worm.C_2057_Exon
scaffold_2	MYC	exon	2380202	2380229	.	-	.	187852:estExt_GeneWisePlus_worm.C_2057_Exon
scaffold_2	MYC	exon	2380273	2380337	.	-	.	187852:estExt_GeneWisePlus_worm.C_2057_Exon
scaffold_2	MYC	exon	2380390	2380468	.	-	.	187852:estExt_GeneWisePlus_worm.C_2057_Exon
scaffold_2	MYC	exon	2380524	2380626	.	-	.	187852:estExt_GeneWisePlus_worm.C_2057_Exon
scaffold_2	MYC	exon	2380675	2380724	.	-	.	187852:estExt_GeneWisePlus_worm.C_2057_Exon
scaffold_2	MYC	exon	2380781	2380856	.	-	.	187852:estExt_GeneWisePlus_worm.C_2057_Exon
scaffold_2	MYC	exon	2380913	2380966	.	-	.	187852:estExt_GeneWisePlus_worm.C_2057_Exon
scaffold_2	MYC	exon	2381022	2381031	.	-	.	187852:estExt_GeneWisePlus_worm.C_2057_Exon
scaffold_2	MYC	exon	2381085	2381120	.	-	.	187852:estExt_GeneWisePlus_worm.C_2057_Exon
scaffold_2	MYC	exon	2381173	2381310	.	-	.	187852:estExt_GeneWisePlus_worm.C_2057_Exon
scaffold_2	MYC	exon	2121979	2122021	.	-	.	187873:estExt_GeneWisePlus_worm.C_2061_Exon
scaffold_2	MYC	exon	2122067	2122074	.	-	.	187873:estExt_GeneWisePlus_worm.C_2061_Exon
scaffold_2	MYC	exon	2122083	2122162	.	-	.	187873:estExt_GeneWisePlus_worm.C_2061_Exon
scaffold_2	MYC	exon	2122209	2122366	.	-	.	187873:estExt_GeneWisePlus_worm.C_2061_Exon
scaffold_2	MYC	exon	2122418	2122591	.	-	.	187873:estExt_GeneWisePlus_worm.C_2061_Exon
scaffold_2	MYC	exon	2122641	2122980	.	-	.	187873:estExt_GeneWisePlus_worm.C_2061_Exon
scaffold_2	MYC	exon	2123044	2123073	.	-	.	187873:estExt_GeneWisePlus_worm.C_2061_Exon
scaffold_2	MYC	exon	2123128	2123238	.	-	.	187873:estExt_GeneWisePlus_worm.C_2061_Exon
scaffold_2	MYC	exon	2123291	2123307	.	-	.	187873:estExt_GeneWisePlus_worm.C_2061_Exon
scaffold_2	MYC	exon	2123360	2123435	.	-	.	187873:estExt_GeneWisePlus_worm.C_2061_Exon
scaffold_2	MYC	exon	2123491	2123505	.	-	.	187873:estExt_GeneWisePlus_worm.C_2061_Exon
scaffold_2	MYC	exon	2123559	2123782	.	-	.	187873:estExt_GeneWisePlus_worm.C_2061_Exon
scaffold_2	MYC	exon	2123836	2123849	.	-	.	187873:estExt_GeneWisePlus_worm.C_2061_Exon
scaffold_2	MYC	exon	2123905	2124124	.	-	.	187873:estExt_GeneWisePlus_worm.C_2061_Exon
scaffold_2	MYC	exon	2124174	2124197	.	-	.	187873:estExt_GeneWisePlus_worm.C_2061_Exon
scaffold_2	MYC	exon	2124250	2124291	.	-	.	187873:estExt_GeneWisePlus_worm.C_2061_Exon
scaffold_2	MYC	exon	2062250	2062712	.	-	.	187875:estExt_GeneWisePlus_worm.C_2061_Exon
scaffold_2	MYC	exon	2062770	2063044	.	-	.	187875:estExt_GeneWisePlus_worm.C_2061_Exon
scaffold_2	MYC	exon	2063097	2063241	.	-	.	187875:estExt_GeneWisePlus_worm.C_2061_Exon
scaffold_2	MYC	exon	2063295	2063455	.	-	.	187875:estExt_GeneWisePlus_worm.C_2061_Exon
scaffold_2	MYC	exon	2063504	2063612	.	-	.	187875:estExt_GeneWisePlus_worm.C_2061_Exon
scaffold_2	MYC	exon	2615918	2616191	.	+	.	187879:estExt_GeneWisePlus_worm.C_2062_Exon
scaffold_2	MYC	exon	2616246	2616943	.	+	.	187879:estExt_GeneWisePlus_worm.C_2062_Exon
scaffold_2	MYC	exon	582049	582472	.	-	.	187907:estExt_GeneWisePlus_worm.C_2066_Exon
scaffold_2	MYC	exon	582529	583069	.	-	.	187907:estExt_GeneWisePlus_worm.C_2066_Exon
scaffold_2	MYC	exon	583256	583339	.	-	.	187907:estExt_GeneWisePlus_worm.C_2066_Exon
scaffold_2	MYC	exon	583399	583469	.	-	.	187907:estExt_GeneWisePlus_worm.C_2066_Exon
scaffold_2	MYC	exon	2446977	2447112	.	+	.	187926:estExt_GeneWisePlus_worm.C_2069_Exon
scaffold_2	MYC	exon	2447167	2447341	.	+	.	187926:estExt_GeneWisePlus_worm.C_2069_Exon
scaffold_2	MYC	exon	2447395	2447506	.	+	.	187926:estExt_GeneWisePlus_worm.C_2069_Exon
scaffold_2	MYC	exon	2447557	2447641	.	+	.	187926:estExt_GeneWisePlus_worm.C_2069_Exon
scaffold_2	MYC	exon	2447704	2448039	.	+	.	187926:estExt_GeneWisePlus_worm.C_2069_Exon
scaffold_2	MYC	exon	2800081	2800293	.	+	.	187973:estExt_GeneWisePlus_worm.C_2077_Exon
scaffold_2	MYC	exon	2800359	2800925	.	+	.	187973:estExt_GeneWisePlus_worm.C_2077_Exon
scaffold_2	MYC	exon	2800980	2801299	.	+	.	187973:estExt_GeneWisePlus_worm.C_2077_Exon
scaffold_2	MYC	exon	2801355	2801565	.	+	.	187973:estExt_GeneWisePlus_worm.C_2077_Exon
scaffold_2	MYC	exon	2801617	2801739	.	+	.	187973:estExt_GeneWisePlus_worm.C_2077_Exon
scaffold_2	MYC	exon	2801789	2801955	.	+	.	187973:estExt_GeneWisePlus_worm.C_2077_Exon
scaffold_2	MYC	exon	2802007	2802153	.	+	.	187973:estExt_GeneWisePlus_worm.C_2077_Exon
scaffold_2	MYC	exon	2627209	2627456	.	+	.	187980:estExt_GeneWisePlus_worm.C_2078_Exon
scaffold_2	MYC	exon	2627506	2627642	.	+	.	187980:estExt_GeneWisePlus_worm.C_2078_Exon
[truncated: 7,517 more rows]
