# Supplementary material for: Using Deep RNA Sequencing for the Structural Annotation of the Laccaria Bicolor Mycorrhizal Transcriptome
Source: PLoS One. 2010 Jul 6;5(7):e9780. doi: 10.1371/journal.pone.0009780 (PMC2897884; doi:10.1371/journal.pone.0009780)
Supplement: Text S2 — A fasta format text file containing the modified transcript sequences for the Myc-BestModel gene model set. (1.85 MB TXT) [file pone.0009780.s002.txt]

>122853:fgenesh1_kg.C_scaffold_100002
CGGTAGACACGAATCTCATTGTAGATTGTAGATGACGAGTGTGATAATTGACTGGGCAAGCGTGCTGCTGTAGGGATAGATAGGAAAATCGCAAAATATAGTGAAGTTTTGCCTCTCTCCAGCAGCGACATGAAACGGTTTGATGAGAAGAGTGTCGTTCACCGGTTCTTCACGAAACCGATAGCAGCAGACTTTTCGCGGAAGCATTGGCGGCAAAGGTCAAGACCATATTTACGGATGAGACCAGCCTGGTGAGCGCAAAGACGACATTGACGGCTACCCTTTCCGAACTTTCTTGGGCGAGAAAACCAAACGGCGTCGTGTGTCATTTTGTAAGGAGGTCTATGGAATCAGAAGAGAGAGGTTTAGCCAAGGATAACGAACGTCGACAC
>122879:fgenesh1_kg.C_scaffold_100005
CTCTCTTAACATTTTTACTCTCCAAGTCTTAGAATTGCGTTCGTTCGTAAAGCCGATTCTGTAACGGTGGAAACCATAAACTACAGATTCATGATACTGGAAATACACAAAGTTATAGAGGCGCAGAATTTTCTCAAACGAGGGGGCTCGATGTGTCGAATCCGTGAAGTAAAAGTCGAGCGAGAGTAACCAAAGAGGAGATGCAATAAGACAGCGAAATTTGTGGATGATGCGAGTGGGTGGGCGAGTGCAGAATGCGGGTTGCAGTGTGTATAGAGTAGTTAAGACAGGGACAGAGCGACCTAGTTCTTTCTACGGAAGGAGCAGCCCTCTGTCAACCTTGCCTTACCACCTGTGGGTTGGCACAATACACTCGTGCATGATGCACAAATCACAACGGTTTGCGCGTGCGAGAATACGGTTGTGATAGCGAAGCAGCCGGGACACTTGACATCCATAAAATAGGAGTTTGGTGACTGCACAAGACGCTTGAGCTTGTGTTGCTTGAGTTCGTACTCGGCGGAAGGATTGAGGAGATCAACGGCGAGAGTCATGGTAAAGAACTTTTGGGTAGATTATCGATGTAGATGAGGAGCAGTACTCTCTTTTTTTTTGGATTAGTTGACGCGAGTGCGTTGTGTGGAA
>123030:fgenesh1_kg.C_scaffold_600001
GCGCACGGGGCAGATATAATCACAGAGGGCGGCGTTGAGCGGGTGGCTGTTAACGCTGCAGTTGCCCATCTGGGTTCTCAAGCAGTTCTTGTAGACTTACGAAACTGAGTCTGTTGATCAGCGCTGTAAACATGTTCAGGCGGCAGGGAGCAAAGTTATAATCAGATCCAGTGGTATACAAAAACTCCTTAAAATGGAACAAGTTGCTTGGCAGAGACAATGGGGGATAGATAGCTGAGGTTTTATGGGAAATGAATCGAAATTACTTGAAAGCGATGATGCATTTCATTAAACGAAACCTCTTCCACCCCGCTTGGCATCAATTCTCTTGAAACGTTCATCTTCTTGCCTCTTCTTGATAACACACAGCGACGCCAAAAGCAAACACAATACGATGGCCATAAAGCCATATACAGTAGTGAAAGCGTTGTTCAACGTCATGTCAGCAAAGGCGGTGATAGGCGTGACACAAAAATTGGATGAGATGTTGGCCGCAAGACCGGTGATAAAGTCTTGAGTCTGACAAAAATCACCCCCGACTTCAGCCAAATCTGTTCCATTGAAATATCCACAACATTTGAGCTGGTCCTGGAGAGTAATACGAGTTTCACGGCTTGCTTCCGCCCAGAGTACATGGAAGTTGGCACGTTCTCCAAGGGTATAATACCAAACAAAAGTGCCAATAATAATAATGCCGATGGCATCAATAAGAAGGGTATAGTTGAGAATGACAAGACCGATGGTGACATGGTTCCGCTGCACAATGGCACATATGGAAACCGCAAACGTGATTAGCAACGCTATTCCCAACACGGTTCCAGCAGTCAAATCGGCGGAGGAAAGGACCATGTTCATGAGAAGATTGGGGGCCTTCCATGTGAGAGATAGAACGAGAGCTACCACTCCTGCGACGAGAAGAAGAAAGTCTAGGGCTGCCCAGACAAGCATCAGTTTCCTGGAGACCATTGTCGATGTAGATCCCTCTCAAAGAGACAAGACGATTAAAAAGAATGTTGGAGGAAGAGAAAGGACGTTCAACGTCGTGCGCTTGCGCTAAAGAGACGAACGAACGGAATGAATGAGACGGTAAGAGAT
>123195:fgenesh1_kg.C_scaffold_3600000
TTGTAACAATTACTACTTTATAATACACATCATCCAAATTTAAGCAGTAACCAACACCTCAGGCGCAATTCTCTGCTCAACCGTATTCAATTTATCAACCCACTTCTCCAGCCTCTTCGCGAGCCCCCCAATCTGCTCCCGCGAAAGAACGCGCGGCTGTACCCAGGTTATCTGCGCCTTTTGATCGACCTGATCCAGAGATCCACGGATAAGTTTCAGGCTCAGCGCCTTCATAACAAGATGCTCGACCTCATCCACAGGCAGCCTCGTCTCCTCCGCGATAGTCTGGAAACTCATCGTCCGATTATCCGCGTTCCTCTTGAACACTGACTCAATAAGCGCCATCAGACAAATCTTCTGCTGGAGAAAGGCATAGTTTTCTTGGAGGATTGGCTCCTTGGGGAATAGCGGAGCAAGCGCCTCAAACTTTCCAATATTCCCCTCATTAAACGTGAACAAAAGTTTCTTGATCCATTCATGTTGTGTGCCGTTCAACGCATCCAGAATGGGGTGCATCAACAATTCACCAAAATTATAAATCGTATCCCCAAGAAAAGCCGATATCCCCAAATCATGTGCCCTCCCCAGCCTTTCCTCAGCCGACAAATCTTTCTCCGGATCCACACAAGCAAGGTAAAGAAGCGAGTGTTTGTAATACGGCGCGTAGTCCGCTTTTGCCTTATAATAATCAGCCGCAACGCCATAATAAGCCGCATTAACAGCATTCTCCACGCCCTCCAGCGAATCAAGGATCTTCCACGCTTCATCCATATCCGTCTTCGTGCCTTCAACATCTCCGTAGAGCAGCTTGGCGTGCGCGATGGTAGCGAGCAGTAAAACATGGGCTTCTTGCGATTTTGAGGTGTCGATGCGGGAGAGGAGGGATGTTAGGAATGTTAGGTGGACTTGGGGGTTATCAATATCCTTCGAAACCTTCACACCCATCTCAACCAACTTCAACTGATTAATCTTCCCTTCAAAATCCCTCACAAACCGCTCAAACACATCGACCCTATACGGCCTCGCAAGTGGGTGATCGAAGAACTGGAAGAGCTTTTGTGTGAGTTGATGCCATAGCTTGCGCGTATACAAATTCCTAAACGACTCAAAGAACGGATGAAGTTCCGCGGGCGTAGCTGACAGCGCGGTCCCTATAAATTCGTCAATTATCAGTTTGGGAGGTTGGGAGGCCATCGTTGTGGAGGTCGG
>123238:fgenesh1_kg.C_scaffold_6800000
CCTTTTGAATATCATCCTCATGCCTTCACAGCAAGTTTTTTCCACTCAGGACGGTGCCGTTTACACAACTTCCAACGGTGCTCCCGTCGCCGAGCCCTATGCTGCTCAAAGAGCCGGCCGTCTGGGGCCCCTGTTGCTTCAAGATTTCCACCATATCGATCTTCTCGCACACTTTGACCGCGAGCGTATCCCAGAGCGTGTTGTTCACGCGAAAGGTGCTGGTGCACATGGTTACTTTGAGGTCACACACGACCTCAGTGACATCACCTCCCAGTCTCTTTTCCAGGGCGTAGGCAAGAAGGTTCGCGCTACAGTCCGCTTCTCCACCGTTGGTGGTGAATCTGGTTCAGCGGACACTGCTCGTGACCCCCGTGGCTTTTCAATCAAGCTAAGGACTGAAGAGGGCAACTGGGACTGGGTTTTCAATAACACCCCTGTCTTCTTTATTCGCGATCCTGCCAAATTTCCCCAGTTCATACACACCCAGAAGAGGGATCCCCAGACCCACCTGAAGGATGCCGATGTGTTTTGGGACTATCTTTCTCAAAACCCAGAGTCGATCCACCAGATCATGATCCTCTTCTCTGATCGTGGAACTCCAGACGGCTATCACCAGGAGCACGGGTACTCCGGACACACCTTCAAGTGGGTCAAGGATGACGGTTCCTTTGTGTACGTCCAAGTTCACCTTCGTGCTGGGGGCGGTTTCAAGACCCTCGACGATGCAACCGCAACCCGCCTTGCTGGTGAGAATCCAGACTACGGTACTCAAAACCTGTTCGAGGCCATCGAAGCCGGCAAATACCCAATCTGGAACGTGTTCATTCAAACCATGACTCCGGAGCAAGCTGAGAATTTCCGCTACAACATCCTCGATCTTACCAAAGTCTGGCCACACGGCGAGTTCCCCCTTCGGCCCATTGGGAAACTTGTTCTCGACGAGAACCCCAAAAACTATTTCGCCGAGATCGAGCAGGTTGCATTCTCACCATCCCATCTCATACCCTACATCGAGCCTTCCGCCGATCCCGTCCTGCAGTCGCGTCTCTTCTCTTACCCTGACACACACCGCCACCGCCTTGGCCCCAACTATCAGCAATTGCCAGTCAACGCACCACTCAACCCCGTTGCCAACTTCCAGCGCGACGGACCTGCCGCCTTCATTTCGCAGGGTAACCGGCCCAACTACCAGAGCTCGATCCAGACCCTCACATACGCGGAGAAGAAGGGAGCCATCGATTCTTCTGCCCGAGACTTGGAACGTGAGGAGAGGCATGAGACTTTTATTGGCGGTGCTTGGAGAGATTTGAGCGAGGTCACTGAACTTGACTTTGAGCAACCCCGGGCCTTGTGGAGCAAGGTCTGGGACGACAAGGCCCGAGAGACGTATGTACAAAACGTCGCTGGCCACTTCAAGAATGTCAAGAGTGCGGAAGTCAAGGCGAGGCAACTTTCTGTTTGGGCCGCTGTCGATCAAGAGTTATCCGACCGCATCGCTGCTGCTGTTGGCCATCGCCCTGTGAAGCCTCTCGAAGTCAAACCTGCCAGCGAGGCCGTCAAGTTCCGAGCCAATCTAGGTTATAACGTGCTCAACAAGCAAAGCTCGTAAACAGGGCAATAAGAAACTGGCTGAATGGGCGGTATGTATGCGCCTTCAAGTTCATGTAAAATTATCGTTGTATGTAAAGCCTCGTTGTGCACACGCCGTGTTGTGAAATAAATGTATTGGTATTCCCTTGAGG
>142394:gww1.8.38.
AGGGTTAAAACNCACGAAGCGGTTGCAAGCTACTAGTATCTAAAAAANAAAAACCCCGAAACCCCGTCCAAAGCAACGTTTTCATCGATGTGAGCGAGCAATACAAGAGCCAATCAATCGCATAAAGGCGGCATAAAAAAGCATAGGTCATGAATCATAAAAGAACGAACAGACGAAATGGAATTGGAGCAATGNGATGGAGCCACAACTTAAGCGTCGTCCTTCGGGTTGGAGGTGAACTCCTGGAGAACGGCGAGCGCCTCGTTGACTTTGGCGTTCATGGCGTCGGGGGACTCCACCAGATGAAGAAGCTCGACGTTGTCCATCTCAAGCAGCATGCCGGTGATCTTTCCAGCGAGATCGGGTTGAGAGTTGGCGATCCTCATGTAGATCACTTCGCCGAGCATCTGCTTCTGCTCCATTGGGGACGCAGCAGCCAATTGCGCGGGAGTGATGATAGGTACGTCTGGAGCGGCGCCAACAACACCCTGAGGAGGAGCGACAGGAGCGGAAGTAGGAGGGGGACCAGTCGGGCGTTGCTGAACAGGAACGCGTACGCCTTGCTGAGGAGGAGGGGGAGCACGGTTGATGGGTGCAGCGGCGGGGGGCGCACGACTGGCGGGAGGGGGTCCCTGGGGAATTGGGCCACGTGGTGGAGCAACACCGTTGGGAGGGGGAGGTCCATTGGCACGGGGCATCGGGACGTTGGGATGAGTAGGAGAGCCGCCAGGTCCACGAGCGACGGGAGGTCGCGGGGGCGCACGGCCAGGGTAACCAGGCATATAACCTTGGGGAGGACCTTGACCATATGGGGCAGGAACCGGCATACCAGCAACCTGACCACCAGGTCCGTAACGGGGACGAGGAGGCAGCATGCCTGGCTGGCCGTAACCCATCATACCCCGACCTTGAGGGAAACCAGGGCCAGGTGGGTAATACATGGGACCATTGATATAACCGCCAGGCAGACCCGCAGCTTGAGCCTGTTGCATCCTGATCTGGTTGCGTTGTGCGATCTGGCTCTCAAGTTGCTGGCGACGATCTTCACGGCGCTGGGCAATGGAAACGTACAACGGCTTGCTGCCGATCATCTTGTTGTTCATTTCAGCCACAGCTTTAGTAGCTTCATCCGGCAACGAGAAGCAGACAAAGCCGAAACCTTTGGAGGTACCCTTCTCGTCGCACATGACCTTGCAGCTGGTGACGGTGCCGAAAGGCTCGAACTCGACGCGAAGCTTCTCATCGTCAACATCATCCTCCAAGTTCTTGATGTAGAGATTCACGCCCTGGTACTTGCTCAACTTCTCCATCTTGGCTTGCTCGTATGACCTACGGAGCTCCTCCTCACGCTCGGCCTTCTTCTGCGCACGGGAAACAAAGAGCTTCTTGCCATAATGCTCGGAGTCGTGGAGCTCATCGACGGCCTTCTGGGCCTCTTCATGGTTTTCATAATTGACAAAACCAAAGCCCTTGCTCTTGCCCTCTTCGTCAACGGACAGCAGAGCCGACGTGACTTTGCCGAAATTGGAGAAGAGTTTTTCAAATTCGTCCTGGCTCATCTCCTGATCGATGTTCTTGACATAAAGGTTTGTAAATTGAGATTTCATCTCATCAAGCTTGGATTGACGTTCCTTGCGTGAGATATGATGGCCAACATAAACCTTCTTGTCATTGAGAAGCATGCCGTTGACAGCCTTGATCGCGTTATCGGCCGATTCAGCAGTTTCATAATGGACAAAACCGTAGCCCTTGGAGCGACCTTGCTCGTCCGTGGCAACCTTGCAAGAGAGGACGTTGCCAAAGGCAGCAAAAGTGTCATGCAGTGCCTTGTTGTCAATAAGCTCGTCCAAATTCTTAATGAAGATGTTGCCTTGACCAGTTTTGCGAAGGGCAGGGTCACGCTGGGACCACATGATCCGGCATGCACGGTTCTTGATCAACGAGTAATTGAGCTGCTCCAGAGCACGCTCGCCATCATTGGTGTTGAGGTAGTTGACGTAAGCATATCCGAGAGAGCGGCGTGTAACAGCATCCCGGCAGACTCGGATGCTCGCAACAGGGCCAATCAGGTTGAACATCTCAAAAAGCATAGCTTCAGAGACGGTAGGATCGAGCTCTCCAACATAAAGCGACGCAGACGGGGCTGCACCGGGGGTTGGGAGAGTGTAGGGAGCTGGTGCCGCCAGGACAGGCGGCTCGGGCGAAAGAACTTGATGAACGGGCTCAGGCTGGGCGACAGAGGGAGAAGACATGATTGTTTGGATTTTTTTTCTGGGTTTGGGAGGTCGTTACTGCTTTTTGGACTTTTTTTTTT
>142568:gww1.1.202.
ATCGTCACTTCCTCAGATTCTTTGGATACTGTCCGTCGACGATCAAGTCGGGAATGGGTATGGTGTAGTTACCGAAGCAGTCAAATGCAAAGTCAACTTCCTGTATGCGTTGCTTCATCCCCGCGATGAAAGTGGACAGTTCACAAAGCCCATTCTCGTTCGGTTTGCAACCATTGATGCCCGTAAGCGGGAGCACCGCGTCATTCAACACCCAACGAATATGGGTCGGCTTTCCACTGGCGGGGCAAGACAAGACTTGGCCGACAATATTCGAGGCGAAGGGTGCTATTTGATTGACAAAATAGGTCTGTCCGCTCGGAATATGGTCGGTGGGCAACGGTCCGTTCGCTGCTAGGCTGGTAAAGTTCATGGCCACGAAAATGCTCGACAAGACGGTATCATGACTCGCATCTACGAAGACAGGTTGATCCAGAGGGAAGGTCACATTGCTGCTTACAATCGTCTCGTTAACTGAGCTATTGAACTCGGTGATGCGCGTTTGTGTCAGCCGTGACACTAGCTCTTGGACATAGCCGATCCCCTGGGCGCTCGCTGCCGGATTTCCAGGGCCATTTCCGTACCAGAATTCAAGATCTATATAATATTCATAACCCTTCCACTCGACCTCAGTGAACAATCCGCAAAAGGATGAAAAACCAAGAGCAACGGTCTCATAGGCACACAACTGCTGCATTGATACTAAATTTGAGATAGTCAAATTGACTCCTTTGATCTCCTGTGAGAGGCGTTCGAGCGCTGGCTGTAAGTATACTGCTGCCCATGCGCTGGCCTGAACGTTGCCAAAGCTGCTAATGTTGTTGTTTGCATTGGCGCAATTGAAATACGGTGCCAACGTATTGTTTTGACCCCAATCTTCAACAGTTATCAATTGGTGATAGTCTTGCTGATAGGTCTGAACCCCGAAGAACCCAGCTGCAAAAGTTAAGGCAGAGTCGAGCATGCGGGCTTCAGACGTAGTGCGAAAGACTGGCAGATCTGTGAAGCCCTTTAAAAGATCACCATACTTGAGCCGAAACCCCACTCCCAAGTTGAATAATTGCGACCTTCCAAAGGGCGTCAGGATTTCAGCACCAAGCTTATAGGTCCAGGTATTCAAGAACTTCAAAGAACCAGAAGCAGAGAAACCTGAGCCAGTCGCGGCGGCGTGTAGGGTTGCTGCAAAGTGGGCTGGACCAGAGCCTGAGGTAGGATACCTCGCACCATGACGATGGAGAAGATGAACTTGGTGGAGATTGCAACCATCGGGAATTAATGGGGAGGAAGAGGGTAGCCCAAATGAATGGACGGACTGCCAAGGAGCAAGATTGGCGAGATGTTGAAGAAGGTCGAAAGCCTTGGATGGCTTGTCGGCTGCTGCTGGCCTTACGAGGGGGTAAATAGAGTCCACCTTTGAGTTGGAAGGTGCTGTAGCGATGGCTTCTGCCTCGTCACCCGTAGGAGTTGGGCCAGCGAAGCCGACCTGAGAGCCATCAGGGAAAAAGGTATCCGTTGCAGTGACGGTGGCATTTGGAGGAGGAAATACAGCCGTCGAGGTAGAGCCGGCAAATGTAGA
>143003:gww1.10.49.
AGCATGAAGTCGTTCGGGGCTCCTGCCCTCGTTTCCCTCGTCCTCACCGCCCTCTTGGCGTACAACGTACACGCCATCTCACAAGTCTCTCGCACAGGTCGATACCTCTATACAGCGGACGGATCTAGGTTTTATATCAAGGGTGTAGCCTACCAACAACAAGGCATTGTCACTGATACCTCTGCTGCTAACCCGTTTGGCGAGCCTTCGACTTACATTGACCCTCTCGCGGATGCATCCGGATGCGCTCGTGATCTTCCATATCTACAACAACTGGGCGTGAACACCGTTCGTGTATACAGCGTCGATTCGACCAAGAACCACGATTCGTGCATGAGCGCCCTCAGTGGTGCAGGCATCTATACCATCATCGACCTCACCCTTCCCTTGAACGGCTCAATCGACCGCAGTTCGCCTGCGTGGTCTACTAACCTTTTGGATCAATACCTCGCTACCATCGACGCCTTCAGCAAGTACGACAACGTCCTGGCATACAACGTCGGAAACGAGGTCGTCAACGGCTCATCCAACACCAACGTCGCTCCTTTCGTAAAAGCAGCTGCTCGAGACATCAAGGCATACCTCACCGCCAAAAAGTCCAGCGTCCTCATCGGCTACGCAGCCATCGACGGCGCGGACAACTTCCGAGACCCATTGGCCAACTATTTCAGCTGCGATCCCTCAAACACAAACTCTGGGTCAACCGCGATCGACCTCTTCGGCCTCAACAACTACGAGTGGTGTGGCAATTCCACCTTTGCAGACTCTTACACCGACACCGAAAACAACTTTGCTGGGTACAACGTCGCAGCCTACTTTTCCGAGTACGGCTGTGTCCCTGCCTCCGGTGCCCGCCCCTGGACAGAAGTAGGCGCCCTCTTGTCGTCCGACATGTCTCCCGTCTGGTCCGGGGGCATCGCCTTCTCCTATTTCCCGGCAGCCAGCGCAGCAGGTCAATTCGGCATGGTCACACTATCATCTGACAACAAGACCGTCACGACATCCACGGACTTTACCAATCTCGGCACTCAATACGGCGCTGCTACGCCTCCCAACTCCCCTGCTAAAGCTTCGGTTGCGGCGGCCGCCTTCCCCGCGTGCCCAACACAAAACAGCACGTTCTTGGGATCGACGACGTTACCTGCCACCCCCAACTTGGCGGCCTGCCAGTGTTTGAAGAATGCTTTGAGCTGCCAGTTCACCCCTGTCGTTAGCGATTACACGGTTGTCGCTGGGCAGTTGATCAATACCGCGTGTGGGCTGCTTGGTCAATCGGGTGGAACGTGTACCGATATAGCCGCGGATGGTGCTGCGGGCACGTATGGTCTTGTCTCGGGGTGTGATCCGACCGTCAAACTCTCCTACGTCATGTCAAAATACTACGAGTCCCAAAACCGTAATTCACAAGCATGCAGTTTCGCAGGCAACGGAACCGTCAACTCTCATGCGTCCACCTCCGCCTCAGCCGCGAGCGTCGCGTCTTCGTGTATAGCCAGCCCCAGCGCGACGTTTGCGCCGACTGCGCCTGCTAGTTCATCTGGAAGTAGCTCGACTGCGACCACGACGAGTGGGGGTGGGAAGAAGAATGGTGCGAGCACGTTGGTTGGGGGTGGATTTGTAGGGATGGTGGTGATGGGTGTTGTGGTCGTGGTTAGTGGGATCTGGACGGTGGTGTAAGGCGGCCACGGTGGATGTTCGGACTTGCAACTACCTGTACATGACATTCCCTACTGATCGGATAGATCCTCGAACCTTGGACATT
>143116:gww1.5.164.
AGTTCACTCTTTAAACAACCAAGTACTCATCTGCAACCACAAGCTTATCCACACTCCACTTTACCTCACCTCCTTCTCCTTCCCCGATTTTTTGCACATTATCAACACCAACACCCGCCAAACACCCCTGCCCAACAAAACTGACTTCGACAGGAAAGAACGCTGCTACGTCGTCACCTCCCACCGTGAACATCAATGAGCCCGACTTTGTACTTTCCACAGAAGGCGAGATGACGGGGATGGACCAGGCAAGTGAGTGTGAGGAGGGATCGAGGGACCATGAGCCTGTGTGTTCGGAGGAGACGGTTGGATAGGAGCCGTCAGGAAGGGGAATAGAGATGACGACGTCGTATAGAGTGACATGTTCATTCTCCAGCTCGTATTCAATGCTCACTTCGCATGTACCGTCATTGGAGGGTGAGGGCCAGCAGTTGATCGACAACGGCACATTAGTCTCATCCGTCCCAACATACCTCCACTTCAACACTGCCAAGCTCTGTCCAACGGGAAACGCCCTTCCAGGGTCTTTGAGCGCAACCACCTTTGGTCCTGCACCAGGTGCGAACTTGGCAACGTTGGGGTGCTGCTTGAACTGTAACGCGGTCCCAAATGTATCAGCGGGCGGTTGCGAGAGCGTAATCTTGAGGTGCGCAGATGCAGGGTCGGAGATTTGGAGGTTCATGTCTCCTTTCAGTTCGAAGGATTGAAGGCCGCCATCACGGAGAAGGGAGAGTGAGATTTGTTCCTTGATGACGATGTGTACGCTTTCAGCCTCAACTTCGGGAACACTTCCCCTCCCACTCGCTTTCTGAATCGTCGGCTCGCTCACTGCCTGTGTTGGCGTGGTCGGCTCTGTCCTCTCCTCTACCCCTAAGCCCGTGGTGGCCAACACCTCACCCCCAAGTGCGTCCAACAACTCTGCCTGCTTCGTCTTTTTCGCCGAGCCAAGCTTCATTCCGCTCCCCTTGAACGCGGGGGACTTGGCTACGGGAGTCGTGTTACGAATGGTGGAAGAGGGTTCCACGGGCTCAAAGCGGGGGATGGGTGAGTATCCTGAAATTCCTCCGCCTACTCCGAGATAGGATGGACTGGAAGTGTTGAGTGAACCACCGATGGAAGCTGCGCGGCGTTGTTGCTCGCGACGCTGCATTTCAAGTTGCTTTGCGCGTCGTTTGAGCTCTTCTTTTGCTTCCGCCTCTTTGTTCCTTGCAATTATTTCCTGGATCTTTTCCTCGTGGCTCTCCATCTCCAGGACACTCCTAACCTGCATGAGGCCGACCTGCTCTCTGTACCCCAGACTAACAACCTCGTCGAATGCTCCGAGCAGCTCAAATGCATTTTTCAAAATCTCTCTCTCGTCTGCAGATCTACAAATATCAGAGACGACGCGAGCAAAGAGGTGGAGTGTATCAATGTCCTGGAGGATATTGGATGCTTTGTTTGTTATCAAGAGGATGTAGAGGTCCTCTAAGGGCTGGTAGACGTAGCGAACGTCTGGAGTTTCTACAGAGGTGTGTTGGGTGTTTGTGGGTATAAGCTTAGGAAAAGAGGCAAGCAGAGATTCGATCCGGGTTCGCGACATGTCCCTGAATTGTCGAGAAATGACGGCTTTGCCGCCTTTGGTGCATATCGACGCTGCTAGCACAACCATGGTTTAAGTATCTATAACCCGCCTGTACCGCGCGTCCTGAAGCCTCGTTTGTAG
>143741:gww1.2.284.
TTGTCCATGTCTATGGTGATGATACACAAGTCGTACAGAGGTTTCTAGATATCGTTTCAGTCGCTATCAATCATAATGACATCGTCATCATCTACTCCCCAGTCTGGCGATGGGCTCCTTTCCTTCGCCTTCCCTTTTTGTTGCTGTGAATTTCGTTGAGGAAATCGAGGGATCGAAGCACCTCCAGCCCCAACAGGTCCAGTTTGTCGCGGAGTAGAGCGGGAAGCAAATGAATTGGAGGATGGTTGTGATTGTGAGGGCCTTGAGCGTCCACTTAAAACATTGCCTGAGCCAGCAAACGCCGGGGGAGGCTGATCTATCTCCGAAGGACTTGAAGCTGAAGATTCCGGCGGTGTGTATGCGGTGACGTTAAAGCCAAAAAACAGTTGGCCAAATGGAAGGTTGAGGGCGGCTGGAACTTTCACGTCTGAATCCAACGTATTGTTAGAAACAATGCGATGGTTGTCTGTGCGGATGATTTTGCTACCTTCTGGGACTTTTTCCGCCTGGCGGTGAGTAATCCCCTTGCCTTTGGTCTTTCTCCCTCCCAATGTCTCCCCTTTGCCCTTGAAACTTTCCCACTGATCTCCGCCTTTACTGACAGTCGTTGCACCAGTGCTCGTTCCCGCAAAGCCACCACTCAGGGAGGATCCAGGTCGTGAAGACCCTGGCGAGTGGGAATTAAGATCAATTTTGAGTTTCGATGCCATAGTTGAAGGAGCAGCGGGTTTTGGTCGTTCAGGCTCTACGTAACCAACTGGTGCGGCAAAATCGACCTCTAGATCAGTGTCGAGAACACTGATTCCTTCGCCTCCAGGCCTGGTTTCCATGACAAGGAGACCAAAGACAATCGAATTATACGAGATTTCGATAATGTCGCCCTGTGTGAGGGCCGAGAAATTTCGTAATGCTTGCTCGAGGACAGCTTTAGGATCTGAAATTTCAAGAAAGTGCACAGATTGTGCTTGGAGCTTGACCAGTTTACCCTTTGGCAGATCGGTGCCGGTGATTCGAATGGGATCGCCTTCGTTGAGTCGCAGTGTCTTCATCATCCAATATGGCAGATGAACAACGCCTTCTTCGGCGATGAACTCGAGGACGCCTGCGTGTGTGGATGCAGCTGGATTGGTGGGATTGCGGAGCTGAAACATCCATGGTGACTCAAGATCCAGATTAGTGAGGCTAGCAAGTGCAGATTGAGGCATTATTATCTTGCCGCCGTACGACACGTTCTCTCTTTCCCTCCTGGGAAGCATGGCCATGCTGTATGCCTTCAAATACTCGTCATACGCTCGAGGGTTTGGTCTTCCTGCACGGGGAACTGGAAAACCGCCTGCAAACTGTGCGAGCAAACCACCGGGTCCATTGGGGTCGCCGAAGAAATCCATGATAGTCAAACGCAGNAGTTATTTGC
>143873:gww1.6.149.
TACATTTTCTCAATAATAAAAAAGCANCTACGCGTTACTAACTTATGGGAGTCGTAAATATGTACATCTGTCATGTCGTTAACTAGGAACTTCCGGCCCAAAATACAAAAAAGCCATCTGGCCCAAACACACTCTAGTGTCGTCTGCTGCGCTTCTGGCACTCAAACGTATTAAACAAATTCCCAATTGAAGCAGTCTGTACAAACGCCATCGACACCCTCCACATCTCCCGCCAACCTTGCCTGAGGTACTTCAAGAAACCCCTTGGGCCTCTTTCCCTCTTCCTCCTCGTCCTCCTTCTNCCCACCGCCGCCCCAAGGCCATGAGAATATCTCAGACAAAGACTTATCCTCGTCCTGCTGGTCTTGCCAGTCGAGGTCCATGTTCAAAACCTTATCGATGACCACTTTGATTGGGTGGTTCTGGGCGTTGACGGACCACCCGAGTTTGCGGACGGTGTCATAGCGGATTACTTGGCCTAGATGGCACCGAGATTCAAGAGCGAACCCGCCGAGAGAGCATGCTGATGTCAAGCCTGTGCACACGCCCATGGGGATCGGATCGGCGGTATGATAAACATGGGTGATATGATGTGTCGAGGGTGGAGGAGGCAAATGCAGCCTTCGCGCTGCCATCTTCTCGGCCGGGCTTTCAAACGCGACCACAGGCAACCCAAAGGTAACCCCAATTAATGCCGAAAGCGACCCGCCCAATGAGTGGCCAGTAACCCAGATATTTGCATTAGGGTACATGTACGAGACGTTGTTGTAGAGGTTCAGACCTATGGGGTAAAAGAGGCCTTCCTCCATGGCTAGCGCGTCTTGCACGCATTGGTCTTTGCATGTATACCCGCCATCGTAGCATCCGCATACGGTGGACCAGGTGGGGCCGACGCGCGCACAACAACACGAGAAGAGGAGATTGTCATTCAGTTTGTCTTTGGCTGTAGTTGGGCCACCGTCTCCTACAGGCCAAAAGGCGGATGTACCTTTGATGACAATGATGACGGTCGAGTTGTCCGTGGACACAAAGACGTGGCCACGCATGCCGTCATCCGTCGGTAGCCAACCATGGGGAAAGTGCTTATCCCATCCATCTTCGTCAAGATTATACCAATCAGACGAGTTGTCAGCGTAATACGCATTAAACGTCATCTTCGCCATGCTAAGCAAAGTGCTCCTTTTGCTTACATCCGGAATTTCAACATCCGTGTCCCACCAGTCAAGAGCGGAACTCATCTGGCTCTCAGCTTGCATTCGCCGTGCAGCGATGAACTCGGCATGAGATGGCGGCCGGGGTATCCGCGAACGCTTGGTATTCACTACGAACGTTGCATCGTTGGCAAAGTTGAACAACGGCGGGACGTCCGCAAAAACTATGCTTGATGTGTTGGTGGTGGCGTGTTGGTGTCGGAGCTGGAAGGTGATTGAACTGGGTTCAAGTTGTTCAGCACTGTCAGTGAGCTCTAGCCGCTGTGTAAACGGTGACCAGAGTAATGAGATAATGAGGGTGTGGAGTGTCGCGGGCAGCGAGAGGAGCATT
>144077:gww1.5.213.
GGACGGGATCAACGGCACAGGTAGCACAGGTTGTCTCCTCACCTTTCTTTCCAACAACTCCACTCTCCCTCCTTCATCTTTTCATTCGCCTTGATGGCTCCCTTCACCACCACCATGTTTTCCCTCCATCAATTCGTACTCGCCCTCCTCCTCTTTTCCCCTATTGCCCTTGCGGAACCCATTCACATCCCACTCGCTCGTCGCTCCTCAGGTACTAATCGTGACATCAACTATTACATTTCTGCAGCGAAGCATCTGCAGGGCAAGTACAACATAACGGGGAAAACCTACTCACCTCGTGGAAAGAGGGCGAGCTCTGAATCAATACAAACCATNAACCAGCTATCAGATTCGAGTTATCTTGGACCTGTGAGCATAGGGACACCACCACAATCATTCAGTGTCGTCCTCGATACAGGATCATCCGACCTTTGGGTTGCAGACTCGTCATGCACCTCCTGCGATTCTACAACACCGTTATTCGCCCCCTCAAAATCCTCATCAATCACTTCAGCGAGTCAAGATACCACGATCCGTTATGGGTCCGGCACGGTGGCTGGAACAATAGCACAAGACGTGGTCTCCATGGGCAACTTTAACGTTCAAAGCCAAACGTTTTTGGCCGTTGACCGCCTCACGACTGGCCTTCTTGAAGGTTCAGCATCAGGACTCATGGGTCTCGCGTTTCCCGCCATTGCTAGCACGAAATCGACTCCATTTTGGCAGGCTTTAGGAAGCCAGCTGTCTGTCTCTGAGATGGCCTTCTATCTTACACGATTCAACGGTGATGCTAGTGCCAAGGACGAGGAACCCGGAGGTGTGTTTACCCTCGGAGGAACAAATTCGACGCTCTTTACTGGCGAGATTGAATTCCTCAATATGCCTTCGGGTACACCAACCTTTTGGCTTCTCACCATGTCCGCGATCACTGTGCAAGGACAGTCCGTTCAAATCTCGACAGGCAACGCCGCTCTAGCGGCCATTGACACTGGCACTACCCTTATCGGTGGTCCAACCGCTGACGTCAATGCCATCTGGGCAGCCGTTCCGGGCTCAGCGGCCGTTGCGGACCAGCAAGGATTTTTCTCTTTCCCCTGCTCTACCTCGGTTGAAGTGACGCTTTCCTTCGGGGGCAAGGCCTGGCCGATAAGTGCGGCCGACATGAATATCGGCCAGGTTTCGCGTGGGAGCTCGCAATGCCTTGGAGCGATCTTTGACCTCAGCCTCGGGAGTAACATTCCTTCTGGCTCAGGTAATCCCTCTTGGGTTGTCGGGGACTCCTTCTTAAAGAACGTATATTCTGTCTTTCGTGCTGGTAACCCTGGTTCAGTTGGGTTCGCGCAGCTTTCTAGCGTGGCTGGCGGATCAGGCGCTCCAAGCGGCAATGGTTCCTCAACGACAACCACGGGCTCCAGCAATGGCGGATCATCAACCAAAATTACATTGCCTGCCCTGATGACCACCGTAATGATTTCTGTTCTCATGTGCTTGTTGTAACTCAAATTTTCTCGATGTCCTTGTACGCGTTAAATGTGGAGGTGCTATATACTCACTGTTACTAATATTGCATTAGTACTTATTCAGACCAACGAACTATGGGTCGGGATGTTGTCGGACCTTGATAGCTGTATTGATAAACGCTTTTATATCGTAGTGACGCAGACCTTTTTATACATCTTGGGCAGCATTTTAT
>144397:gww1.2.352.
TAAAAGTCATTGCTTCAGAATCGGAGATAGATGTTGGAGTGGAGGAGAGAGAGGACAACGAGGTAGTCGATGAAACAGCCGTCAAGCCCAGAAACTGAGATGGCTGTGACGGAGAACGCAACGACGGCTCAGTTTTCAGCTTTTCGCTTCTACCCCAACTCCAATGGAGCGGCTCCTTCAGCATAACCATGCTAACGCGTGTTGGTTGTTGGTTATATAACCATGTCGCGATCAAGACGATTGCAGAACCGAGGACGAATGTGAATGTTATCTGGAAATTGAAGAGAGCGACCGACGCGAGAAATGAAATCACAATGCTGAGGCTGGTAGCAAACCCTTTCAAGATGTTGTCTGAATACTTGATAACCAACGCGGTCACCAAACCACCAAATACTTGGATGCCAACGGTTAACCAAGCCCACGCTCCAAAATTGCGAAATAGGACAGTAAAAAGACTTTCTCCAGCCAATGATGCCTCAGTTCGCTGAACGAAGATTACGGGGGCGAGGGCGGGAAGGAGCGAGAATAATGACAATTGGACGTTACGGACCCAAAGATCCGCTTGGGAGTTTTTGAGCACCATCTCAAAGTAAACGCCAGCAAGGCCAGATGTGAAACAAGCAGCGGTTACTGCCATAAGGCCTTTGAGAGGGTTCATCGAATGCACACCAGTGGCAGCCGGCACTTTCGCATTCCCTGACTGAATCTGCACAACGCCGACACCAATTGCGAGAAATAAAAGTGACAGCCATTGGTTCGGCGACAGCTTCTTGTGCAGGAGAAGGACGGAGAAGGCGGCTGTGGTTAGGATTTTCATTTGGTACGTCACTTGAAAGGTCGCAGCATCCAGATTGGATGCCGCAACATATTGAAGGTTATTTTGTATGACATATAGAATGGCTGGTATTGACAACTTCCAACAATCAGGACTCAAAATATCCCTCCACAACCTTTGAACGCGACCCAAAAATATCCGAGAGCTCGGGGGAGCTCGCTGAAGGGCGGAATAAGACACCGGCATCGTGTCGTGCGAGGAATCCAATCGAAGGAAAGCTATCACAAGTGAAATCAACCCTTTCAGGATTTCGTTCAGGAGCACTGCTGTAGCGGCTGAATATCTTTGGTTCGCGGGGGTCGACACACGAGAATAGTGCATTACGATTGTCAAAGCAGAGTTTTGCAACGCCAATGTCACCAGGGATATGTATTTCAGAGGTATGCCCCCGAGGGAGGGCGACGTGTTCGCATTGGTTATTTGCCCACCTTCAAGGTCTTTATTGTCGTCGGGGTCATTTAGATTAATGCTGAGTTGGATGGGATGGGTGTTGGACATGGGATTGGCGGAGTGGGCGTGGGTGAAAAATAATGGACTCGAGCGTTACTCGTGAGTAGCGTCAACGAACACGAAAAATAAAGGGCCTCCCGAGGGTTTGCAAACGAGGGCAAGGCTGGGCGAGGTTTATATCAATTTA
>144436:gww1.4.266.
ACAGCATCCAGCAGTGGAACAGCTACTCCTGTTTCCACTGCTGACAAGAAAGACGTGTCGGACGCGCTGGCCACGTTAGCTGGCGGGAAACCTGACAAAAAGGCGTACGACGCGGAACAAGATAAAATTAAGGCAGAAATAGACGCTCTGCAAATCAAGCTGACCTCTGTTCGTGACAAAATTGGCGGCACAACTAAGTCTGGTCCGGGTAACGACCATAGAAATGCACTTCGTGCTGAATTGGACAGCATCCGAGATAAACAATCCGCAAATAAGACGTCGAGGGGCAAGGTGCTAGACCAGTTGAAATCTCTCCAAGACGGCGCTCAGAAGAAGATCAAAGATCTTCAAGCCGCGAAAACCAAGATCAACTTCAAAACTGTTGCCGAGGTTGACGCACATATCAAGCATTTGGAAAAACAGGTCGAATCTGGTAACATGAAACTCGCAGAAGAGAAGCGTGCGCTTCAGGATATTAGTTCAAGCAAGCGTAACCGACGTGCTGTCGAAGGATTCCAGGCCGAGCAGGAATCCATCGATGCTCTCCGTCATTCAATCGACGAACTGAAGAAGCAGTTGGATGACCCCGAGTCGAAGGCGGTATCTGAACGCTACGACGCAATCAAAGCTGAGCTGGACGAGTTGAAGAGGGAGGGGGATGAAGCGTATCCTGATCGCTCTAAACTCTTCGAGGAACGCGATAATCTGCAAAGCCAAATCAAGAATCTTTTCAATGAAAAACGTGATTCGGCTCAACGGTTCCGGGATGCCAATGATCGTTATTGGAATAAAGTCAACGAGGATCGTGCGAGGAGAGCAGAACGTGCTCGCCTTCAGCGGGCGGCAGAGGAAGCTCAAAAGAAACAGGATCTTGCCGAACGCATTCGAGAAGAAGCGCAGGTTCCAGCTTTCCAGGCGCAGATTGAGGATTGTCAAACATTAATTGACTACTTCTCTGGGAAATCAAGCGGACATGTGTCGTTCAAGTCTGCTTCTCTCTCCGTAAAGGCTGAGGTTGCAGGTGTGCCGAAACTTGACATTCGAAAAGTTGAGGAGATACCCGAGGGTCTGGTCGCGCTGAATAAGAAGGGTAAAGCCGAAGACGCATACTTTGTCGGAGGTAAGGGCAAGGGCAAGGGTAAAAAGGGTCAGCCGAAGGAGAATGGATTGTCGGAGGAGTCTACAGCTGCAAGTTCCTCGTCAGCGAACACCCCCCTTAACGTTCCTCTTCCTACCCTTTCAGCCCTATTATCATTGTCGATACCGCCTCCTTCTGCAAGCGTGGATGTCCCCCGTGTCATTGAAGATCTCAAAACGAAAAAGACATGGTTTGAGGCCAATCAAGCGAGGGTTACCGCTGAGAACATCTCCAAAGCAGAGGCGGATATCCGGCGTCTAACGAGCGGTACCAAGGATCTTCGAGATGGTTCTGACCCATCTGAAGGCGTTACACCCAACGCAAGTGTAGAAATCCCAGCCGAACCCGCCCCAACCCCCCAAGTAGGCGATGCTCCCGTTCCCACTTTTTCGAGTGAAGAAGTACTAGATAAACTCGAAATCGTGCAAGATGAACAAGCAGAAGAGACGGCGCAGGCAATCTAGGTTTGCGGCGACCAGCGGAGGGTGGATCTTTAACAGTTGCCATAGTAATAAAATGCTCACATAACTTGTGCATCTCGGAGGACAATTCGCATTCATT
>144500:gww1.5.234.
CGGGACGTAAAAATACATGTGTATATTATCGGCTACATTGATATACGAAAAGTGTCCAGTGCATTAAGAGGCGACCTTACACCTGATCGCTGGGACATGAAAGATCAAGGAATGATGTGGATGCTGTNGGCGATATAGGGAAGGAAATGTGTTGCTCGGATGGCAGAGATGGCAGAGGTTTCGGTGGCCCTCCCACAATGGTGGTGTCAGATTGGTCCGGGGCGTAGGGCGAGGTTGATTTCAGAGAAGAATCATCCAAAAGATGATTTTGTTTTTTCGCAGAAAAAACAGAAAGAGTGTCGTTTGAATCGCACTTCCCCACATGTCGTTGAACACAAATTGGCAGGACTGTATCCGTGCTGTTGTTTTCGGACGATACTTTGAACTTTCCAAGCCAGGCAGTTGATGAATTTGAGGTTCCAAGTTTGGCACGGAGCCTCGATGTCGAAAACCTCGCGATAGAGTCAAAAGCAATCTTGTAGTGCTTCAGTGCTTCATCCGCAAACCCAAAAAAGGCGAAGAAAATAAAACCACAAGCAACTACGAGCCAACGTGTCAACTCCAGGATTGCCCCCGTTGCTTGATTGCGCCATACAACGGAGGGGAATTGGTCAACACGCGAAAAGCCAAAATGAGTGTCTTCCCATGATATCCATGGGCGAATTTCGAATGAAGTGGCGTTGATACAGAGAAGGGCCAATGTCAACGGAAAACTGCACACAACCTGGACTCCGGCCAACGCCATGAGCCGAAAATATCGACGGGAATTAAGATTTGCGTTGGACGAGAGAATTTCCTTGAATTCCGTCCGTCTCTTTTGAAAAAGGAGAATCGTCATCACGGAGTAGGTCCCGGAGAAAATACTAATGACAGTAGGTGGGCCGTCAAGGAGTACAAATGTCAAGGGCGTGTTGTAGGAAAACGGATAACAGCCGATATCTTCAAAGATGTCGAAGCGATGACCCTGTACCACGTACTGAAGAACCATAACGATGATGGGGATCCCGACCCCGATCGCCAAATCAACACAGACTGCACGAAGTTTTTCACCTCTTGTCGGAGGGACACAACGGCTAACACAGGCGATATGGTAAAGGCGACGGTTGATACAGAGTGATGCAGCGGGGAATGCAACAGAATTTCCAACAATAATTTTAGCAGATATGTCGCACCACACTGGTGCCCAATTTACGACGTTACCGTTCCAGATGATTGAGTTGATGAAGAAATTGAGGGAAGCCAAGGCTGTCCATATCGTGAAGAGGCACGTTCCAGTGTTCCATGCTTCTAGATGCCAGGGTAAAGGGACTAAAGCCAAAACGACGGTGATGAAGGAAAATGCAGAAAAGACTTGATTTGAAGGGTACATAGTAAACGAAAGTGGGGCCGTCAAGGAGTTGGAAAGCAAAGAGGGTGAGCATTGTGGGACTCTTTAAAGCTCCAAGGGAAGTATCGCGACCAAGTTCCGAAATAGGACTTTAACTTGTGCAGAAAAGGGATGTTCTATTATTAGCCCTATTTGGATCGGCGGGCTAAGCCAAA
>146172:gww1.2.482.
GGTTACTTGTCTCCCTCTTGGCTCTTCTCCCTCTCTGTCTCGCAAACTCAGAGTACCAACAACTCAAAAATCTCGCANCAGCCGGTAATGGTCTCATTAAATTAGACGCAACCTCTTTCGATATCCTTACTTCTCCAAAACGTACTTGGTCTGCCTCTATCCAACTCACCGCCCTCGACAAGAGGCGCAAATGTAATCCATGCCAGCAATTTGATCCCTCCTGGAATACCGTTGCAAAAGTTTGGTCAAAGGTTTCTGCCGAACATCGCGACAACCATTTCTTTGCGTCCTTGGACTTTGATGACGGACCAACTGTCTTCCAGAAGCTCGGCCTTGCGTCAGCACCCGTCGTCTTTGTCTATCCCCCAGCAGAAGGACCTCGCAAACCTGCTAATGGTAAACTATCACCCTCCAAATATGATTTCTCCAATGGCTTTGAGCCTGGTCCACTCGCTGAACATCTTTCAAAACACACCCCAATTCCAATCCCATACCAAGAGCCCATTGATTGGGCTCGCTGGGCCACCTTCGCCATCGGAATATTAGGCTTTGCTATAACTCTGAGGATGATATCCCCAGTATTCCTCAATCGTTGGTCTTGGGCTCTTGGGACCGTCCTTGTCTCCTTGGTCATGACCTCAGGTTACATGTTCACGCAGATCAGAAGTTCCCCCTACAGCGGCGCTGACGGCAATTGGATCGCTGCTGGCTACCAAAACCAGTTCGGGCAAGAGGTTCACGTTGTTGCCTTCATATATGGTCTCCTGGCCCTTTCCTTCCTCATGCTCATCATGATTGTTCCATATCAATCATCGCCGCAACGACAACGACTTCAAGTTTATCTGTGGACCGGAGTCATCATGATTATATACTCCGTTTTGCTCTCTCTTTTCCGAGTAAAAAATAGAGGCTATCCATTTAAATTGTTTTTNTAGGCTTTCTCAAGCTTC
>146842:gww1.5.350.
GGGTATGCAAAGTGGAACATTGAAACAGCGTGAGACTACCTAAGCATGCGCACAAAGGAGTTAGCCATGATAAGAGGTGGCTACATGTACGGTATAAATCCGTTCCACCGCTTCACATCAATTTACTTTGAGAGATTTTGATTTGCCAGGCGCGTTGTTCAAAACTTTGCGTCTTTGTGCAATCATGTATGTGTACATGATATACAAACCCGGCCACCAGATAGCAAACAGTCCAGCTCGAATATAGTCCGTTGGTTTCCACATTCCTCGTAACCACGATTGCCAGCCCGGCAGAGGTGATGACGCGGGAAGTGTGGCGTAAATGAGAAAAGCTTCGGACGAGGCACCGACGGGATACAGAATGTAGAACGTGGTGTAGCGAAGATAGAGGAGAGACGAGGGATTGTAGCCAGCCAAATTGGCAGCGTAAAAGCAGTAACGGATGACCTCCGTCATTGACCAGGCAAGAACCATGGAGGCATAAAGGGGGTTGGAATGAACAAGTGGGAATTGCTCAGTGATACCCCAGACGAGGAAAAGCCGACTTGAAACCTGCATGATAGTAGTTTGTAGGGGGCTTCGAACAAGGCCAAAGAAGACATGCAACACTTCCAGAACAGCGAAGCTTTGCACAAAGGCAGTCTGGGTGCCAACACGGGCAAAGGTGGTGGTAGAACGTCGGTATATGGGTTGCAAGGAAAGGGGCAGACAAGTTTCCAGTGAGGTAGAAAAGATGCCTGATGATCTGAGGAAAGGAATTGTCGAAAGGAAACGTGAAAGGGTCGATGAGGCGGTGGTCGCATTTGCAGGAATGGCATCAGAACCGCCGTCGAGGTTGAAGATGTGAACAACGGTGGCAATCAGGACATATGCCCAGCCAAGTGCCGACAGGACATTGTACGCAATTAAATAGTACTTGGCATAAGGTGAGGTTGTTTCACGTTTAGTTCTTGTCATCGGAAATTGAGCGGTT
>146968:gww1.27.50.
GGTAACATGTCAAGTCGCACCAATGCTTCGTTTCGGGTGCCAGTAATTTTCAGGCGATTTCACCGCTTCCAACAAATGGACTTTGAGCTTGCAGCATGGCAGTTGACTTATCTCTGCCTCGCGCCGAGGAGGGTTTACCGAAATGTTTATTTTCACAAACAAACGAAAAATACTTGGTCAAGAGACGACCCTGCCATTTTGGTCCTTATTGGAGCGTGTCTGTGTGTATCCGCCATCGCTTGGGGCATTATTTACTCGAGGGATATTTGGAGCATCATCAATTTGGCCGTAACCATGATTTTGCGCGACTTCCTTCTATCAGGAATAGTGATATCAACCATTTTATGGTTTACTGCCAATCGTCTGCTCCTTTCACCGCCGTCACATTCCACGCCAGCCGACTCGAGAGTAGAATGGGCATACGCCTTCGACGTTCATACGAATGCTTTCTTTCCTCTCTTCCTCACTCTTTACCTTGCACAGCTCTTCCTTCTGCCAATCGTCCTCAAGGACAACTGGGTGTGTCTATGGGTTGGTAACACACTATACCTAGCTGCGTTTGCCCAATATACCTACGGAATCTACCTCGGACTCAGCGCTCTACCGTTTTTAGTCCGCTCAGAGCTCCTACTCTCCCCTCTACTCCCACTCTTCACAGCCTATATTGTCTCTTTGTTGGGTTTCAATGTGGCTAAGCATGTTCTGAACGCATACTTCCCAGGGCCCTTGAAGTTGTAGAGCTGGCCAGTGTATTTATGGAGCGTATCCGATGAACGTTTACAATTACAACCTGATGCTTGAGCGCCGT
>146975:gww1.15.44.
TGACCGTATAGACCCCGACAACATCCTGCAAGTCACCATCACACGACGTGAACTGCCCATCCTGCGCGGCGGTGGGCATGTTATACGAGCACCCAATAAGGTCATACGTGTTCTGGCAGTAGTCGGGTGAAGTGATGCTGTTGTAACAGGCTTTGAAGCAGAATTGGCCGCTGCCCACGAATGTATTCCAGTTATACACCTGTGTAAGCGTCTTCCCATCCGAATCTGTCGTTCCATTGGAAAAGACGACCCCTCCAAGCGGGTTGCCCTGCAGATCAGCACCATGCGGGTCAAGCTCCCCGCCAGAGTCGGTCGGGTCCAGGTTTATCCCAGTATTATTAATGAACCCGACTACCTGGATATATGCGGATGTCTTGGTCCACTGAAGCCCAGTAATAGCACCTGGGGGAATCACACGTGTTCCGTGATATGGTTTGGTGCAGTACGCAACGACCTTTGCTTCCTCGTTCCCTATGAGCCCAGCTGGATCTGGGGATCCCCAAAGACAAAAATCGTCCGGCCCATTAAAGATCAACGTCTGACAATTCGACGTCGAGCCCAACGTCGATGCATTACACTGATTAAACCCATACTGTGGTCCACGCAGAACGGGATACGGGTACACCTGGTATGGAAGCGCAGTATACGCGTAGTGCAGCGTGGATAGGATGGGTGTCCCAGC
>146989:gww1.1.665.
ACTNCGCTTACACGAACCTTCCGTACCAAGTTTACCCATACCAGGTCCTCCGTGGTCCACAGTATGGATTCAACCAATGTAATTCGACTACACTGGGTGACTCGTCGAATTGCCAGACTCTCATCTTCAACGGGCCTGACGATTTTTGTCTATGGGGCTCTCCGGATCCCAACGGTCTCATTGGGAATGTTGAGGCGAAGGTCGTAGCGTACTGCACCAAGCCCTATCACGGCACGCGCGTTATTCCTCCCGGATCTATCACTGGTTTGCAATGGACCAAAACTTCGGCGTACATTCAAGTCGTCGGATTTATCAGTAACGCAGGCTTAGGACTCGACCCCACAGACCAGGGTGGTGAACTTGACCCTCACGGTGCCGATCTGCAAGGCAACCCTCTTGGCGGCGTTGTTTTCTCCAACGGAACCGCTGACTCTGACGGGACCACCCTCACTCAGGTATACAACTGGAACACATTCGTCGGAGGCAATCAATTCTGCTTCAAAGCCTGCTATAACTCCATCACCTCCCCCGACTACTGCCAGAACGTATACGATCTCGTCGGTTGTGACTATAATATGCCCTCTGCTGTTCAGAACGGCACCTTCACCGAGTGTGATGGTGATCTTCAAGACGTCGTTGGTGTCTATACCGTTAATGGCTCAACAACCACTTGGAGCATGCCCGCCACTTTGACCGCCACGCCTCCGTATACTCCACGAGTCCCCGCTTCATCAAACTGCAAAACTTACTCTTCAACTGACATTCTCCTCGCCGGCTCTTCAACCACATCTGTTGCCGCCTCCGCGACTGGAAAATCCGGCTCCAGCTCTGGCGCATCCGGCTCCAACGCAGGAGCCGCGTCAAACCCTTCTAGTACCTCTTCCTCTTCATCGTCGTCGTCGTCCGCTTCTTCCGGAATTAAATTCCCCTTCGTCAGTCTCGCGCTGTTGCTCGGCGGTGTGATCGCTGGTGGGATGATGGTTCTTTGAAAGTGGTGGTTCACCACGTAGAACGATTGGATTTACATATTCTACGACGATAGATGGCTGGACATTCGTTGTTGCATAATTATACCTAACCAGATGGACTCTTTCATGA
>146995:gww1.41.66.
CGTGGCCCCCAGTTCGGGTTCAACCAATGCAATGCGACTACTTTGGGTGACACGTCGAATTGTCAGACTTTGGTCTTCAACGGTCCCGACGATTTCTGTCTCTGGGGTTCTCCAGACGCCAGTGGTCTCATTGGCAACGTGGAGGCAAAGGTCGTCGCATACTGCACGAAGCCGTACCACGGTACACGTGTCATCCCCCCAGGGTCCATTACTGGGTTGCAGTGGACTAAAACTTCGGGCTACATTCAAGCCATAGGTTGGATCAAGAACGCTGGGATCGGCTTAGATCCTACAGACCAAGGCGGTGAACTCGACCCACACGGTGCAGATCTCCAGGGCAATCCCCTCGGTGGTGTTGTTTTCTCAAACGGCACAGCCGATTCCGATGGGCACACATTAACTCAGGTATACAACTGGAATACTTTTGTGGGAGGCAACAAGTTCTGCTTCAAAGCTTGCTACAACTCGGTCGAAAGCCCGGATTACTGCGAGAACAGATATGATTTGGTCGGTTGCGACTACAACATGCCCTCTTCCGCCAAGGACGGCGAGTTCACCTCGTGCGATGGAGATGTCCAGGACGTCGTGGGTGTCTACA
>147000:gww1.12.116.
AAAGAGCCAAGACTCCAAGTGCCAAAACGCCAGCCAACCCACCCATTGAGACGGTCATGCCCTTAGCTCCAGAAGACTTGCTTGTGCTTGACGCAGCNGCGCCGCTGCCTGACTTTGAGCCCGAGGCACCAGAACCAGAAGCGGTGCCTGTTGGCTTGACAGATCCTGTGGCNGAGGAGGTGGCGGAGGCAAAAGTTGCGCTTCCTGCAATGAAAAGATCCGTAGACTGGTAAGTCTTGCAGTTGGACGACGCGGGGACACGGGGTTGGTAAGGAGGGGGGGTGTTCAATGGGTCGGGCATCTGCCAGGTGAGGGTTTGTCCAGCGCTGGTATAAACACCTGCAACATCCTGAACATCACCATCGCACGAGGTGAACTGACCGTCCTGTGCAGCAGAGGGCATGTTATAGTCACAGCCAATCAGATCGTATCGGTTCTCGCAGTAGTCGGGGGAAGTCTTCGAGTTGTAGCATGCCTTGAAGCAGAACTTGTTACCGCCAACGAAAGTATTCCAGTTGAACACCTGCGTCAAAGTGTGACCATCCGAGTCAGTGGTACCGTTCGAGTAAACAACACCGCCCAGAGGGTTTCCTTGGAGATCGGCACCGTGTGGGTCAAGCTCTCCACCCTGATCTGTTGGGTCAAGACCTAAGCCCTGGTTCTTGATGTAACCCACGGCTTGAATGTATCCGGGAGTTTTTGTCCATTGGATGCCAGTGATAGCGCCGGGGGGGATGAGACGGGTGCCGTGGTATGGCTTTGTGCAGTAGGCGACGACTTTAGCCTCAACGTTACCAATGAGACCGTTCGAGTCTGGAGATCCCCAGAGACAGAAATCATCGGGACCGTTGAAGACCAAAGTCTGGCAGTTGGAGTTTGGGCCAAGGGTGGTGGAATTACATTGGTTGAAGCCATACTGAGGACCTCTTAGAACGGCGTATGGGTAGACCTGGTAAGGAAGGGCAGTGTAATCGTAGCGTAATGTTGAGAGAATGGGAGTTCCCGAGCCACCCGCAACCTGACGTTTAGCTATGGTAGGGGTAGGTGCTGGAGTAATGGTGGGTTGTTCCGCTGCGAGGGCGGATGTGAAAGAGTGGACTGCCGCGAGGGCAAGAAAGGATAGTGATTTTGAATAGTACATAGTAGTATGTA
>147022:gww1.3.355.
GGCTGGACCCCTCTCAATAATGTTCACTTTACGTCTTTGCCTCGTTCTTGTGCTCTGGGCAGCATTTGTGGTCGGGTTACCGCTCCGCAGTCGATCTGCAGATATCATTGAAGGACGTGGATGTGCGACGGTAGTAACGATGGAGGAGCGAGCGTTCATGGAGCAGGCCTTGGACAGTGTGAGATTGTTCAAACGCGATGTCAAGGATTCGAAAGCCACCGCAAAAGTCAAGCCTGTCAAATTTGATGTATACTTCCATATCATCGCAGCGAACGAGACATACGAGGGCGGTTGGATTCCAAACTATCAGATCAAGGCCCAGGTCGATAGGTTGAATACCGACTTCAATACTACAGGAATCTCGTTCAATTACAGGAACACTTCCCGTATCTTGAACGCAGATTGGTTTGAGAACGTTTACCCTGGCTCACCTCAAGAACAAGAGCTCAAACGGGCATATCGGCAAGGCGATGCTACCACTCTCAACATCTACACCGCCGGATTCAACAGGACGAACCCCTCACTGGGATACGGCTCCATGCCCTCCAAGTACTTCAAAGACCCAATCAGTGACGGTGTCATTGTCCGGTACTCCACCTTCCCTGGCGGTGAACGCAAGAACTACAACCTCGGCCGAACGACGGTGCATGAGGTTGGACATTGGTTCGGGCTTTACCACACGTTCGAAGGGGATGGGTGTGATGGTGTTGGGGACAACGTCGCAGACACGGCCCCGGAAGCTTCAGGTGCGGAAGGGTGCCCTGTTGGCAGGAATACTTGCCCGGGAGGTCCACCGGATCCTATTCACAACTATATGGATTACTCTTTCGATTTGTGTATGAGAGAGTTCACGAAGGGTCAAGCGGTCAGGATGCACGAGGCCATACGAGCCTTCAGATCCCCACGGAATGCTACAACCATAGCGTCGTCGGCCTCATCCTCCACCCCCAGCGCAACCCCAACCAAAGGGTCATCACCAGCAAAGGGCACAGTCTCCCCTGTTGTCGGTCCTCCGAAATCTGGATCCGAGGCAGCGGCCAAGAAGCCTGTTATCGAGGTAACTTACACCCCTGCAGCGTCGAAAGCAACCCCGGCAGCGGCAAGGAACTATAGCGCTGGATCCGTCATGCCAACACCATCAGCGCCGACACCAGTAAGCGAAGATGCGGAGCACGAGGGGGGAGCCTGAATCTTAAATGTCTGATCAATTTGCTGTAACTTGCAATGATTACGCTTCAATCTATGCTTTGCTCTCCAAG
>147032:gww1.3.356.
ATATCGGCAAGGTGATGCTACCACTCTCAACATCTACACCGCCGGATTCAACAGGACGAACCCCTCACTGGGATACGGCTCCATGCCCTCCAAGTACTTCAAGGACCCAATCAGTGACGGTGTCATTGTCCGGTACTCCACCTTCACAACTATATGGACTACTCTTTTGATTCATGTATGAGGGAGTTCACGAAAGGTCAAGTGGTCAGGATGCACGAAGCCATACGAGCCTTCAGATCCCCACGGAATGCTACAACCATAGCGTCGTCGGCCTCATCCTCCACCCCCAGCGCAACCCCAACCAAAGGGTCATCACCAGCAAAGGGCACAGTCTCCCCTGTTGTCGGTCCTCCGAAATCTGGATCCGAGGCAGCGGCCAAGAAGCCTGTTATCGAGGTAACTTACACCCCTGCAGCGTCGAAAGCAACCCCGGCAGCGGCAAGGAACTATAGCGCTGGATCCGTCATGCCAACACCATCAGCGCCGACACCAGTAAGCGAAGATGCGGAGCACGAGGGGGGAGCCTGAATCTTAAATGTCTGATCAATTTGCTGTAACTTGCAATGATTACGCTTCAATCTATGCTTTGCTCTCCAAGT
>147071:gww1.5.367.
GCAATGCTGCCTCTGGAGGTGCAATTTACGATCAACCAGCCCATGACGACCTTCCAGACGATTTCAAGTACGGCGTATCAGTCTCTGAAAGCTCTCCATCGATCCGCAACGCTTTCGTTCGCAAGGTCTATACTATTCTTTTCTGCCAAATACTCGCAACTTGCATTGTCGGAGGAGCAATTTCTCAATCACCTTCCACCATTCTCTGGGTTCAAACGCATGTCTGGTCATTCTATGTACCCCTCTTCGGCACCCTCGTCAATCTCGGTCTCTTGTACTGGAAGCGTCATGCCGTTCCTTGGAACTTTGTTCTCCTTTCGACGTTCACTGTCATGGAGGCATTCACCCTTGGGATTGTTGTCGCATTCTACGACAACGTCATTGTTCTACAAGCGTTGCTCATCACGTTGGGTGTCTTCCTTGGTTTGACGCTATTCACATTCCAATCCAAGTATGACTTCTCCGGAATGGGGCCGTTTTTGTTTGGTTCCCTCATCGCTCTCTGCATGACTGGCTTTGTGGGAATCTTCATCCCTTTCAGCCGCACTATGGATATTATTTTCGCCTGTGGAGGCTGCCTCATCTTCAGTGGTTACATCGTCTACGATACTTACATCATCAACAAGAGACTCTCTCCCGACGAGTTCATCATGGGCGCAATCAGCCTTTACCTCGACTTCATAAACTTATTCCTTAACATTCTCCGTCTCCTCAATGATCTCCAAGATCGTTAGCGTGTTTGAACGTGGCTGAGTTTACTGTTGGACCCTAGTTGTATACATATTGCTGTGATATTTTCTTCAAGATGGCAGCTCATCCTCAAGTTGGTGTTCTGTAATCGCCTTTTGTTTTGACACAATATAAATTCTATC
>147552:gww1.4.486.
ACCCACGATCGCCCCCACCAAACCCTCGATCACCCCCACCAAACCCGCCGCGACCACCACCACGGCCACCCCCACGACCGCCGCGGCCTCTATCTCCGCCGCCGCGACCGCCTCCACGACCACCTCCGCCGCGGCCACCACCAAATCCACCCCCAGATGAATCTCTGGGTTGAGAATAGTCGAGCCTAATTGAGCGCCCTTCAATCTCAGACCCATTAGCGGCTTCGAAAGCCTTTTTCGCGCCATCAATATCCTCGAATTCCACATAGCCGAACCCTTTCGGGCGGCCAGTTTCCCGATCAGTGGGAAGGCGAACGCTTTTAACACCATAGTCATTGAAGAATGACCAGACGGTATCCTCCGTGACGCCAAAGCTCAAATTTCCGACGAACAAGGTGCTGCTCGGTGCGCTGACCTCGTCCCCAAATGCCTGTGCACGTTTCTCCCTCACTTGGGACTTGTCACGGGGTAGACTGCGGTCGACCTTGATGGCCCGACCATCGATCTCCTGTCCATTCATTTGGAGAGCCTTCTCGACGGCGTCCGGTGTGGTGAAGTGGACGTATCCAAAGCCACGCGATTTGCCAGTGTTACGGTCCATCTGGACAGTCGCAGACTCGATCTCACCGCAGTCAGCAAATTCTTGAGCCAGACGGTCATTGTCGACGGCCCATGAAAGCTGACCGACGAAGACGGCCAGCGACACTTCGGTAGCGTCACCAGTGGGTGCGGCGTCGCCGTTAGCAAGTTTCACTTTTTTGGGTTGCGGTTGGGCATCATCAGTAGCCTTCCGTTTCGATGAACCATTTACGGTAGCATCGGCCATTTTGACGTCTCCATCTTCCTCATCAGAATCAGAAGATGCATCTTCAGAATCGCTGCCACTACTTGAAGCAGGCTTTTTTGTGGGAGCTTCTTTTGCAGAGGTAGTTTTTGANACCTTGGCAGGGGGTGTGTCGTCGTCGTCAGATGATGAGTCGGATGAGTCGGACGATGCTGGCTTGGGAGCGGCAGCTTTTGTTGGCGTGGGTTTCACGGGCTTGGCAGCAACTTCTTCGTCAGAAGACTCTGAAGACTCTTCAGAGGAAGATGCCTTCTTGGCTGGGGTTTTTTTGGCAGGGGAAGGGGCGGCAGCCTTCACCTGGGCGGA
>147594:gww1.1.731.
CCTGGTAGCCACTCCGTAGGAAAGTCTTTGATCGTTGGACGGTTAAGAACACGGCCACGTAGGTGATCTCCCTTTTTCGCTTTACGTGCCTTTGCATATACATGTCGCAAGTCAAGTGGGACAGTTTCAAAAGTAGCTTTAGTATTGTTTGCCTCGGCGACGAGTTTGTCAAGAGTGTCACTCGCCCATTTGAGATTCATTTCAGGTCGTGGCAGGTCTTCGCATGAGATTTTGATATATCCATTACCCCATGGCTCCTCTTTGGCCACCCCTGCATCGGTGGGAGGGTTCGGCGTCCAGCGTGGCCCAGCCAGAAGTTTAAATTTATGAATGGCCTGTGGCGTCCGCAAAGGTAGGTGATCCACGGCAACGACAACAACGCGTTTGATGGATGCAAGATGAGGTTCTCCTTGGTAATCCAGAGACCGAACGATTAAAGGAGTGGCAGAAGTTGGTGGGGTAAATGGTTTGCGATATGCAACGAGTTTTGGCATCTCATGCTCTATTAGTCGGAGATAATGTAACATTTGGCGCTGCTCGCGGAGCATAAGATGACCAGACGAAGGCGAGTCCGCCACCTCTGACTTCTCCGAGAGTAGGTCGAAGAAGTCATCATCAGTGATATCTTCTTCTATCATAGGTTTTGTACGGCGCGCAAGGACAGGAGAAGAGAAACTGAGGTTCCTCAGAGATGACCCAGACGGGCAGGGACTCCCGGGGCCGACAAGAAGGCGCAAAGT
>147820:gww1.52.31.
AACTCTACGTCGCCCAACGATTCGTCACCTTCCCCCCCTCCTCAAAACCCTACCGCCTTTGAACAATGGCGCAGAAAGGCTATGCTGGTCACTGGCCTTGGCGTCACGGAAGATGAACGAATGGGGGCTCTTCGCGCTCATCAGACGCGGCAGTGTGAAAAGCAGAAGGAGTACTTCATGAACTACAGTCCTATCGTTGTTTTTATGCTGAAGCATCTGAAGCTCTCAGGGTGTGAAGTACCTCCGTCAAACATATTGTGTGCTCCTTGCGATCAAACGAAGTCTGGAGGCTTCACGCCAGACCCGGGTGCGGTCGTCCTCTGCTCAGGCCACTTTTTCAGTCAGAAACACATGGAGTATACGCTGGCGCACGAGCTGATACACATGTACGACCATTGCAAATTCAAGGTTGACTGGGGTAATTTGCGGCATCATGCCTGCAGTGAAATCCGGGCAAATAATTTGAGCGGCGATTGCAGGTTCTCACAAGAGGTACGACGGGGTTTTATCGCCTTCTCGAAACAACATCAAGCTTGCGTACGGAGACGATCAGTGGATTCCGTTGCTGCCAACCCAGCGTGTCCGAATGAGGCAGCTGCTGAACGTGCGGTGAATGAGGTGTGGGACAGCTGTTTCAACGATACACGTCCATTCGATGAGATTTACTGAAGGATGCTACTATTCTTTTCTATTGGAAGTTCTTGGCATCGGTGACCAACATCCGAGGTCGGCTATGGTGCGCTAGAGGAGCACAAACTTGTAGAGGAGAACTGTGAATAGGTGGTCGGAATGGAAGCTTTCTTTCTGAGTCGGAGAAAAGGAGATCGCAAAAAAAT
>147843:gww1.6.320.
CATTATCAATTACAATTACACCATCCGCCGACAAATTATTCCGAACACCAGCACGAGCAATACACAAATCGCAGTATCAAGCAAGAGCGGCGGCTTGTGACTGCTCCGCCGACTAGGTTCCAGTGCCACACTCGTCCGGACAGTCGGAACGACTCTCGTCTCCTTGGTGTCGTTCACCCCTCGTGGCGAGGCAGGACTGGGGGAGCTTTCCAGAGCCGGAGGCTCTTCAATTGCTACAGTCAGCGGTTGGGCCCTTTGCGGAGCATTGTTAGACACTTCAAGGCTTTCCAGGGTCTTGGCACTCGTCGATGCCTCCGATTCAGGCGATGGGTCGGGAAGCAGCTCCAAATTAGGTTGTTGGCAGTGCGGACACACCCACTCTCTCGATAGAGTTGCTAGTCGTTTTCGTTCAGCGGTGGGAAACTCGATCGACCCAACACCAACAGCAGCTTGCCCCTTCAGAGGGAAGAATCCTTGAAGACCAATGATAGCTGTCCGAACACCCCAAGCCGGTTGCCAGAGCTCTTCATGATAATTTGTGAAACTGATACAAATCTTTGTATTCAATTCAAACCTGCCGTTTGGTGTGAGCATCATGATCGAGGGAGGCCGAAATGGATATTCCGCGGGCAGAAGGATGCGAAAGTGATACAGTCCGCCTTCAAATTCGGTGCCCGCAGGTCCACGCAATGTGCAATGCCATTCGAAGATGTCATCCTCGAGCGGCGCAGCGTGGTAGTCAGTTGACGGATCATTAGCGAGTTCGCGAGCCTCTTGCATGATCCGCTTAACGGCAGAGTTATTCTTATTGAGAGCCATGATAGATAGAAAGGAGCTCTTAGAAAGTCAATGTAGAAAGATGGAGGATAATAAGAGGCAAGGGCAGGAAGGAACTCAGATGAAATGAAGTTCGATGGAATTATAGCTGGCTGTG
>147972:gww1.35.75.
GACGTCGAAAGCTATTTCCATGATTGACGCCGGTAAATTCAGAATGCTGACCTCGACGGCGAGGTCAGCTACTCGCCAGCTTGTAAAGAAACCACGAACTGTGCCAAGAGCCAACTCAACAACAGCCACCGCGGCGACCACCCCTGCGACCTTGACATGGCCAGAATACCTTGCAATCAAACGAAACAAACGGAAGTGGCAGATGGCTGTTACGTTTCCCTCCGCAATGCTGGGCTTCGTGGGCGGCGTGGCTTACTTCGGGACTCTTGAAACAGATCCAATGAAACCCGTTTTCGGCATCGACCCATTCTTTTTCTACGGAATCTGCACTCTAGGTTGCGTTGGTGTTGGCGCGATATTGGGGCCAACAGTTGGAACCGCATTATGGCGTTTTACTCACCGGAGATCTGTCCACTTAATCGACTCCAAAGATCATCAATTCTTTCAGCGAATAGCAAAGAACAGAGTGGATGCCTCACTTCAGAGTCCCACTGCACCTGTACCAGATTATTATGGTGAGAAAATTGGTTCTCTTCACCAGTACAGACAGTGGCTACGTGATCAAGGAAAGTATAAGCGGAAAGCAGTATTCGAGGAGAAATAGCGATAGTACCCGCCAGCGAAGCTCAGCAACCTCACGTTTTCGACATCGCATCCACATCTCACATCGTCTAGATTATTTGCCTAGAATACGATCTTTATCCCTAAGCGCTCTC
>148000:gww1.43.49.
CGGGTATTCGCTGGAGCCAGTGCCCAGCGTGTCCAGACTGGACTGCAGCAAACTGCTCTTTCACCATTGAGCCTTTTCATCCGGCAGCGCAGTCAGCTCGCTCCCAAGTCGGTTCAGCACATTAAACGACACAAGGGCCGTATACCTATTCCCATCGGGGGTTCAACGAAGGGTACAACGTTGGCTTATGGCGAGTGGGGAATCAGGATAAAGGGGAACGGGGCTCGTCTTAGCGCTAAACAGCTTACAACCGCGCAGGAGGTCATCATGAAAAAGTTGAGGGTGATGAAGGGGGCCAAAGTCTACCTGAGGGTGTTCCCGGACATTCCGGTTTGCATCAAGGGTAACGAGACGCGTATGGGAAAAGGAAAGGGAACTTTTGAATTTTGGGCGACTCGCGTACCCACGGGACGCGTTATATTCGAGATAGGAGGGATTCCTATTCGCGAAGAACTTGCTAGGGAGATTCTGCGGCTAGCATCGTCCAAGCTCCCAACGAAAATGGAGTTCATCAATCGTTCTAGTCCACCACGACTAGGCAATCTCCTTCTTCATCCTCCGAAATCTCCAGACTTGGGCCCTTCTATTATTCCGGTGCAAGCTGCAGGGAATGCGGCACAGCCAAGCGCCACTCAATAGGCCCTGTACTTGTCTAATTTTATCAACTATCCCTTCACCTTGCTCGTCATAATTGGAACACGTTCGCAGCTATATTCACGCATNTCCAGACTAAGAATCAGAGAACAGTCAGGAACACTCTTCGGTAGCTTTTTCCATTGGGCGTCATAACAAAGT
>148017:gww1.22.95.
GATGAGGTCTGAGCCGCTGGAGGCTGGTCGTCCATATGCTTCTTCTTGCCTTTGAACTGGTCAATCGCCTCCCAAAGATTACCAGGGATTTCAGCTGCCATGGCCTGCTGGTCCTGCTCAAGAAGCTTCTCGAGTTGCTCCTTGTTGTCACGAAGATACTTTTGCTCCTCCTGATATTGCAGCTGAGCCTCTTTCCGCTTTTGCTCGAGGTAAGTCGGCGGTGGAACACCCCTGGGAGCTTGCGGCGCGCTCGAAAGTCCAAACATGCTGGCGAAAGAAGACCCTGAAATGCTCATTTGATTTTTCTTCTTCCAATCCTCCACATGCTTGGCCTTGGCCTCTGCCTCATTCCTCGCATATTCGAGAGGAATATCTTTCCCTTGATAGGCTTGGATGATTGGCCGTAAATCCGCGGGCTTGTAGATGCTGATAGATTCCAGGAAGGGAATCATAGCAACAAGGCCCTTGTCCGAGGGATCACCCTTCCATTTAGGAATAATGATCGCATTTTCTGGGTGAGTGTTGATGTGCTCGGGGTCGGTGTCCATAACGATGACTTTCGAAAGGTCACGGTTAAGATATGATAAGTCCTTCACAATTTTTCCGTTAGTGGAACGTGTAGATTCTCGGAAGAGGCGGTGGTTGATGAAAAAATTATATCGGTCCAATTTATCAAGTATGGGCGCTGCGGTGTAGCTGTGTTGGGTCGTAAAGATAACGAGTTCGTAGAATTGAGAGATGTAAGCGAGGAAGTAATCCGCTCCGGGTCGTTTTGCGGTTCTCCAACCGTGCTGACGATCCCATGTCGAAGTGATCAGGAGGTCGTCGAGAGAAATTATGAGGGTGTATGGTTTTTGGTGGGGAGGTGGGTATGGCGGTGGGAGCAGCTCAGGCCACGCTGGTTTATTGAAATAATCGAATATGTCAATGAACCTCTCCTTGGTTCGTGCCCACCGCGTCGAAGGAGCATCTTCGAGTTTCATCTTTTTGGCCTTCAGCTCATCTTCATCCCAATCCCGACCCATATAAACCGCATTAAGACCAAATCCAAGCGCCAGCACAGCGAGTGACACCCGCCCCATAAACCGCCGTTTCCGCTCACTTGATNACAAG
>148181:gww1.1.776.
CCGCCAGTTGCAGACTGACTTACAGTATCACCACCTCGAAGCACTATGTCCAAGCAGTTTCAATTCAAACTTGTTCTTTTAGGTGAATCAGCCGTTGGAAAGTCCAGCTTAGTTCTACGTTTCGTGAAAGACCAGTTTGACGACTACAGAGAGAGTACCATCGCCGCGTTCTTGACCCAGACTGTCACGCTCGACGATCAAACTACAGTCAAGTTCGAAATATGGGATACCGCTGGGCAAGAACGATACAAGTCCCTCGCACCAATGTATTACCGGAATGCCAACTGTGCTGTCGTCGTTTATGATATCACACAAACCGCATCTCTTGAGAAGGCTCGCACCTGGATCCGGGAACTTCAACGTCAAGCAGATCCTTCCATAGTGATCGCCCTCTGTGGAAACAAATCAGATTTAGCAGCCCGACGTCAAGTAACGGAAGAGGAAGCAAAGAAATATGCTGATGAGGAAGGTCTCATGTGGGCGGAAACCAGCGCAAAGACAGGCGAGGGAGTCTCAGAGATCTTTACTGCTATCGCAAAAAAACTTCCTTTGACAGCACCTCCTTCTGCCCGGGCTGGTGGGCCTGGGCGTACAGGACCAGCGAGAGCCGGAGTTGATCTCAACAAGCAATCGGCTGCTCAAGGTCAGCAAGAGGCTTGCAACTGTTGATCTTCCTCCCTTCTAGACCCCGTCGTTTCTTCAGCGGCTCTTCTCCGTCATGCCCCTCATTCATCGTCACGATTACACACGTCCTTCTAGGGCTTCGTTTGCTTACCTTGTAACCTACTACATACTCCATTTTTGTCACATTTTCTTTGGCTCTTTGGACCTTTGGGATATACATATTTTATCTGCATGTGAAAGTATTTTACGGAAGCAGGCAATCTCCCAGCTGCCAGAGTGTCAAGCATCAATATACGAAATAATACATTACGAGTAAGATTCCAGGTAAGTAGATCTTCACAGCAAATATGAAAAACAATAGTACACTTAGAATACCTTTAAAATCCAG
>148506:gww1.3.421.
CTTCACCGTTGTCATTNTGTCTCTCTTTCGCGCCTGCAAGCAAGCACCGGTGATATTGCAAAGAGCAAGTCCGCGAGCTCTTACTGAATTTTGTCGTTATTCCTCGTCGGAATCGGCCGTGAGGACGGACAACACCAAACCATCTTCGGATATCGTTGTTCCTGAGCAACCTCCACGAGAAGTTATGGTCGCAGATGTAATTAGCGGTGCACCTGGTGAACTTCGACATCGCGCTGTGCGTGTATACCAAGCCTGCCGTAACACCATGCAAAGCGGTTCTGGCAAGTCCAACCGTTGGCGCATAGATTTCGATAATTTACCAGGAGGTGGTCGCTGGGAGAATCCTCTTATGGGATATTCTAGCTCAGCCGATTACATGCAAGGAACGCGTTTGACCTTCAGGAGTAAGGAAGACGCCGTACACTTTGCTGAGAAACAAGGATGGGATTATTATGTGCAAACCCCCACAGTCGAGAGGATCCCACCCAAAAACTATGCGGAGAATTACGTTTACAGGCCCAGCACTCTCAGGATTATGAGGACGAAGTAGAACTTTCGTACTTAGGAGAAATAGGGGATGTGATGTTTATTAGAATTGCAAATCCGATTCTGTC
>148581:gww1.6.359.
TCGCGTTAATACATTGGATGATATAGAAGNTTGAAGGGAAGACATTGTACTATACAAAGAGTAAGGACTAAGAAAGGAAGAAGGGTATGCAGTACAGGCCGTAGGACAAGGGTACAATCAACAGGTAGTTTTGGTAGAAACTACGCACGTCGCACAATACCCAAACCCAATGTTTCTAGCAGCCGAGACACAAATTAAAGCCTTGTCCATGTGTTCTACGGCAATTCGACCCAACCTTCCTGACCAAATGTATTCTCGCCAGAGTAGCTCACGTAGAGGAAGTTGTCTTCGTCTTTGTGCTCTTCGTAGATCGCACTCATGAGGGCTGCCGTGGGTGGAAGAACTTCATCGACAAATATGAATATCGCTTTCTCGGGTGCCAGTTTGATCCGTTTCCGAATGACATAAACAAACTGTCCCACCGTCAAGTCTGAGGGAACCAGGTACTTCTTCTTGTCGATGGTGGGAATGTCTGTCCGGTCCGCCTTCTCACAGATAACGGGAATACGATCGGGGTACTTCTGCCGAATGCGCTCTGCCTCTGCCTTGCGCTTCTCGAAGGGGTGCTCATCCTTAAACTTGGACCTCATTGTTGAAACGGCGTGGGTGATGGAGATTTAATCGATGTAGTGGTGGTGGTGGTGGTCAGCGAGAAAGGCGAGACACGCA
>148745:gww1.3.433.
CTCCTCCCATGTCACTCTGTCCGCCCTTTGCGCCCTTCTTTGGATTCGCTGGAGTCGCTTCGGCGATGGTGTTCAGCACTGTTGGCGCTGCGTTTGGGACGTCAAAAGCGGGAATCGGGATCGCAGGTCTTGGGACGTTTAAACCAGAGCTCATCATGAAGTCCCTCATACCTGTCGTCATGTCTGGTATAATTGCCGTTTATGGCCTCGTCGTGTCTGTACTCATCGCTGGTTCACTGAAACCGACGGACTACTCATTGTTTGCTGGCTTCATACACCTGGGAGCAGGTCTTGCATGTGGCTGCACGGGAATGGCAGCAGGCTATGCGATTGGTCTGGTGGGCGACTCGTGCGTGCGCGCATATGTACACGAATCAAAAGTCTTCGTAGCGATGGTTCTCATTCTCATCTTTGCCGAGGTTCTGGGTCTGTATGGGTTGATTGTAGCGCTCATCATGAACACAAGGGCTACGGCCACAGGTTTTACATGTTGAGAATGAATGTCCTACTATATACCTAACCATTTGCTTTCGTTCCATGCGAGGGTGTTTCCGTCACACAATGTGAGTGATCTCATGTATTAAACGCAACAAATGGGCCCAGGATATCCGTGTATAATATCAATCGTCGTCTGAATGGCCGTCACGACTCGAGGGACTTGGACCCCTCCTCGCAACGCGTCTTTTTCGAGATCGTTTCCTTGACCGCGAGGACCCTGACGAAGAACCCGANGATGAGCCAGAGTCCGAACCAGAACTACGAC
>148866:gww1.10.206.
ATCGTCAGCTGCACTTCATAAATTACACATACATCTCGTATGCAAAAGCTTCGGTGAATCCTGCTTCTACATTTTGTCCAAAATGGACACCATTCCACCTCATGACGACGACGAAGAACTCGAAGCCGGCGCCCCCTCCGCATTAGGCTCGACCTTTTCAATGATATTATTATTCTCCAACAACGTCTCCAGTTCACCTGACTGATGCATCCCAAGAAGAATATCGCAACCGCCCACAAACTCCCCATTCACATAAATCTGCGGAATCGTCGGCCATTCCGAAAACTCCTTAATCCCATTCCTCAACTCCTGATCCACAAGCACATTAAACGTGGTCATCTTTTCCTCGGGCACATTATGCAGATCCAGAACCTGCACCACGGCTCTTGAGAAACCACACTGAGGCTCTGCGGGGGTTCCTTTCATGAATAGCACCACAGGGCTTGAGGTGACTGCTTTTTGGATTAGGGAGCGGGTTTCTTGGGTTAGTAGTCTGCGTGTGGGAGAAGAGAAGAAAGAGGAGGAAGAGCGGAGGAGGTTTGCGGATGAACGGAGGGCTGGTCTGAACATGGCAAAGTATTTGGTTGTGGATGAATTC
>149037:gww1.5.459.
AGCCATGTCTACAAGTTTGACAGCGAGTGGGTTCTTGGATCTACGCGAATATCACGGTGGTAGCCGCTGGAGTAGTAACGCCGCCCTCGAAAACCTTGACTATATGTCATGAAATGGNGTGATTAACAGAAGAGGAACATGGAGATATATAATATAAGTGTGTGCGTGTCTATTGCATTCCAGGAATAGATGATGAGTGTTCGGATTGTGGTGTCATGCCTGCTGGTAGCGGTGCCATCTGTGGCCGTTGACCTTCACTAAACACTCTCGATACTAGCACACCAACACCCTCAAATACACCCAAAAGAATACCGCAAGCGATGGCAGAGCCCAAGGCCGATCTAGGACCACTCCGGAGGGCCAGACAGCCACCCGTCATAAAACCAGATATAATTGCATTCCATGCGTCCTCTTTTTGCCGCCAGCCTTTGACGGCGCAGTCAAATGTCGAGAACATACCACCCCATACACCAAAGTTTCCACCTGTGACGGGTGCGCGTGCTTTCATTGAGGAGATGGCACCAACGAAACGTTCTCCCCTTGGAGAATTTCTGGCACCTTTTATGCCATACCATATGCCACCACCAACTGCACCCATAGAGAAAGCACCGCCAAAATCGTTGAGGATGACCCACGGGCAGGGGTCTCGTGTGNGATCAGCGTGCGACATGTCTGTGAAGTGGGGGGGGAGGGGAGA
>149273:gww1.41.99.
GATTTGAATTCAATAACACTTAAGTGGGTTGCCTAACTGCGAGCGGTAATCTTTGGGTCCCATGCGTTCATTTTGGGCACAGTGGTGTTGTAAGGTCTGTAAGCACCGCGTGTCCCAGTCAAGCTCTCTGTGTAAGCCGCCTGCCAGGGAGGTGTCAGGTTTTGCATCACAGCATCCTGCGACGGGGGTTCCTTTCGAATATGCTGTATCCATGAATGCCACTCGGGTGGAACCTGTGACGCGTGATATTCATGTTGAGCGAAATCCACCCAACGGTGACGGCTTGCCTGGGATTTCTTCTTCGCCATTCCGGTTTTCAAAATAACGGTTTCCGAATTGATCAGCACCAATGAAGGTGCCCGACTTGGCGTCACCAATGTATTGCAACTGTCTCCACCATTCCTTAAAACCCACCCTTCGCAGATTACGAATTGTTCGATGCAGAGAAACCATAGTGGTGCTCAAGATATGGGGTTACAGCCAGTGAGCGTTCGGT
>149379:gww1.5.468.
CTTGAAAGACAAACCTAACGTGGACGAAGCCTTCTCCCTCTTCATCCTTCACAGCTGGGATCCTTATCTTGCCCAAGATAATGGTACCGTACGACACTGGGGCGCTCCGGACCAGCACTAGGTCTTCCTCTATCTTGAACGAGGTCAGCTCATGATCAGATAGGCCAGCTGCCCTGGACCACATCTTGGGCTCGTGCTTGTCCCAATCATGACGGGATTTGACTATCTCAGCCTTGATAGTGTGAAGAATGTGATTGAAGGCGTCTTTCGCATTCTGGTGGGGCGCGTGGGGGTCGTTCAGAGTGATCACCTCGGATGTAGCCATGGAAGATGTTGGAGGAGGGAAATAAGACGAGTCTCTTTGGAGATCTTGAAAGGTCGGAGCCCGAACCTCAAGTCAGC
>150208:gww1.5.498.
CGCTCTTCCGAGTCGTTGTCGTCGTCACTGTCGTTTTACTCGCCATGCCGCGGATTTCGCCTTCACTTTTCCGTCTCGTTGCACGCCCTCCCCGCCTACCTGTGGTTTCCATCATTGTACGACCAATCCTCAAGTCATCATCCCCCCTTCCGTCGCCTCTTTCCCGCCGATTCCCCAACACTTCTCTTCAAAAGCTACTGCCCTGCACTTCATCTCCCATTCTTGGATCTCTTGTTCAGGCCAGGTTTGCACAGAGAGGCAACGAATACCAGCCATCTCAGCGGAAAAGAAAACGCAAGCACGGTTTTCTCGCACGGAAGAGATCCCTTGGGGGTCAGAGGATCCTTTCTCGACGCCTTGCAAAAGGTCGAAAATATCTTTCACATTGAGGAACATCTTTCTCCGCCTGCCTTTGAAATTCAATCTAGTTATGTGACAACTATGTAGCACGTTGTTACAGTTGTGTTATGTGGCAAGTACTCTTCTGGTAGACTGAGTCGTATTGAATGAAAACGGTATCTTCAATCCATCTACAGCAACTTTGGATGGTCCTAGAAGGTCATATCCTTGAGGTGGTGAAAGGGGAG
>150287:gww1.25.164.
ACTGTAGACCAGCTGCGCCGAGTGATGCACAATCCTCTTGATGTGTCCCTCCTTCTCCATATGTCTGATAGCAACGCGCGCCAAGCTGCCGTTAATTTTGAGACGTTCGATGAGGATGCTCTGGCTGACGAATTTGAAGGTGGGGACTTCCTTCATGATACGGTCGTAGGTGACTTTGTCGAGAGCAACGGTGTGCTGGGCCTTATCCTTGACCTTTCCCTTCGACCACTTCTTCTTCTTTGCTGATTTGCCACCACTGCTTGATGTGGGCGCCGCTGCTTTGGCTTTGGCCATGATTGCTTCTGACCGTCGATGATGAGGGCGACGCTGGATGGACTGT
>150393:gww1.11.345.
ATGGCAGTGCCTGATCTCATTTGCTATCTTAAAGACTACGATGCCTCATGCAAGAACGCAGCAGATCATCGACCAGATATAGTCCAATCGATAAAACACAATCGAGATTACTCTACTGACGCCTATTTTTTACCCGAGCTTGATCCTTGGCCAGGAGGCGTGTAACTCGCATACCCAGTTCCGCTATTATAGTACGTGGACCCGTTGGGATTCTGATAGTAGTAGCTTCCGTTGGTGTTGGAATAATGATATCCACGCCCTCCATCGTCTGCCTGACGACTACAATAGTGGTTACCTTGGTCGTTGGTACCACTACCAGTGTAAGAGTAACCTTTGCTGCTTTTGTTGTCGGTCATATTTGTAAAAGATGATTGGAGTTTGAGTTAAAGAGGAGTGGC
>150531:gww1.68.55.
GCATCACCCTCAAGATTTTCGACGATGCCTAAAGAAATCCGCGACATCAAGCAATTCATCAAAATCACCCAGAGGAAGGATGCTTCCCAGGCCCGCATAAAGAAGATCGCGGCAAAGGTTGCAGGCGGGAAGGTGCAGACCAAGTTCAAGATCAGGTGTTCGCGGTATCTCTACACATTATCGATAGACGACCCAGAAAAGGCTGAGAAGCTCAAGCAAAGCTTGCCTCCCGGTCTCACTGTCGTGGAAGTTGACAAGACAACCAAAAAGAAGTAAACAACTCACTCCCTTGAGTTCTGGGTGTTTTTTGGTGGACGCATTGGCGGCGTATGCAGACCTATGGCAATCTTTCACACTTATGCATGTACCATCTCCATGCCATATATATC
>150611:gww1.133.2.
NGTTGCCAGGGCTTTGTGATATGCTCTCGAAGAGTCGAGTTGTTTGGGAATGCAGCTCAAAATGGGTGGTAAATTCCATCTAAAGCTAAATATTGGCGAGAGACCGATAGCGAACAAGTACCGTGAGGGAAAGATGAAAAGAACTTTGGAAAGAGAGTTAAACAGTACGTGAAATTGCTGAAAGGGAAACGCTTGAAGTCAGTCGCGTTGGCCAGGGATCAACCTTGCTTTTTTGCTTGGCTTACTTTCTGGTTGATGGGTCAGCATCAATTTTGACTGGTGGAAAAAGTTCAAAGGAATGTGGCATCTTCGGATGTGTTATAGCCTTTGTTCACATACATTGGTTGGGATTGAGGAACTCAGCACGCCGCAAGGCCGGGTTTTTAACCACGTACGTGCTTAGGATGCTGGCATAATGGCTTTAATCGACCCGTCTTGTAACACGGACCAAGGAGTCTAACATGCCTGCGAGTATTTGGGTGAAAAACCCGAGTGCGTAATGAAAGTGAAAGTTGAGATCCCTGTCGTGGGGAGCATTGACGCCCGGATCTGACCTTTTGTGACGATTCTGCGGTAGAGCATGTATGTTGGGACCCGAAAGATGGTGAACTATGCCTGAATAGGGTGAAGCCAGAG
>151354:gww1.34.61.
GCTGTCTTCCTTCCCGTNTTCTTCGTCGTTGTGAAGAAGTCGTCGTCTGCAGCGAGTGGGTCGGGTGGGTCGACGGGGTCGGGTAAGCCGACGAAAGGGTCGCCCTCAGCCTCCAACGCTATCACTGGGGGGAACGGCTCAACAGTTACGATGGCGAATGGTACCACCTTCACATACAAGAACCCTTTCGGCGGATTCTGGGTCGAAGATCCTGCTAACCCATTCAACAACAATGCACAGGCCAACTCGTGGACACCGCCCTTGAACACCTCCTGGACGTGGGGTAAGGACCGCGTATATGGTGTCAACCTTGGAGGGTGGTTGGTCATGGAGCCATTCATAAGGCCCGATATATATCAGCGCTACCCGGGTGCAGTGGATGAGTTCACGTTGAGCACTCTGATGGCAGCGGATACGGCGAACGGCGGGTTGGCACAACTGGAGACGCATTACGACACATTTGTCACGGAAAAGGATATCGCCGAGATGGCAGGTGCCGGCCTCAACTGGATACGTGTTCCCCTGGCGTTTTGGGCTATTGAGACGTGGGAAGGGGAACCGTACTTAGAGGGGACATCGTGGAAGTACTTTGTGCGTTTCTTGGGTTGGGCACGAAAATATGGGATGAGGGTGTTTCTTGACCTACATGCCGTTCCGGGGTCGCAGAATGGCTACAACCACAGCGGAGTTCTCGGTGTGCACAACTTTCTTCAGGGGATCATGGGCCTTGCCAATGCCCAACGAACATTGTACTATCTGCGCATCATAACGGAGTTCATCTCCCAGCCCCAATATCGAGATGTGGTCCCGATGTTCGGAATCATCAACGAGCCTACTCTGACCATGGACATCTTGACGCCGTTCTATCTTCAAGCCTATAATATAATTCGGAATATTACAGGAGTTGGGGCAGGAAAGGGACCTTACATTGTCATTCAGGACGGCGGGTTCATTGGCGATATTTCGCAGACCGGTTACTTAGCTGGTGCTGATCGCATGGCTTTAGATCAACATCCGTATTTCGCCTTCGAGGGCATTACTGACCCAGTTGCTGTCGTTGGGCCATCTGGACAATATGGCGGGAATTGGCCAATTCAGGCATGCACTAATTGGTTGCCGGGTGCGGAAGCTGCTCGTGCGGGTTTCGGAGTGACTGTTACGGGAGAGTTCTCCGCCGCTCTTAACGATTGTGGCTTGTTCATGATTGGGGTCAATGTCAATTCGACGAACCCTGAATGCCCAATATACGAAAACTGGGAGAACTATAACGATACGATGAAGCAGGGCGTGATGAATGAGGTCCTGGCCAGTATGGACGCGCTCGGTGATTGGTTTTTCTGGACCTGGAAGGTCGGCCCAGATCAAACGGGCAACATTAGCTCACCGTTATGGTCTTACCAACTAGGCCTGCAAAACGGATGGATCCCTACAGACCCACGCACCTCTCAAGGTAAATGTGCGTCTCTCATTACCGCCCCCGCCGATCCTTTCAATGGTACCTTCCTTCCGTGGCAAACAGGAGGCGTACCTTCTTCCATCGCCGCCTCATCCTCAGCCTTGTACCCCTGGCCTCCAACAAGCATTTCGAGCGCGGGTTTGTCTGCCAGCCTGTTGCCGACGTACACAAATACTGGGCCCATAACCACGTTGCCTGTGCCGACCTTCACTGGGGCAGCGAGCAAGGTGACACAGGGTGTCAATGGATGGTTCAACCAGGCTGATACTCAAGGCGGGATTGTGACCGTTGCGGGGTGTTCATATCCGAATGAATATTCTCCCACGTTCGCTGTGGTTCCCACCGCGCCTTGTACAGGGGCGGCAGGGCCGACTGCCACTACGAAGTAACTAGATTATGGTGTGTTACGATCTTGAACATTTTCACGGTTTGGACGTTCACGTTCAGTGCTAGTAGTATGTTAGATTATGACTCTTCCTCAGATAGATGGCGGATGGGCTTCAAAAGGATTACTATAGCTATTATTTACNCATGGACCGTTCCCCCATTCCCGCGGCCTTGCTACACTTACTATTGCTGATCTACCTCGTAACTTACCCCCTCATTCCTTTTGCCTGTCTGCGTTGTACAGTACATATTGTCCTCGGACCCAATTATGGATCT
>151504:gww1.67.48.
CAGTTGTTCGTCGGAAACGAACAAAAGGTTTATATATTAGACAAGGCAGAAGGGAATGCTGCTCAAATTAATGGTCATCCAGCATGGGGCGCTGTATGGGACATGTCATCACACCAATCAACTGCTATGGATGTAAAGACAAATGTCTTCTGTTCGTCGGGCATGCATCTTCCCAATGGATCCTTCGTTACGTTCGGTGGAAATGGTGCTCTTAACCCAGGAGGTTACTCGGCTTCTTGGGACTCGGAATACCAGGATTTCGACGGGACAAAATCAATACGCGTGCTCAACCCATGCAGAAACTCCGACGACTTCTCGTCTACAAACTGTCAATGGTTCGACGATGCCACATTCCTTGCGATGCAGCGCCAACGATGGTACTCGGCCGCGGAGGCACTGGGCGACGGTAGCATCATTATCATTGGTGGTTTTACGAGTGGAGGCTACATCAACCGCAATTATCCTAATGTTGACCCTGCAACGGAAGGGGGTGCGGCTGATCCCACCTATGAGTTCTATCCAGCTCGGTCTGGTGCTCTCCAAACTTTTCAGTTCTTGGTTGAAACGTCTGGGTTGAATGCATACGTTCATACTTTCCTGATGCCGTCGGGTAAGCTGTTCGTTCAGGCAAATATTTCAACTGTTCTATGGGATTACACAACCAACACGGAAACCACATTCCCCAACGTGCCTCACAACGTTGTTCGCGTTTACCCAGCCTCAGGCGCCGTCGCCATGTTGCCTCTTACCCCAGCGAACAATTATCTTCCTACGATGCTTTTATGTGGCGGATCGGATATGCCAGACTATTCGTGGGGAAACTACAGTTTCCCTTTCATTGATACATGGAATTACCCGGCATCGAAAGACTGCCAACGGATTACCCCGGAACCCACGGACGGATCGACGCCTCAGTACGTCCAGGACGATGATATGTTGGATGGCCGTACTATGGGCCAATTTATAATTCTCCCTGATGGAAAGCTACTCGTGGTCAACGGAGGTTTGAACGGGACGGCTGGTTACTCTCAAGCAACCCTTACAACGCCTACCTTTGCTCAAATGCCGTTTGGGGAATCACTAGCCTCAGGACCTGTGCTCACTCCAGCTATTTATGACCCTAACGCAGCACCAGGTAGTCGCTGGTCGAAAGCTGGTTTGTCAGCATCGACCATTCCCCGCCTCTATCACTCATCCGCGATGCTGCTCCCTGATGCATCAGTTATGATTGCTGGCTCTAACCCCAACGTGGATGTCAACTTGACAACTGTTTTCCCGACGACTTACAAAATCGAGATCTTCTACCCACCCTACTTTTCAGCATCCACGCGACCAGTACCTACTGGAATCCCCAAGACCATTTCTTACGGTGGTAACTCCTTCGACATCACTGTTCCGGCCAGCTCGTACTCTGGATCTGCCAACGACGCCGCTGATGCCACCACTGTCGTTCTCCACCGTGGCGGTTTCACAACGCACGCCATGAACATGGGCCAACGCTATCTGCAGCTCAACAACACCTACACCGTGAACAAGGACGGATCCCTTACCCTTCACGTTGCACAAGCCCCTCCCAACCCTAACCTCTTCCAGCCTGGACCCGCGTTCGTCTTTGTCACCATCCACGGCATCCCAAGCAATGGCACCTACGTCATCGTCGGGAGTGGACAGATTGGTACGCAGCCTACGGCAGCTGCAAGTGTTCTCCCCGCCAACGTCGGCCTCTCTTCCGCCAGCGGCTCCGCAAATCCGGCATCAACGACTGGTGGAGCTGACGTCACGGCCAAGTCTCACAACACTGCGATCATTGCCGCTGTTGTTGGTGGTATTGCAGCCATCGCCGTTTTGGGTGCTATCATCGGAATTTATCTCGCCCGCCGTCGTCGTGCAGGAGGAGCCAGAGGGTCACCAAGTACATCGTACCCTATGAAAGGCAGTGGTGGTGGTATGGGTATTAGCGCTCCGACACCGATGAGTGCTCGTGCGATGAGGAGCTCGGATTCTAGTGCTTTCATTCCACTGCAGCAAGATAATTATAGTCATGCGTGGAACGCGAGTAATGCGAGCCTTGTGGCGCCGTATAGGGACGATAATATCCCGAGTGGACGAGCGAGTGGGACGGGGATGAGTATGGATTATGATCCGTATGCGAGTACCCCGATGCCTAGTCATGGGACGCCGCAGCAACGAATGTAGGGTTGGATTGGAGTTTGCTTTTCTATCCCATATCCTC
>152235:gww1.1.1184.
CCGCCGTTCCATTGGCCTCGATCACCTTCAACCAGTCCAGTCTTGCCACAGTCCCACTGGACACTACGGCCGTTCCTGGTGCTCAGCCAACCTTAGCTGGCGCCCCTCCTCTACCGAACTTCGCCTCGCTTTCTCCTTCCAACTATCCTGCACTCGACCTTCCACCACCTACAGATTCGCAACTAGTACAGCAGTGGATTCAAGATGTGGCGAATTCTGGCTTCTCAATTCCCAACATACCCGTCAATTCACCAGGTGGATGCCCCAATAACACAGCCGCTGCTGCAGACTCCACGCGTTGTTGGTGGACTTGCGGTGGTTGTACAAGAGACACTGACATCACCACTTGTCCCAATACCCTACAATGGGGTCTCACTTACGACGACGGCCCAGGATATTACACTCCCAATCTACTGGACTATCTAGACCAAACGAATCTGAAATCGACATTCTTTGTCGTTGGCTCTCGCGCCATTCAATTTCCTGCTTATCTTCAGGCCGAGTACATGGGAAACCATCAAATCGCCGTTCACACCTGGAGTCATACGGCCTTAACCACCCAAACCAACGAGGAGATCATTGCGGAGCTCGGCTGGTCAAAGAAGGTCATCAAGGATGTCCTGGGTGTGACACCCAACATGATGCGGCCGCCGTATGGGGACATTGATGACCGTGTTCGAGCTATTTCAATCGCGATGGGCCTGACACCCGTCATCTGGACACGCATCAGTCCCACTGCCACTTTTGATACGGGTGACTTCAATATTCACGGAGGTTCGATTTCTGTAGAGCAAGTGTTGCAAAATTGGGAATACATTATCAGCAATGCTACAGCTATGAGCAGCGGTTTCATCGTGCTGGAACACGATCTTTTTCAACAAACTGTCGAAGTCGCGACAGGTTACATCCTTCCTGATGCTTTGGCCCATCAACCACCTTTCACGATCGAGCCGATCATCTCTTGCCTGAACAAGCCGATGACAGATGCATACATCGAGACTAACAACAACAAGACCAACCCACCCCTCGCATCTGGTA
>152284:gww1.36.63.
AAGGGTGGTGGGCTTGCGAGTTACAATAGTATTTGGAGCGTTGATGTATGTAATTACAACAAAGAAATAGCAACGCGGAGGGATGAAAACTGAGCAGATAGCAAATACACAACAGGGCAAGTCAGAAAGTGCTGGTCCATGCTTTCAGATCGAAAGTAGAGGCCCGAGCCATGTCCATCCACGCGGAGGTAAGAAGCATTTTAGGCGTTTGTCGTACATCAGGGTCCTTCAAGAGACAGGCGTCTACGAGATCCTCTGCTTCCTTGGGAAAGCGACCCTCCGGAGTTAAGCGAGGCGCAGGTTCTCGAACGATGTGGTGCATGAGTTCGATAATGCTCATTGTCATCCCTCCACCATTCAGGCTGACGCCTTTACTCTTCCGTTTGCTCATCCTTCTAGCCGTTTTGGCGTTCATCGCAAATGAGTCTCGATGAGTGGGAGTCTTATTATGACCCGAACCTAAACTCTCGTGATCTTCGTCGAGGTCTGAGAGATTGTCATCGTCCGAAAAGGAGTCTGAGAAGGGGAACCGCCCGTGAGCAAGTTCAAGGAGGGTGATTCCGAGGGACCAGATGTCGGATTTAACGCTATATTCAGCGCCTTGGATCCGTTCGGGACTCATGTATACCGATGTCCCGACAAACGTGTTGGCAATGGAATTGATGAGTTCCCCAGAAACGCCAAAGTCAATTAGTTTGATAGCACCTTCTGAGTTGCATAGGATATTGGAAGGCTTGATATCTCGATGGATTATTCGATGAACATCATATAGATATGTCAAACCCTCCAAAACCGATAGCGCAACTTTGCTGACGACCTCAATATCGATAGCGCCAATCTCTTTATAAATTCCGTCGAACGACCCCTTGTCCATGAATTCCATGCAAATGCAGATGTTCGGTTCCGCGAGGTAAGAACCAAAACAGGAAATGATGTACTCTGAGCGACATTCGTGCATGATCTCAAGCTCGCGAACGATTTGCTTGCGCACAGACGATTTGGCATCAATTAACACAATCTTCTTTGCCATGATTGTTCCGGTTGGAACGTGCTCCACCTTCACCACACTGCCTCCATTTCCTTGCCCCAGCTCTGCAAGTTTCTTCAGATCGGCGTCCCGTAGGTCAAATTTCGTCGTCGCAGTTAGGTCCAGCTTCGCCAAGGTGCTTGATAGTGTCGGCATGGTGCCAGTGCGGCTAGTGGTTGGGCTCTCGGCTGGAAAGTCGGGGAACGGCGCAGGCCCTGCGTTCCCACCCAGAGGAGGTGGTCGTTTCCTAGCACCAGCGGTTGGCGCAATCCTCAGCGGTGCAGGAACGGAAGATGCAGGAGAACTCGGGACTGGATCGGCGACAAGTTGAGCTCCTTTGAAGTTACGTTTCGTCCGCAAAGGCACAGTAGGCGGAGTGTAGATGGGAATGGGCGTCGACATCGTTCAGCGAAGAGCTCA
>152612:gww1.4.810.
ATGGGACTGGTCAAAGTGGACTGGTGATTCATCTAGTCGTCCGGAGCGCAGGCATTTTGCGTATGTTAGTAGGCAAGCTCCTCGTCGACAACGGCTGCAACCTTCTGTCAGTGAGGAGGGGAAGGAGAATGACTGTCCTCGTGAACTGGATCCGTTGAAGCCGGCGGAGAATCTCCCACCCGTTCTCAAGAAACGCAGACCATCTTTGGCTAGTCCGATCAACTCCGAAGGGAGGATCTGGTCAAAGGCATTATCAAACCCCGAGTCTCCTCCTAAGCCGGGTGCAACGCTTGTGCAGGTCAAGTGCATGGCGCGCACGCGTATCCCCACACCACATGGGCCTGCTTTCCTCCATCTATACCATAACAACCGCGATGCTAAGGAACATCTCGCTATTGTCATTGACCCCGCACAGACGTCCGACGACGCACTTGCCGCGCCCCCGATTCGATCGCGTTCTTTGGACGCTGTTTGGAGTGAAACGGAGACAGAAGCTGAACGCATCATTCGGGGCGCGTACGTCGGGCGTCTGTCACCAACATTACAACGCCCCTCTAATCCGACATGTCATCATTCCGCATCCATCTCTGTAATGACCGGTGTCCCTTCTCCTCTTATCCGCATTCATTCCGAATGCTTTACCGGAGAAACTGTGGGGAGTATGCGTTGCGATTGTGGTGAACAACTAGACGAAGCTATTAGGCAGATTTCGCAACCTATCACTCTTCCTGCCACATCATCTCGCATGCCCACCATTATCCCTGGCCGTGGCGCCATTATTTATCTCCGCCAGGAAGGCCGAGGAATTGGCCTTCTTTCCAAAATACGTGCCTACAATTTGCAAGATATGGGTCATGATACCGTTACCGCCAATCTTATGCTTGGTCATAAAGCTGACGAGCGAGGTTACGAACTTGCGGGCGCTATATTACGGGATCTTGGACTCGGGTCCGACCACGCTGGTGTAGAGGGAGTGCGCGTTTTGACGAATAATCCAGACAAAGTGGAAGCCCTTCTGAGGGAAAACATTCGAGTCGTCGAGCGAGTGCCCATGATCCCTCGAAGTTGGCAGAATCGAAAGCCAAAAGCAGACGCTAAAAGTTTGCCAGGTGACCCACTTCTTTATGCCCCACGCAAGCAGAAGGAGATGTCAATAGTATCTGGGGCCACGCTGATAGGCGGCGGCGCTGTATATGGCGAAGACCTCGATAAATATTTGCGGACAAAGGTTTTACGGATGGGCCATATGTTGCCGCTTTGGATGGAGAGTCCCGAAACACCTCTTTATTAAACTATAAATACAATTTAAATGTTAGG
>152616:gww1.5.612.
AGACTAAATCTTCAAGTAAATGCTTCAACCATCTATGCAAATGTGAGTGAGGGTGTTTGTTAGTTTGCCAATAAATTCGCATCTCTCTCTTTCCCTTAAATGCCCCTCACGTCAACTCCTTCCTTACATTTACTTGGCCTCCTCCTTGGCCGACTTTTGCTCATCAACCGTTGGCAAGAGCCATGGTTCGGGAGTGGCGAACTGCTCAGTGGGTACACCGAGCTCGAACAGGCGAGACACAGCTTTAGAGAAGTCCCTAAAGAACAAATCCTGATCATCCGCATAAGCCTTGGCGTGCTTCTTGAACGACTTGTCTTGTGTCAAGACGTAGTCGGTCGGCAACATCATGAGCGTCTTTGTCTTCTTATCCTCCAGCTGCTTGGGGCCATTCCATTTCTTCCAGACCCACTTTTCGTCAAACAGGAGCTTGAAGTAGTCGTTTGTCAGGGTTGTAGGGGAAAATGTCCAGGGACCTTCATAGGTGGACCTGTTTGAGTGGCAGCGGCCAAGAGCGTGGGCACCGGAGAGGGCGACGATCTCTTGGTCATTGAAGCCCATGCGGTAGAAGATGTTGCGCAGGTGATCCGAACCTTGAGAAGCGTCGGGAAGACGGCCATCAGGGGTCGCCTGTGCTGCAAGACCGTCAATGCGGCCTGGACGCCAGGGGATCTTGGGGCCTTGCATTTCCTGTATGGCAGCTACACCACCAAGAGTCCAAAGATCACCGTAGGAGATCCATGGGAACTCCTGCTTGACCTTTTCCATGAGGTCACGGGCGATGTTCAAGCCGGCGTTGGCATCGTGTACGGACTCGGGCTCGAAACGCATGGTGGCGTAATTGCTCCCACCAGTGTTGGAATCCTTGTCATAGGTGCCAGAAGAGTGCCAAGCAAGGCGGAGGATGACGGGACCATAGGAGCCGTCATCATACTCTCCAGCCTCGTCCAACAGCTCAGCAACCCTGTTGTACACCTTTTGGTAATCCTGCTGGGTGGGGACAAACTTTGCCTTGGTCTGGATAGACTTGACGGCAGCAGCACCGTCCTCGCCTCTGATAAAGTAGTAAGTGACACCAATGGCCGCAACACCAGCAAGACCGAGGTAAAGCGTGGTGTTGTTCCCAGACTTGGGCTTGGGCGTCTCAGCAGCCGGAGGGGGAGGCGTCGAGTACTTGCGGTAAAAGGAGGAACGGGGGAGAGCCTTGCCAGCAGCTGCACGACGGAGAGGCGCAGCGGTGCGGAGGGAGGCGCGGAGGGCGTTGAAGGACATGGTTGTGGTTGTGGT
>152909:gww1.17.148.
TCTGGACGCACCTACTCTTCTCCGGATCTAATGCCGTATGTGCAACTCTGTATTTAGGCATCCTGTTGTAGCTTACATTTTTTCGAGCCATCCATTCGACGATATTTATTGATCTAATTTACACTGTACAAGATCCTTTCTTGATGAAGACTACAAAGAACTCGAGGGAAGCAATTCAAGCCGACATTGGCAACACAAGCTTCTTTCTCGCCGCTACCCCCTCTTCTGGAGTGGCCAATATAAAATCCTTTTTCAGATACGCATGGGGCTTTGCTTCCTTGAACCCGCGAGCTTTCGATATGGCCACATCATTCTCAATGACCGGTTTAACAACCAGTGAGGATTTGACGCCAAATACAGCATCGCTCGTAAGATATGAGTCACCCTCGAAGTATACTGCAGTGGTGAGCGTTTCATAGCCCGGCGCCTCTATCTGGATGTGCAGATGCGCTGGTCGCATGACATGTCTCCCCAGCTTGCTCAGCATGTTACCAACTGTCCCGTCGCTTGGAATTGGGTATGAGACTGGGACAACAGCGCGGAACGCGTACGACCCGTCGTCGGCTGAATGGAGCCGACCTCTACAGTCGGGTACCTCCCGCGTAGAATACTGAGTGTCATAGAGGCCGTTACTGTCCGTCTCCCACGTATCAATCGTTGCGGCAGGGATGGGTACTCCACTCGTGTCAAGAACTGAGCCCTCAACGAACATGTACTCGCCCTTGCCCTCTGATGCGATGGAGTCCCCCTTTTGCACATCATGAGCATCAGTAGTAAAAAAGGGACCAAGAACGGTGGATTCCGTCGCCTCCGCCGGTTTAGCGTGATTGATTGAGTCGACAAGGGCCGAAACACCAAGTGTATCGGATAGAAGGATAAATTCTTGTCGGATGTCTGAGGACATCTTTCCGGTCTCTGTGAGAAATTGGATTGCGGTCATCCACTCTTCGGTCGTCAAAGAAGTCTCGCGGACGAAGTCGTGGAGGTGGTCGACTAAGCTTTTGAAGATAAATTTCATTCGTTCATCTTCACAGTTTGCGTTAATTGCGTGTACATTCTGAGTGATGGTTTCTGCGGACATATCCAAGAATTTGGGAAGTTTGGAGAGGTCGATACCATGCTGAGCGGCGAGTTTACTGGCTTCAAGCGCAGNTTCTGACATCGTGCTTTATGTACCTTGAGTCCGAATGAGTTG
>154219:gww1.1.1350.
CCGTCGACCTTTCGAATCCGCTCGTCTCGATGCCGAGCTGAAGCTCGCAGGTGAATACGGCCTCCGCAACAAACGCGAGATCTGGCGTATCGCCCTCATCCTCTCCAAAATCCGTCGTGCCGCCCGTGAGCTCCTCAAGCTCGACGACAAGGACCCCAAACGTCTCTTCGAGGGTAACGCCCTCATCCGCCGTCTCGTGCGCATCGGTGTGCTGGACGAGTCCCGCATGCGTCTCGATTACGTGTTGGCCCTCAAGATTGAAGATTTCTTGGAGAGAAGGCTGCAGACTCAGGTTTTCAAGAGTGGTTTGGCTAAATCCATCCATCATGCTCGCGTGTTGATCAGGCAAAGACATATCCGCGTCGGCAAGCAAATAGTCAACGTCCCTTCATTCGTCGTCCGACTTGACTCGCAAAAACACATCGACTTTGCTCTTACTTCGCCTTATGGTGGAGGTCGCTCCGGTCGCGTTAAGCGTAAGCGTGCTGCTGCCGCTGCCAAGAAGGAGGAAGGTGGTGACGAGGAGGAGGAAGAGT
>154364:gww1.2.1033.
CTCTCCCTTTCACCCCCATCATGAATGTTCTTCCCGACAAGAATGAGGAGTATGGAACGAAAAGTTACTGGGATCAAAGATACTCTCAGGAATCTGTGGAAGACTCGTTTGACTGGTTCAAATCCTACTCAGACCTGGCAGATATTATCCATGAGCTAATACCGGACAAGTCGTCCAAGATCCTGATGCTGGGATGCGGTAACTCAAAGCTATCGGAAGATATGTGGGAAGACGGGTATCATAATATCGTAAATACGGATTATTCCAAGACGGTCATCGAGCAGATGCGACGACGGCATGAAGTTAGACCTGAGATGGAGTGGCATGAAATGGATGTCCGCGAGCTGAAGTTCGATGATAGTTCATTCGACGTTGCCATTGACAAAGGGACGATGGATGCCATGATGACAAGCAAAGATGTCTGGGAGCCGCCGCCGCAAGTCATTGATGATTGTACAAAGGAAGTGGATGAGACCTTGAGAG
>154927:gww1.18.174.
ACTAGACCAACACCATGCCTATCAGTCACATCGGCTTGAATACCCCTGATATTAACGCTCTATCTGCCTTCTATCTGGCGGCTCTCTCTCCGTTGGGTTACAAGGAGAAGATGTCATTCATGGATGGCAAAGTACGTGGATACGCTGGTGGGTGTGAGCCAGACTTTTGGCTGTCTAGTCTCGATTCTCGTCCCGAGGAGTTGAAGAAGGAAACCGGGCCGTTGCACCTTGCGTTCTCGGCACGAACGCGCAACCAAGTGAGGGCTTTCCACCGTGCAGCCTTGTACGCGGGTGCTACCTGTAATGGACCCCCAGGATTGCGCCCTCAGTACTTCATGACTTACTACGCTGCGTTCGTCATCGACCCAGAAGGACGAAACATCGAAGCAGTTTGTATGAAACCTGGTTTCTGGGCTGAGGAGTGGAGCTGGGGAGTTTGGACCGCTGTTATCGGTGTAACTGGAGTGGGACTGGGAGTGGTTTGGAATTATGTGCTCTGATTGCATGGGTTCAAACCTACATCGTTGTCTTTTCTATTCTGTACCCCGCTCCCAAATCCTGACTGAATGTTACGGGCGACCGGAATACATTACCGCAATGAGTACAAAGTCATACCATTTCATTATGATATACTACGCACGATGATATAGCACGGCATCCAAGATATGTCAAGAACTGGAGAAAATTACA
>155182:gww1.34.110.
TGTCTGCTTATTANGTTTCCACGACAATGGTCAAGACCTCCGACGTCCTTCTCATTCTCGTTACCATCTTCTTCCCCCCAATTGGTGTATTCTTCATCACAGGATGCAGCTGTGAGCTCCTCATCAACATCCTACTCACAGCCTTGGGCTTTGTCCCCGGAGCGATCCATGCATTCTGGTTGATCTACAAGCAGATGCAGGCGGAGGAGCGGTACGGGAGCGGAGGGTTCATTTGTATNT
>155382:gww1.6.587.

>155395:gww1.653.4.
ATCCCTGGCCAACGCGACTGACTTCAAGCGTTTCCCTTTCAGCAATTTCACGTACTGTTTAACTCTCTTTCCAAAGTTCTTTTCATCTTTCCCTCACGGTACTTGTTCGCTATCGGTCTCTCGCCAATATTTAGCTTTAGATGGAATTTACCACCCATTTTGAGCTGCATTCCCAAACAACTCGACTCTTCGAGAGCATATCACAAAGCCCTGGCAGTCCGTGTCAAAGACGGGATTCTCACCCTCTATGACGCTCCATTCCAGGAGACTTGTACACGGTCCAGCGCGGATAATACTTCTCTAGATTACAACTCGGACAGCCAAAGACTGCCAGATTTTAAATTTGAGCTTTTCCCGCTTCACTCGCAGTTACTAGGGGAATCCTTGTTAGTTTCTTTTCCTCCGCTTATTGATATGCTTAAGTTCAGCGGGTAGTCCTACCTGATTTGAGGTCAAATTATCAAAATTGTCCAAGTCAATGGACGGTTAGAAGCAGAACTTCATAAAGCTGCTTCACATCCACGGCGTAGATAATTATCACACCAATAGACGGTCACAAAAGTTCCGCTAATGCATTTAAGGAGAGCCGACCTCATTAATGAAGCCCGCAACCCCCACATCCAAGCCTAACCAAGCTAATAAAAGTTGGAAGGTTGAGAATTTAATGACACTCAAACAGGCATGCTCCTCGGAATACCAAGGAGCGCAAGGTGCGTTCAAAGATTCGATGA
>155481:gww1.653.7.

>156780:gwh1.7.32.
TTGTAAAAAAAGTATATGGNGTGCAAGTTGTCGTAAGTAACCAGCGTAACATTATGTAACCGGTGCGTAAAAAGAACAACAGTGGATAGATAGCAGATCGGTGAAACGGGGGGTCATCATTAAAACTTGAATTCGAAAGCCAACATCACGCAGTCATCAGTCANCAATGCATCACCCCTCACCCACTCTACATCCCCGCCAACTCAACAGCACTCCCCAAAACCCTCTCAACACCCCACCTCTCCCCCCTCCCCAACCCATGCTTCAAATCAAGCACATCCCCAATCTCATCACAAGCCCTCAACACACAATCCACATCCTCCTTCGTATGCGCAGCACTAACACAAAACCTCACCCGGCTCGTCACAAGCGGCGTAGCAGGGTACGCAACTACAACCACTATAATAGGCGTTTGCCGATCTTTCATCATCCGGTGGAACATGTTCATTTTGCCGGGGTTGAAGAGCAGGAGGGGGACGATGGGGGAGGAGGGGTGCCCGTAGGTTATGAAGCCTAGTTTGATGAGCCCATTGTGCAGGTAGCGAGAGTTGAAGGCGAGCCGGCGGAGACGGGTGGATCCTTCTGATCCTGATGCGAGGGAAGAGGGGAGTTGGATCCAGGGAGGAAGGCTGTTATGTGGTGCTGGGCCGGGGTGTTGGTACTCTTCTGCTGCAACCGACGTAGAGGACGACGGAGAATGTGTGATGCGCAACGTCCCTGACGAGGGGGTAGAAGGGACAGCGATACCCATGATACTAGCCATACTCGCAACGACTTGCGTCAGCACAGGGGGCGTCATCGCTTCTGCGTAGGCACCAGAGTGTCCATGTACGCGAAGCCTGTCGATGAGCGTCTTGTTTCCAGCGATGTACCCTCCAGCTGCACCAAAGGATTTTGTAAATGTTCCCATGAGGATATCGATGCTCCGGGGGTTGACTCCAAAGTAGTCTGCAACACCACGGCCGTGCGGGCCAAGAGCACCAATGGAATGGGCTTCGTCGACGAACAAGTAGAACTTGTACTTCTTCTTGAGCTCCAAAATTGCTGGCAGGTTGACGAGTGTACCTTCCATACTATAAAGCCCCTCGACAATGATCAAAATCTTCTTCCACGGCCTATGCGTCTTTGGCTGGCCCTGGCTAATAACCTCCCTCAAAAGAGCCTCCAAACTCCCCATATCATTATGCTTAAACATCCTGACATTCGCTCCACTAATCCTCACCCCAAACCGAATAGACGCATGGTTGAGTTCATCCGAAATGACAAGGCACCCTTTGCCCACCAACGCAGGGATATACGTCGAATTGGTCGCAAAACCCATAGAGCTGATCAACGCATCTTCCATACCCACAAATTTCGCCACAAGCGCCTCGCTGATCGTATGCAGATCACTCGAACCGCCTTCGAGACGCGAACCACACGTGGAGATGCCATACCGCTTGATACACTCTTCCACAGCATCCGCGCAGCCCCCACGGGCTTGTGCAAAGCCGAGGTAGTTGTACGAAGAAATATTGAGTGCGCGGGTTTTCGTGCCCGTGAAGACTTGGGTGTGGTTGTAATCTGGGGAAAGACGGTCGAGGAGGAGGATGGTGCGGCCTGCGACACCTGTGACGGGTTGGGAAAAACATTCGTCCATGCGTGTTTTGAGGCGGCGGGTATAGAACGAGTCGAAATCGGAATTGAGAGGTGCGTATCCGTCTCGGGGTATTAAATGTTTGTAAGATTTAGGACTGAGCCTTTTGCCCACGAAGTCGCGAACATGGCCAAGGCAGATAAGGATGAGATAACTTATATACGTTGAGAAGAGAATATAATAAGGCGGGTCTTGATCCACATGGGCCGGAACCTCGGCGCCAGGAGTGTGCTGGGACGTCAACCGATACGCCTCATCTGCACAATGTCCAAACTCGGTATGAACAGTTGTGAACACCTGTTCAGAGGTTGGTGGTCTTGCGGGGAGGGCAAGGCCATCCGCGTTGTCGTCTACGTCAAACTCGTGCAGGACGGTGTCCTCCGAGGAGGAGGTGACGGACGAGGAGAGGG
>157859:gwh1.14.19.
CTTTCAGCGCCACTCGTCTTTGTCGTAGTCTTCGTCGTCGCACTTGGCGTAGCACTACTAGCCACAGACGATCCATTCGTAGCGGTACTACCAGGCGGGTTCTGAGCGGCCCGAATGATGATAGCAGCTTGTTCTGCGAGGCCGTACGTCGGCGCCATGAGATGAGTAGACATAGCCAACGGGAAAACCGACGCATCCACAACTCTCACATTCGAAATCCCATAAACCTTCAAACCCTCATCAACGACACCCCCCATCTCAAGCGGCATCATCGCACACGTTGACGAAGGGTGATACTCCGTCGCGCTGTTACTCCTCAACCACGCCTCCCATTCCTCGTCGGTGGATACGCTTGAACCAGGTGAAATCTCGTTGCCGAGGATGCTTGATAGTGGGGCAGTTTGTCCGAGGGTGCGGGCAGCTTTGAGGCCTTGACGCATTACCGTTACGTCTGCGGGATGCGAATAATACTGCGGATCAATAACAGGTTGGTCGAATACTGATGTAGAGTTGATGTACAACCTTCCTTGACTAAACGGAATCTGCAGAGCAGCCTGAATCGTAACCTGCCCCGGCGCATTTAAACTAAGCAACAACTCAACCAACCCCTCCGTCGGAAGCACACTCTCCATCTGAGCGCTGTAAATCGCCTTGTATCCTTGTACGACAGGCGCATATTGACTTGGGACGAGGGTGGAAGCGGAGGAGTCAAGTGTGGTGGTGATTGATTGTTGGAAGGTGCTAAACGATGAGGAGGAAGAGAAGAGGTAGGAGCCGTTGAGGTAGGCTGTTCCTGAGTTGATGAATGATAGGAATTGGGCGGATTTGGAAAAGTCGGAACCGGAATTATATATCGTCCCCTGAGTCTGCGCAGTCGTCGACCACGTAACCGAAGAAACCAAATGGTCCTGAACATGCTGCCCCACCCCGGGCAACTCAACGACAACATCAACACCCACACTCTCCAAAACATCGCGGGGCCCAACACCACTCAACATCAACACCTGCGGAGACCCAACCGAACCACCCGACAAAATCACCTCCCTTTTCGCTTTGACAGTCCCTACTTGTCCATTACACGAAAATTCTACACCCGTCGCCGTTACCGTCCCATTATTGGCCCCTTGAGAAGCCCATGTAATACGGGTTACAGCAGCGTTGACCATAACGTTTAAATTCGGCCTCGCAGATGCAGGAATGTAATACGCCGCTTTGGCTGAAGAGCGCGTCCAGTTGGAAGGGTTTATAGCAGACGTGGCGAAGAAGCCGCCTGTGTTGATGCCGTTGTATGCGTCGGGGGAGGTGGTGATGCCAGCGGAGTTCAGAGTTGGGAGCCAGTTGGTCGTTATTGGGACCATGTAAGCAGGATAAGTAGCCTGCAACGGCCCTTGCGAACCACGACTAGATGTTTGGTACTGCATCCCAGCAGTAGATTCGACGGAGGAACTGGGGGGAGTGAACGTTTCGCTCTTCTTCATTGCGGAGAGGAGGTTGTCCCATGACCAGGTATCGGCTGAGATGAGCTTGCTCCATGCGCTGACTTGGACTGCGCTCGGACGGACGATGTACATCCCGTTGACGTCTGATGAACCTCCGAGGACCTTTCCTCTAGGCCACGTCAACACCCGATTCCCAGCATTTGGCTGAGGTACAGTTTTATAAGCGTAATCGTACGACGTCCCAAGGAGGGAGTTATAATACGTCCCACCGGGGGAATTGATTTGGGCAGCAACCGAATCCCCCGAATCCCCCGCCTCAAGCACCAACACGGTAGTATTCCCGTCTTCAGATAAGCGCGCTGCGAGGGTGAGTCCAGCTAACCCTCCTCCAGCAATAACATAGTCGTACGACGCTAATTTGGTGGAAGGAGTGACGTATGCGCGTGGATGGATGCGTGCAGAGTCAGAATCGAAAGGAGGGTGGGCACCTAGAGTAGGTGA
>158584:gwh1.4.212.
CCGCCATCCNCCTTTTTCGTAACTTATACCAGCGTAATGCCCTCGAAAACTTCTCCCGACAGCTTCACCTTTACGGTGGGGAAGCTAGATGCTGGCATGGCAATCTTGTTGGGCGAGAGAGCTCACTTGATAGAATTTCCATCAATACTTTTGCCCCCAGGAGCAACGACGGGATCGATTGTGAACATCGCTGTTCACCAAAACCACGCAGAGGAGAAACGACGAGAAGCGGATTTCTGGGAGCTTCAAGATGATATCTTGAGTGAATTCGGGAAGGCTACACCAGCGTTCCCTGATCTACAAGTGCGAAACGTCACCCAGACCTCCATAACCCTCGAATGGCCAACAGTCCAGCTCGCCACCGCCAAGCTCCGCTCTCTTGATATATACAGAAATGGACAACGACTAGCTGCGATACCGTCACCCATGACCAACACTTCAACCAAACTCTCCGGCCTTGAGATTAACACAGAGTATTCCTTCCAGCTCATCCTCCGCACCACCGCTGGCGTCTTCCCTTCAAATCTGATCCGCGTGCGCACGCACACTATGACCGACACATCTGGCATTTGTGTGTGCTTCGGCAACGTCCAGGATCCTGCCTTACTGGAGGACGTTAAACTGGCACTAGGGGAGATGAAGGCGAAGTGGAGCGATAAAATCCAGATCGATACCACCCACTTTGTATGCACTACCCCAGCTGTGACACCTACCGGTGCACAGGCGGCCGGAAATTCTGGAGGTCCGCCTGGTATTGAGTACCAGCGCGCATTGCAGCTGAGCATCCCCGTTGTCCAACCACAGTGGATTCTGGCGTGCCATTCCGAGAAGAAAATGATCCCTATTGCATCATACTACCTCGGTGCCACACCCAACACGCCGCTCGGCTCGGCTGGATTGAGCAATAGGCCACAATCCATGTCTCAAGCTTCGCTATCTCACCCTCCGAACACCCCACAAGCTCCCAACAAACAGACACCTGCATCTTACCGCGCCTCAATGCCCGCGCCTGCCCGCCAATCGACGGCTACTCCCCCCAACCAGGCTTCCGCGTTTGTCAACCAACCCACCTCTGCGCGCCAGCTGGAGTCAACGACGGAAGAACCTGGGGACGAGGCGGAAGCAGACCGCTTGAAGCTCGAGCGGACTACAAGTGCCGAGTCGAAGAGGAAAAGCAGGAGTGGGACGATGAANCGCGAATTCAAGTTCCCCCCTACGCCGTCGTCGCCGCCAGCTATGCCGGAGGTTCAAGCAAAGAAAGGACCTCCTCCGCCGTTAACTGAGAATGGCCTCGCTGCGGAGTCGTTGGTTACGCCTTCGA
>159160:gwh1.11.165.
TGCCGATCTTTCTTTAAAACAGTAAAAACATGACTCTGTCGAATGTTGTACACGCTAAGTATATAGTATANCGAAAAAAATCCAGATGAAATGTTTTCTTTAAGATGAGATGAATGTCGCTTCCGTGTACAGAGTGCCGTCAACCTCAACGCCTGACGAAAGGCCAGGGGCCAATCCATCAGGCCCTTTGATAGAAAGTTTCGTCGGGTTCAGCCACTGGTACATGAAGGGCTTGGTTCCAGCAACGTAGCTCACTGCCAACTTGATGACAGAAGGAATTTCGCCCAAGATATCCACCTTCTCGAGCAAACCATTGGGGTGCTCGAGACTCCCTACGTCTACCTCGAGCTTGGCTTCAACAGTCCCTTTTGCATCAGAGATAACTGACGGCGCCTTCCATTCCAGCAGGAGTTGTGATGGTTTCGCATATGACGTATCCGCATCGTGGACGGAATTGAGATGCGTCGTTCGTGAGATCACGCCCGACGAGGGAGTCTCATTTGGCCACGTCGTCTCAGCAGAGATAGCGACGAGCTTATTGCCAACCACCAACGATCCAATGTTAACCTTAACAGGCCCAGACCCCGCTCCTTTCTTCCCATGGGTATTCAGTGTAGTGAACTCCATCTGAATGGCCGAAACGCCTTCGAGCTGATTGCTTTGGAAAAAATTGAAATTCCACGCGGATGCAACCAGATTCGGGCGCATGCCTTGGATGGCATGCACGAACATTCCGGAGCCCTTGATAGCCTCAGCGATGCCGTTCTGGATGATGTGACCAGAGGCGATAAAGCGGGGCCAGAACCGATGAATGACATATCCTTCTGCCTTTGCAGGGTCATGGCCAAAGTATGAGTAACCCCCTTGAGGACCAGCACCGACTTTGTAGCCAGGGACGCTGGCGGGGCGGGAGACTTCAATGGCGACTTGGAGGTCGACTCCGAGGTTTGCGTTGATAGTGTATGATTCCGGGTGCTCTGATCCAGGCTTGGAATTCAAGATGACGGAGAATTCGTCCGCCTTTGAGGACCGCTTATCGTGTCCAGGTGGGGGTGTGACAAAGTTGTTCACGTTGAGTGATTTCCAGACGGTTTTACCTGTCTTGGGATTGTGCCATTTGCAAGTAAATTGGATAGTGGGAAACCACACGCCAACTGATGAATGAATAATTTGGCAGTTGAGGAACTGACCATCCTCCGTCACCGTGTAGAACGTCTGTGTCTCGGTGACGAATCCTCCTCCACACAACCATTCGGTGTCCTTTGGCTCAAGCTCGCCGAAGAGTGACCCCTCGGATAGGTTGGTCGTCACTGAGTGGAAATTAGGGGCCTTAGGGTCGACTGGAGCTGATGTTGAAAATATAGATGAGAACATGGTGGTTGGCAAGAGGAGNG
>159312:gwh1.1.399.
CTCAGCTTTCCGGTTAGAATCTATCTAACTAGCTGTCCGTGTAAAGCAATCATTTCCTTACCCTCGAACTCGGCCCCACAAGTACGCGACCCCTGCTGGCAGAAAGAAGCAAAATGCGTCCAAAATTTCCCGTTTCCGCCCCAACTTCAAGGGAATTTCAACCTTGAGGCCTTTGGAAGCAGAATTGGTATCAAAGAATCCTGTCTCATAAAACCTGTCCATTGATTCGTCCTTCTCCCGCCATAGTTTCCTGAGCCATAGATCAAACTTTTCCTTTTCCTCTGCGGGAATGTCCACCTCAACTGAACCATTTGTCTTGCTCGTTTCCAGATTCCCAACTGGAATATCTCGCGTGACGTCAAACGTCCGGAGGTGCATATGAACTCTAGGGGGAGGAACACCATCAAAGAAGATGGACCTTAACGTGTAGTAATTTTGGCCATATTCCATTGGTGGGATGCCAGGGTAGACGACTGTGAGATCCAATAGCCGCAGGTCGGGGATCCGTGGAGCCAGCGACCGAAGGCTGTAATGCAACCCCGTCGACCTCGGAAGCAGGATGTTCTTCAAGTCTACAATCCCCATTTTCTCGGCGAACTTCTTACTTCTGGGTCGGGTATCATTGCTAACCAATGTTCCTTCAGGGTAGAGCATGAAACATAGCGGCCGGTCCTCCTTCTCTGCCGCTTTGCCCAGAGATGCCAGGTCGGAGGCCAGTTGTAAACGATCCGATGCCCATGAGCGCGCAAGGAAAATAAAGTTGAAAAATTGCATCCCCCAACCAACCACTGGCACCCACTGAAGACTCTTTTTGAGCGTAATATAGACATGTTGATGAATTTTTCGAGGGCTCAAAAAGTAGGTCAGACACCATGCATACCACCAGTCGGCATAGATTTGATGATTTGCTATCAAGACGAACTTTGAGGGAAAGTTCAAAGCGACGATGTCACCATGTTTGTTCTTAATGGAATAACTTTGAATCTCTTCCGGGGTGAATCGTCCCTCTCCCTTTGTCTCAAAGGTGATCAGCAGCTTTGTGGGTGCAAACCATTGGCACATGAGAATCTGCAAGCATCCAAAAGATCCCTTGGTATATCGAATTCCGGTATAGTACAAACTCCTGGACCATCGAAAAGGAAGAATTCTCAGGGGGAGCAAGAATACGAATTGTGAAGCGTTAATCATGAGGCAACCCAAGTTGAACAGGAGACAAAACAAGATTGCTTTGAGCATCGTACGCCANGTCTGGACTGGGCGCTTTGAAATTGGAAGCTC
>159735:gwh1.2.393.
CATGCCTCCCAAAGCCGACATTAACAAAGCTGGTTGGGAACAGAGCGAATTTCCGATTCTGTGTGAGACATGTTTGGGCGACAATCCATTCATCAGAATGTCTAAGCAGGAATATGGTCGCTCATGCGGTACTTGTGCACGTCCCTTCACAGTCTTCCGCTGGAATCCTGGCACTGGTTCGCGATTCAAAACCACTGTCATATGTCAAACATGTGCAAAAATAAAAAACGTTTGCCAGACCTGCTTGCTTGACCTTGAGTATGGTCTTCCCACTCAAGTACGAGACACTGCGTTGGGATTTCAAAATGATGCGCCCACCAGCGACATAAACAGAGAGTATTACGCGCAAAATATGGAAGGCAAGTTGGATGGCAACAAGTCCGGATTAGACTCTGGTCGGGCCGTCTCTGCTGGAAAAGAGATGTTGAAGCAGCTCGCGAGGACAGACCCTTACTACAAGCGTAACCGACCCCATCTTTGTTCCTTCTATGCTAAAGGAGACTGCACCCGTGGAAACGAGTGTCCATACCGTCATGAGATGCCAGTGGATAATGACCTCGCACACCAAAATATGCAAGACAGATATCATGGAAAGAACGACCCCGTTGCGCACAAAATCTTATCAACACATGCTGAAAGTCAAGGATTGAAGGCCCCGGATGACAAAACAATTACTTCGATATTCCTTTCTTCTCTTTCCCCATCGTCAACGGAGGGGAGCATCCGATCACGGGTTGTACACTCTCTCCCTTCTGTGGATCAGACACAAATCAAGTCTATTGTGCACGTAGGGAAGTCAAGATGTGCTTTTGTAAATTTCAAAGAAAGAGGCGCTGCAGAGACTGCCGCAGCTGCATGGGCAAATGGGTTGGAAATTGATGAGGTGCAGGTTACAGTCAAGTGGGGAAGAAGTCGAGCAAAACCTTCCGTCAATTTGCCTCCTTTACAAAGTGTAACAACGTAGGTTGCATGTATGTACTTGGAGAGTTGATGACTTTTTTGCTCTTGGACGTGTATCTTCTTACTTTTATAATACC
>159893:gwh1.12.78.
TTAGGTTCAGATCAAAATACAGCTCTTCCCTCTATCAAGCCGACCCATGGAGGAGTCCAAAAAGATATAAGTTAAGTACGAAGGGTGCCGCGTGGAGGTGTAGAGGTAGAAAATGTCTAAACGAGGGACAAGGGTGTAAGTAATTGATAAAAATTCCGAATGCAACTTAAGCATCCTCGTCCTCGACCTCCTCAATCCGCGCACTCCGACTTTGGGGCCGTGAATCCGCCGACTCATCATCCTCGACGGCTGCCGACCCGTTTTTCTCGACTGCGCTTGATTTTCCCTTCTCCTTGTCGCCCTTCTTTTTCTTCCCCTTCTTCTTGGGAAGATCCCACTCCCATAGAGGTATAAATGAATCAATAAAGCCAACATCGGCGAATAATTGGGGGAATATCCAAATCCCAGGACTCGCCACGATGACAGTGATGATATAGAAAATCAACCGCACAATCGCAATCGCGAAGAACAATCCAATGAGGCCAAGCATGCCAATACTTAGATACCACACTCCCAAACGCATGATGGGGGGCCAGAGAGGGAACATCACGCCCGCCAGCATGATAGCGACCATCAGAATGCCACCAGCGTACGTTGTCCATTGTGAACCTTCATAAAACCACGCGTAGTACTCCTTTACGTCGAACTTCTGGTCTTGAATGATTTGGAGGGCTTTCGGCGAGGATGAGGATGATCCAGTCGGCCCGCCACGTTGAACACGGAGGAAAAAGGCGTAGCTGTTTATCTGTGAAAGAAGATTTTGGGCTTCTTCTTCCGAGGTAATAGCTGGGACTCCTTTGAGTTTAGCATAGGCTGGCGAAAGGAGTGCTTTAACTGCGGATTTTCCTTTGAAGTAATCCAGACGTTTCCCGTTCAGTGCTCCTACGCGGATTTTCAAGCCTGCATTCCCGCCGCGAAGGAACTGGGCGACTTTCTTTATTTCTGGAGACGCCTTTTGTTGTTGTTCCATGCCTGTTGAAGCTGGCTTCGCCTCTAAATTAATGGTACAATATCGC
>160152:gwh1.7.135.
TATCCAAGCTCGCTTTCGCCAGTTTGCTCCCAAGATCAGTAGCCACGTCCACCGAAATATCGTCTATCTTCTTCGCCTTCTCAACCTCGTCTGCAGAATGTTGTTGCATGTNCGTGATGGACGCATCCTCCATGACTTCCCTCGCAGACTCCTCCTTGTACTTGTGAACGTTCTCCCTGATCAAAGCAGCCTCAGGGTGAGAATGTGCCAAAGAAGCCATCCTATTCATCGCCTTGATGCTGAACGCCGCCTTTCGCCACAACTTCTTGGCGTTGAATGCCTTCTTCACGTTGGGCAGGAGATCCGTCGGCTCGCCATCCGCTCTCGGCACGAAGTGCGGCTCAGTATCTGCCAGCCACTTGTGCTTCAGGCACTCAGCAGCCGTCGGCCTGTTCACGGGATCAATCGTCAGACACTGCTTCACAAAGTCCTTCGCGGTGTCTGAAACACCTTCCCAGTACTCCACAGGCTCGAATTTATAGTCGCCCGCAATGATCGCCTCCATTTCCTGCTGTTGCGAGTCACGGTCGAATGGTGTGTAGCCAGCCAGAAGGAAATAAGTGATGACACCCATCGCCCAGATGTCTACCGGCTTGCTGTGTCCAGTCTTTTTGAAGATCTCTGGAGCCATGTACCCTGGCGTCCCACAAATCTCAGTCAACATGGTCAACTTTTCCGTATCCATGATCCTGCTCAACCCAAAATCAGCAATCATGATATCGGCCTCTTCAGCCTGCGTTCGGAAGAGCAAGTTCTCCGGCTTTAGATCTCGATGGACGATACCCTGGTCATGGAGGTATTGTACGGCTTTGATGATCGTCCGAACCAGATCGGCAGCATCGGCCTCGTAATAGTTCCCCTTTGCACATATCCGATCAAAGAGCTCGCCGCCCGTGCAGAGATCAAAGCAGAGGTAGAGATTGTGAGATGTCTCGAAATAATCGTGGAGAGTGACGATGTTGCGATGACCGCTGGATATCTTCTTGAGTACTGCGATTTCGTTGCGAACCATATGTTCTCTTCCCTCCATCAACTTTTTGTTAATGACTTTGCAAGCATAATATTTTCCGGTTTGGATGTGGATCGCCTCCTTCACGATAGCGTAGGTTCCACTGCC
>161231:gwh1.4.406.
CTATTTTCGCGTCAATAACATCACGTGGTACGTGACGACCGTGGTGGTGACGACGTGAAACTACTCTTGGTAAGGGTAACCAAATTTGCCCTGATCCTTACGACGCCAGAGCTTTTTCTTCTTCTTTGTTGGAAGGTGCTCAACAAATACTTCCACACAGTGCTGTGCTTTGAACTCGCGAATGAACCGCGGATCCCAGAGTTCACTTGCAATGCCCAGGTCTTTACAGCATCTCATAAGGGCATTGCTTTTGCAGGCTTCAGTTGCCGTCGGAATGCCAGATGGGTCAAAGTATTCTTGTTCTCCGCGGGCAATAGCTACCAGCCTTCCTTGACAAACCAAAGCGTACTCTCGACTAACAATCTTTGGACCAACATTTGTTTCACTCCGTGGTGCGAGTCCCCATCCGCCTGGACCAAATGCTTTGTTCAACACTCGTCGGTACTTGATTTCAGGAAGATATATCAAGCCATCAGGTTTCATTTCGACGTCCAATGGGTCAATAGGAGCAAGCAAGATCTCCGCAATTTCCTTCGAGAAAGCTTGAGACGAAAGGCCGTGATAACTCTTAGACCAGTCAGTTCCGTGGTTATTGCCGTTAGCCTCTGGCAAAAACGAGGCCGCGGTGTCTTCAGCGGAAAGTTGGTTTCCATTGTTTAGCGGTTTCTCCGCTGGAGCAGGAGTCTCT
>161370:gwh1.26.45.
ATACAAATCACGTCTCTATCATGGGTAATGACGGTGGAAGCATCCCAGATCGCCGCGACCTCGTTAGAAACAAGCCGAAGGCGGAACAAGCTGACAAGGCCAATCAGACTCGGGCACGGTGGTTCTTCTGTGCATTATCGAAGAGTAAACTGCAGGAACCCGTCGTCTCATGTGCGCTAGGCAAGCTGTACAATAAAGACACCATAATAGAGTACTTGCTCGACAAAGCGGCCTATGGAGACGGGGAGAGAATATGTGGTCACATCCGGTCGCTTAAGGACGTGAAAACTCTGACACTTAGCCCCAATCCTGCGCCTCACTCGTCCGAGCCATCCTCAAGCGACACTGAACGACCACAATTCGTCTGCCCACTTACATTGAAGGAGATGAACGGCGTCCAGCCCTTCGTCTACCTCTCCACCTGCGGCTGCGTCTTCTCCCAGGCAGGGTTGAAGACCGTCTCCGCCTCGTCTACCCCAAAAGACCGGGAGAACGACAAAGGCAAAGCAAAAGCATCTACAACGGACTCTTCGGACGGTGAACTTGAGCTCTGCCCTCAATGCGGGAAGAAGTACTCCCGAACCGAGGACGTCGTCCTGCTCAACCCTTCTCAAGACGAGGAAGACACCATGCGTGAAGCAATGGAGCGTAACCGCCTTCTTGAACCCGTAAAGAAGTCGAAGTCTTTAAAGAAGCGGAAGAACGACTCGCCCACGGACGACGCAGAGCATCCAGCGAAGAAACAGGCAGCGGTGGGGCCGAGCGCCAAAATATCCGCGGCGAGTAAGGCGGTGGTGAGCGGGCTGGCCATGGAGGAAGCGAAGCGGAAATCGGAGATGAGCGATGCTGTTAAGAGCCTGTATGGGAATGGGACGAAGAGGAAGGAGACTTTCATGACTATGGGCACTTTCACTAGGTATGCTTAATAGCATGTCTCTACACCCCTCATCATTGTACTATACGCGCCGTATGTATTCTTTGGACGATCACTTGCGGATTGTGGTTGTTGAAGCCGTGAGGCCGTTAGG
>161376:gwh1.1.630.
TGAAATCACTTGTTTCTTGGTATGTCACCTCGTAGATATGATACAACTGGTTATTTAAGTGGGCTGAAAGAGAGGGGCGCGAGAATGAAGGAATCCATTGAGTTGGCGAGCTGAGCTGTCTTGGAAACAGTCTCTGCCCACCCATCGATCTGCCACGCCTTCTCACGAGTCTCCTTCCTAGCCTCCAAATTCGGGTATTGCCAGATATGATGCACTTGATGAAGTCTCCCAACTTGAGAGAACCAGGCTCCAATTGGGGCAACAAATTTACGGCGCGCTTCAATACCGCTTCGCCATGTATTCTCCCATTCTAAAAGAGTACCAGGCTTCAGCTGATATGTCCTCAATTCAAAAAGTCCTCCTTGCGCATGAGGCGGAGCACTTGGGAAGAAGGCGAATTCCTGGTTCAACTGGGTCGAACGAGAGGTTAAGTATGGTAACATGGCTTGGTACGTTAACGAGTGCTCGGATGTCTTGAGCAAGTTCGTTGTCTTGTCGTATCCGCCATAGTTTTCATACTCGAGAATGTGGACGAATGTATCCTGGTCACCGACAACAGTCTCCCAACTTCCTGTAAGTTTCACATGTAACCTGGAATCCTCCTGTATTCCTGTATAGTAGCGTTCCGCTGCCTTCTTGTAATCCTGCAACTTGTCTGGCCTGACTCGGTGTGTTTCAAATCCATGGATATACTTTCCGCGCCCAACAAGTCGTGAATGTTGCATTTTTTCAAAGTCCCCGGCCTCCTTTGCCTCTGGTGACCCATGTAGTAATGACTGAACGGATATAAACCTCTTGGTCGATGATGTGAGCCCACCCGATAGAGCCACCCTCTTGGAAAGTGAGGTAAACATGTCCTAGCAATTTCGGGTGAAAAGGGGTCTAACTTAG
>161437:gwh1.2.523.
AAGCTCATGCTACGGCCAGAATGGCGACTGTGGCCACTCACGTCGTTCCTTGGTCTACTCGACCTTAAAACAGGTGTCACCGTCGCCCTTCTTTTTGCCCTCCTGAACAAAGTAGCTGGCATCTATGGCCTCATCGCCGTTCTTACAGGGGCTGGAGGTTCCTTTGCCCAACTGAGCCTCTACATATACTCAGTCTTTGCCCTCGTGGCCCTTGGCTGGGGTTTGCGCGTGGTTAAGCACGAGGACCCAAAACAAACCCTCTACTTTGCCCACCTCTTCTTCGCGGATCACATATTCTCTACCTCCTGGACCGTCTTCTTCGCACTGGTCTGGTGGTTGTGGACACCCCATGATGGACGTCGTCAGGCCAATTCGAGCGCTCAGAAGGCCATGATGGAGCTCGGGAACGCAACCGCACTCACGCCAGCAGAACGCGAAGAAGCGGCAATGGCGATCTGGAACCACGAGAAAGGTATGGCTGCTGCCGTCATCATCATCTCTTGGCTTTTCAAGATCTACTTTACCCTCCTTCTCTACTCATACGCATCGCATTTGCGCAAAGGCTCTTACCGCTCTTTACCCCTCTCCCGTCCCGCATACGCTGCCGCGCCACAAGGTAATCTGGCTTACGAGACACTCGCAGCTGACGAGGATGAAGAAATCGAGGACTTTTATCGCGTGCCTCTACGCACGCCGCCGGCTTCGGCTCATCGCCGCAGTCCAAGCAATAACAACTCCATCACGAGTTTCGCAGACTTTGTCAGCGCTCCGGGCCGGCCTCGTAAAAAGGGCTTTGGCAGCGTGAGTTTGGGAGGTCTTGGCGATATACGAGATAGGGGGATAGAGGAAGAAGATGTGATGTTTGATGAGGATGATTTGACGTATGCTGCTTCGACATCATCGCGAGGGCACTCGAAGATGGGTACGGAGGGGAGTAGTACAGCTGCGAGCGATGAGGAGCGAGCTGTGGGAGGCTTTGGGTCTGAGAGTAGTCACGGGAAGGGTAAGTTGGCTAATCGCGGCGATCAATAGGGGGCTT
>161454:gwh1.6.273.
ATGTCCTTTCAGCGAGCAGCACGGCCATGTCTGGCAGCCTCATCCCGTTCCTCAATACTAACTCTCAATGCCGGCGCGCGATTTAATTCCACAGAAGAGTCAAGGCGTCTTGAGAGTCCTCATGACNGGCAAAGATTCCAACTTGAGAGACAGAAACGAGATGCATTGATCAACGTATTTTCAAAGCATGGCTCTACGCAAAATGCTGAGAATACCTTCCAACTGCGCGACCAACTTCACAAACCAAAGGCTCAGACCACGATATCCGCTCTCCTCGCTTCAGGAGCTCATTTTGGACACGCATCCACTCGAATGAACCCCAACTTCATGCCGTATGCATACGGTACTCGTGCAGGTATTACCATCATCGATCTCGACCACACATTACCGCTCCTTCGACGTGCTGTCAACCTTGTTCGAGCGGTAGCTCGAGCAGGTGGCCAAATTCTCTTTATCGGCACAAGATCAGACCTGCGTCCCGTTATACAAAAAGCCGCCGAAAGACTGGGATCGCAAGGTTTTCATGTAGGGGAGCGCTGGGTACCAGGAACCTTGTCAAACAGACGCCAGATCTTTGGTGGTGGTGTTGTGGACAAGACAAACGTCGTACCCGACCTTGCCATTATTCTGAATCCGCTGTCAAACGCCATCGCCATCAGCGAGCTCTCCGTCGAACATGTCCCTACCATTGGCGTCATCGACTCAAACGTGGACCCTCGCGTTGTTATGTACCCTATTCCAGCGAATGACGAGAACACGCGGACAGCGGAGCTCATTGCCGGCGTTTTGAGCGTGGCAGGCCGCGAAGGGGTGGCCCTACGACAGGCAGACTTGCTACAGAAGGCATACCAGTCTGACAAACGATCTAGAATTCAAAATAGACGTAGTTAATGGATTATATTGTTCTAAACATCATCTTATTTCCTCCGCTTGATTTCTTTGGATTTGATGCCAGTAGCGTTCTGCTTCTTCCAGGGCTCTAACGTTGCCTCCCAACTTGTTGATAGTCTCCACATATTCATCCTCCTCGACGCTGTCATATACAATGCCGCCCCCCGCTTGCAAGTAGGCAATACCATTCTTGAACGTCATGGTCCGGATGGCAATACATGTATCCATTTCATCAGCTGCAAAATCAAATCTGCCAACAGCTCCAGCATAAACCCCACGGCGTTCCTTTTCTAGAGAAGAAATGATCTCAATG
>161663:gwh1.9.178.
CAAGGCCTAATTTTGCCCATGTATCGTGCAGCTTCTCACCTGCCGAAAAGGTCCCTTTTGGCTGCTTCGTCGCTGGCAGCGACAACGGTCGTGCTTCATGAACGAAAAGAAAAGCCCTCCATATACGCCAACCCAACCTCCGACATTCTTTTGGTGGCAGAGCCATCACCGCTAGAGCAACAAATTGGTGTTGCGCGTAGACAAATTATCAAGACATACTCGGACGCCCATACCCATGTTCAAGGTTGGGTTTCAAGATGGATTGGCGTAGAGCATGCGGTAGAGAACCGAGTGAAGTCGATCATCTCACCCAAAGAATCGCTGACGCCTGGCCTACTCTATGTCGGCATTGCCACCCTCAGTGGCTCCATCATCGCGCGTAACCGCATACTGGCTACGCGGCTCCTGCTTCCCCCTACCTTCCTCATTATCTCCGCCAACCACTTCCTCCCCAAAACAACTGCAAATCTCTCCGCTTATTTGGGCTCGCTAGAAGAGACATACTTTCCTACATTGGCACAGAAGCATGACATTGCGAACGCTCACTCTCATATGGCCTGGGAGCGGATAAAAGAGGCTACTTTGAATGGCAGGGATCAGTTGAGTCGTGGGGCGGTAGTGACTGTCGAAAAGATACAGGAGGTCACGGGCCTGAAGCTCCGGGAGACTTTAGGACTGGAAGCAAAGGCCATTGACGTTGTAGTCGCCGCTGAGCGAACGGTCCAGGAGGCCAAGAGCGCTGTGGAGAAGAAGGTGGAAAACGTGAAGGTCGAAACAAAGGAAAAAACGGAGGACGTCAAAAGGCTAGTATGATAGAAGTTTCGTCTTCCTGTTTGTCCCCCCTCCATCTATAGATCTCGTTTCTGCTGACGTATTGGATCAGGCGTTGTGCTGACCCATGCATCGCACGGCATCATGCACTGACTTGTGAAATCTCTGAGCTCCTGCCTGCTACATCTTTGTGG
>161707:gwh1.1.667.
TCCCTTCTGGCGATTATGATCTTCACGAGGAGCAACAACCCCTGAATCCCGATGTAGAGGGTGGAACGGGGATTGCACAGCCAGTTCCCACTCGTTCCATCTATGCTCTCACTCGCGGGGAAATTACGAGGGGGCTCGCGAATCGCTTTGTCCATTCGCGAACTTACATATTTCTCTATCTCGGGATGGCAGCGTTGTCGGTAACGACTATCATTTTAAGCTTGACCGACGGGTGCCCTGGTTTGCCATTCTACATATTGGAAGTCATTATCAACACCTCAATGATCCTGGAAGTTGGAATTCGCTTTGTAGCGCTAGGTCGCCAATTCTGGAAGTCGCCGTTTAACGTCATGGATCTCGCCCTCACGGCCTTTTGCGCAATAACACTCCTTGTCCTAGCTTTTGCAAAATGCGGCGCGGGGAGCAAGAAAGAAGAAATATTTGACACTTTGTTGCTTATCGCTCGGAACGTTCTTCAATTCGGTCGATTGGCGGCGGTAATGAGACAATCCGGACAATCTATATTTTCCAGACCAAAACCTATTGACATCAATACCGCACGTCGGGCCGGTTTCGGTTTGGATTTAGACATGGATAGCGATGACGACGAACTCAACCGGCCCTTGGTACGGAACCCTGTTTTATTCGACGCTGGACAGGAGCCTCGACCAGAGGATGGCCAACGGCGCGAGCCGTTGACTGAGATGCCTCGAGCCGCACAGGCGGTTCGTGATCGGGATGTTGAGGATGTCTGGGCCGAGCTGGGTTGAACGTTTTGTGTTACACATCTACATACCGAGTTTATATAAGATGGGATTCCTAGTTTTTTCGTTTTGT
>161953:gwh1.50.26.
CAGCTAACACCCCGCAGGAAGCGTCGCATCATCCACAAACTTCGCAGTCGCCTTCAACCCAAGTCCACGGCTCGCAAACGCCTTGGCAATAATACACTTATTCACCCCGTTGAACCTGTTCTGGTCAGCTTGAATTATCGCGTCGCGTGCTTGGATGAAAGTCGGATTACAAGGCTGAATAGCAAGCGCATCCATCATAACCCTCATAAACACAACATTCCCCTCCTTCGCACCCGCATCCGTCAACTTATTACTCGAAAACCCGCGCGCAGCTACAAGCGCCGCATACACCTGATGCAACATATTAGCCCACACCTCCCCAATATCATGCACCTCCGTGAGCTTCTGCAAACTCGAGTAGCGAAGGGGGTTGGTGGTTGCGGAGGTCGAGTAAGGGAACGACCGGATGCCTTTGGCGCGGTTGGCGACGTATTGGCCGACTATGAAGTCTTTTGTGGTTGTGGAGGATTGGGCCATCCAGTCGGCCATAGCATCACTCCACCCCTCACCCATCCCACCCGACTCTGTAGTCTGCAAGCACCGCCCGGTACCACCACCCGTCATACGGTTAGTAATCCCATGGGTCATCTCATGGATCACAATATCGTTCTCCATCGTTCCATCGCGGCGTGGGTTGGTAAGTGTCCAGATGAACATCCTACATTGCCCCGACTGCCCATCAGGCGGCGTAGCGAAATTCGCATTATTAACCCCCGACGCATCCTGCACACTCATCAAAACCCTATCCCCCTCCTTCCCGCCCTTCCCAAGATTACTCTGCTGGAAGTTAAACGCCTTTTCCGTAAACCCATACCGATACGCAAAGTCATGCATAGTATTAATAATATAAAACGCGTTTGTTTTGGCGGCGTCGATGTTGGATGATGTGGTGGGATCTTGGGAGTCTGTGTAGACTCTGTTGAAGTTTAGGTTTGTGGAGGTTTG
>162354:gwh1.1.732.
CAGGATCTCCTGCATCCGACGTACCTTTCTACAACGCGCTCTAAGCATGACCCCAAGAAGAGCCAACATCGACTTGAACGCAGAAGCTCTAGGCGTATTCGCGTTCCCACCACCACCAGCACCTCGCCAACCATCCACTCCACCCGCAGACTCTCTAGCAGGCCAAGCAGCAGCAGTACTAGCCCTATCCCAGAAATCCTCCAGGCTACCCGCATTCTACGACATCCCCCCAGCCCACGACCCCCTCCTCCACCTCCTCACAACCTCCATAATGAAAAACGGGCGTTACTCAAAAGCAGCAAAAATAACATCCGACACCCTGCTCTACATCCACACCTACACGCGCGCACCCGCCCTTCCCATCTTACGCTCTGCGATCCTGATGGCGTCTCCTGCGGTAAGGAACGTCAGGTTCAAGTCGGGGTCAAAGAGTCAAGTGAGGCCTTATCCGCTGAATGAGAGGCAGAGGACGAAGAAGGGGATTGATTGGTTGTTGGCGGAGGTTAAGGGGAAGATGAGTGGAAGGACGTTGCAGGAACGACTTGCGAGGGAGGTTATTGCGATTGTTAGAGGGGATAGCCCTGTGCTGAAGTTGAGGGAGGATGCGCATAAGTTGGCTATGGTTAATAGGGGTGGAATGTCTAAGCAGTAGATTGTTTGTCGAAAAGTACCAGGAATTTA
>162373:gwh1.9.195.
NCCCAACTTCATCATGCCTCCATCGTCAGAACAGAATTTCCGCAACAATTTATCCCAATTTCGGTGGGCCCGAGGCGCCACCGATGACTCTCAGCAGCAGCAGCCAGCCCCTCAAGCCGCAAATCCATTTTCTCGTTTCTACAACGCCGTCGCCGGAGACTACATCCCACTGCGGTCCAGTGAGCAATCCAACGAGGAGGAGGCATGGTTTGCATTGTCGAGATGGGAGCGGTTGTTGGGTTTTGGCGTATGCTTAATTGGTGCTGCGGTCTGCTTCTTTGTCGCGTTCCTAACACTTCCATTCCTTGCCATTCGCCCAGCAAAATTCGCCCTCGCCTTTAGCTTGGGTAGTCTGCTCGTCATGTTCGGATTTTCTGTTTTAGTAGGTCCTATAAACCACATAAAACACCTCGTGTCCAAGGAGCGACTACCATTCTCTGCTGTTTACTTCGGGAGTCTTGGACTGACGTTATACTTTTCACTTGGCGCTCATTCATGGCTTGGTTCTTTGGTGTCTGGGGTGGTCCAGGTGGTTGCTCTCGTCTCGTATGTGCTAGCGTACTTCCCAGGAGGGACACAGACGCTGCGCATGGGTGGCTCATTGGCTCTACGGGGCGCTGGAAGTCTTTTACCCAGGTAGTCGTGTACGTTCTGATCAAATTGCATGTATGAAGCAGGCTTGCTCATCTAATTTATGATATCCATATTATGCCCGCGGAGGAGCCTTATCATCAAAACAAGGATGTTTTAGT
>162524:gwh1.2.610.
TTTCAGCCCAGGGAACATATTGCGGACGAGCTGATCTAGTTGGGGCCAAATTTCGTCCGACGTATGTCCAGAGAGAGATTTGACTGCCAATTTGTGCGGGCGATGGAAGGACAGTTGATGCGGGTGTTGATGGCGATCAAATGGAGAATGTGCAGCTGAACTGGCGGAGGTTGAGAAATACGAGAGCAGTGGCGATGTAGAAGCATAAAATGCGGCGAGACGACGAGAGAATATTTCCGGATTATCGTCAGGACGTTTCGTTAACGGCTCTCCTGTTACATCGTCATACCCCTCGACTCTGGGTCGATTGTACGACATGTTATAAACACGTCCTGAAGGAAGATGTATCCAGCGATCAGATATCCGGCTCAAGATAACATCGTCTGGTACATCTAAATTGACCACAAGCGTTATGGGTATATTTTGTTTTTTTAGATGTACATCTAAGAGTTTTCCCTGGCCAAGAGTGCGGGGGAAACCGTCTAGAATCCAATGTTTGGGTTGTATGCGGTCCAACTTTGAAGCAACTACCTTCAAGACGACGTCATCTGGCAGCAACTTGCCCCGCGCCATGATGTCTTCCGCCTCTTTGCCGACGTCGGTGCCTTCGGCAATATGTTGACGAAGCAGGTCACCAGTAGACAGACTCATAACATCGTATTTCTCAACGAGTCGAGCTGTTAACGTGCCCTTGCCTGCTCCTGGCTTGCCGAACATGAGCATTCGCATGAAGCGATCGTCGCGATCGTCTCGTTGGACATTGTGGGTCGTGAGAGAGAATGGGAGCGCACGGCGGAGGGGAGCCGAGGTGGTTATTGAACGGCTGCCAGAGTCGGATGAGCAGGCATTCTGTGTTCGGATTCTAGCAATGGGATGCCCACGAACGCGAAGGGCCTGCATTCGAGGAAATGAAGAACCAGTGTAT
>162645:gwh1.1.752.
TTTGGTGTGAAAGTTGGGTCAGTAAATCCGACACCCAGTTCGGAGAAAACTGGGGGTGCCAGTGTAGGGAAGTATCTGTTAAAGCGTTCCCAAGATGCGACGGAAGGTTCTGTCACGGGCGAGCCCAAAAAGAAGCGCAAGGTTGGCTTTGGAGACTTTGCAGGTTGGTAGTATGGATCGTGTTTGATGTTATATAGGCTATTACGATACGGGTGTGATTATGCTGCAACCAACACTTTGGCGCGGTCTGGTTCCTTTTCTTGTGGAGTCAATGTGACAGGCGCCACCGACGGGGCATCGGGTAACTCGAGCTGAGGAGCTGACTGTGCCTCAAGATCAGCCTGTAGTTGGAGCAACTCTAGTTGAACGGCATCCTCCTCATCCAACGTCAGGTTGTTTGAGAGCATTTCGCCAATTTCCCTCTGATATTCTCTGGCCTCAGTCGTCTCTTCCAGAAGTTTCTCGACGCTTTCAACATTCATTTCTCGGTGGATCTCTTTAAGAACCTCGTTGCCCTGTTTCAAGCCATGGAGAACCGACACTTCCACCAACGAGAACTCGATCGTAGAAACAAGCTGTTCCAGGTTCTCAAGCTGACCATCCGTCTTTAACAAGAGTCCTTGCTGATACTTCCGTCTCCGCAATGCTATAATGGCTCGATCCTTCTGGCCCGTTGATATATGGGTTTTCGCAATAGCATGTTCCCTGTCCAAGACCACTTGAATCTTTTTCTGGTATTGTCGCAGCTTATCTCGCTGCAATTTGAGGTCCAGAATGGCGTGGTCTTGCGGGGTTATCTTGGGAGTAGACTGGTTTCCCCCCATG
>163221:gwh1.4.573.
TCAACCTTTGCNCCAACATCGACATGTTCCGCTCAGCCATCACCAAATCTCTCCTGTCTCCTTCCGCGGCTTCGAGAGTTGCCCTGCGACCCCTCGCTGCCCGTGCCTATCACGAAAAAGTCATTTCACACTACGAAAAGCCTAGAAATGTTGGCTCTTTGCCCAAAGGTGACTTGGATGTTGGAACAGGTCTCGTCGGTGCCCCTGCCTGCGGCGATGTGATGAAGTTACAAATCCGTGTTGACGACAATGGTATCATTTCTGATGTTAAATTCAAGACGTTCGGATGCGGAAGTGCCATAGCATCCAGTTCTTATATGACTGAACGGGTGAAAGGGTTGTCGCTGGACGAGGCGGGCAAAATTAAAAACACAGAGATTGCAAAAGAGCTCTGCTTGCCCCCAGTCAAGCTTCACTGCTCCATGTTGGCTGAAGATGCTATCCGCTCTGCCATTCGGGATTATCGGACCAAGCGCTCGAATCTGGCGAACCCCAAGCAGTCCGGATTCATTGACGTCACTGAAAGCCCAGGTGCCTCTGTCAGAGCTCATTAGGTGGTGGCTCTCAAGGACGACTGCACACGCCTAAGTCTTGGCCTCATCGCTCTTGCCTTTTCTCACAACAATCAAAAATCACCGCTCGTTTCCATTACCCAATTTTAGCATCCTTTAGTTGTACCATATGATTATTTCTCTTCTGCATAGTGCTATGAACGACCTTCCAGGGTAAAATACTTGATGGCTTCTGTCTTTGATATCTAGACAATCTTCACCAGGCAATATGTTACTGCATTCACACAGCCTGAAAAGTGAAAATTGCCAACTGACTCCTCTTATGATTGGCAACGTAATCACTCCCCCTTCTTCCCGACAAAAGAAAAATTTCCAGCAGCAAACCACCTCTCATTAGCCTCCTTAACCCTTTGTG
>163800:gwh1.19.79.
ATCTGTTTTTCCCTTTCTCGTCAGTACAAGTCGCAGTCTCGTTCCCCCTTCTTCTCCTCACCCCTACCGCCGTCCTTCTCGACGACAATTCTTTCGTTTACTAAAAGTCACTCTTTACTCCGAATCTCAACCCACNCCATTGCCACCATGTTCGCTCAAGTTTTTGCTGGAGCTTTCGTTGCCGTCCTCGCTGCCCAATCTGCTGTCGCGGGTTGCGCCAGGACTTACACCGTCCAAGAAGGAGACTACTGTGACAAGATTTCCGCGGCCAACAACGTCTCGACGTACCAACTCGCTGTTGTCAACCCGAGCATCGACCCTGGATGCGGTAATCTGTTGCCGGGCCAAACCCTATGCCTGGGAAATACTGGTGAAGACTGCTCACAGACTTATCAAGTTCAGGCGGACGATACTTGCGAGAGGATCATTACCAACCATGGTTTGAACAGCACCTTGTTGTTTACCAACAATCCGCAGATACATCAGGCCTGCGAAAACATTTACATTGGCGAGGTTCTTTGCGTCGCCAACGGCGTTCATGCCCCCCCTGCTCCTGCCGTTCCCGTTACGATCTTGCCTGGTACCAAGCCCGCAACATCCAAGCCCACAGCTCCGGCTGTGTTGGCTGCCTCCCCCTCCCCCTCCCCCTCCCCAACTCATGCACCGGCCAGCGGTACCGCCCCTGCGGCCGACGACGACGACCTTCCCTACTGCGACGAGCTCTAGAGTCCATATCACGCTCACCGTCACGCATTGACTGACTGACCAGAGCCAACCGACACCACAACATTCGCATTGAAATACCATAGCATGATCATCATACATCAACACCACTTTTTCAATCATCTTGCTTTCTTCGGGGTTACAAGCATCTGCTGGTCGATCTCCGCACCCCTTTCCCTTTTTGCCCAATATACTATTCCAGTATACTTATACCTTGTCGGCACCGTCGCATACGCAGT
>163849:gwh1.4.617.
CACCTTGAATACAGGTGGAGGGACAGTTTTTTCGTAGATATTGATCAGTTCAACTGGCGAAGGGTAGACGCGCAGAGCCTTGAAGAAAGCAAGGGCGCAGGGCAGATGGAATGCGGGGCCTTGTGCAACAAGCTGCTCTCCCATACTAACCTGATGCATGAAGTAGGCCTCTTTTGCTTCGGAGCCTTGCGGAGCTGGCTCGTTTTTGACTTCCAGGAGGGCCTCTCGGAGGATCTCGTCGGGGATTTCGTTTGATGATGCCTCTGCTTGTTTTGACTGGGCCAGAGACTTATCAACACGTTTCTTTTCCTTTTTCAGTTTCTTGCGGAAATCAGCATCGTTCCTACGCCTGTAGTCGAAGTAGACAGCATAGGCGACGAGGCCTGTTGCGACAGTAACGGCGGCGAGGGTGAAAATGGTGGTCGACCG
>164012:gwh1.2.727.
CTAGGTCTTTTTCAACTTCATCAGCTCGCAAAGCTGACCTTGCAAGACTTGTTCTTGTTGGCAACCTCGTCCGAGAGCCAGATGTTCGGGTGACTAAGACCGAAAAAGAATACGTGGTGTACACTGTTGCAACTCAAAACTACCCTCCCCCACCCGCCGACGCCAACGGAGAACGCCGCCCCTCAACTGCAACCTTTCACAAGATTTTATCTTTCCAAGATGGCACCAACAAGTACCTTCGGACACTCAAGAAAGGGTCGAAGGTTTTTGTGGAGGCTAATTTCGAACTACGGGAGCCTGAACCTGGCGCAGACGCCGCGACACCTCAAGGCCAGCGCCAAATTTTCCTGAGACATGAATCCATCAGAGTATTGTCATACCCCAAGCAGTGGCAAGAGATTGAGGAGGAGCACAGCGAGTAGTGTCCAGGTCTTACATACATAAACATTACCTCCTTTCGATGCAGTCCCCTTCCATCTTCATGCTAATCTTCACGCTCATAACGTTCTTCAAACGGCGATTCTTCCTGTTGATTAGAGCCACTTGCGGCTGGGTCTGGAAGCCAATCCTTTTCATGTACGCTGTTAGCCTTCGTGCCG
>164238:gwh1.11.325.
ATNCCATGTCGCCAGTTGGGTCCAGAGGATATATTTCAATTTTTTTGGGGGCTCTGAAGTGTTACGTCAATACATATGTTTCCTCTTCTCTATAAAGGCACCATACACCATGAAACCCCGAGGTATCGGGCTCACTCTTCGGAGAGCTGTGAAGCCCCGAGCTGCTCCGCTTTCGCAATTTCCTGTCTCCGGTGCTTCAAAATTTCTGCCCGCTTGTCGGCCAAAAGCTCCGCCGCACGAATGTCCCACTGGTAAGCCCAATATCCTGCGAATCCAAAGGTCGCCATTGCCACTACATGTCCTCCTGGATTTGAGAAGAGGTTTCGTTTTTGAATACCTAGCTGTCCAAAGCGAGCAGCTAGACCGAATGTTGCGAAGCCTAGGATGTTGGCAAGGAGCGACATTACGACGGTGGTACTATGAGT
>164583:gwh1.1.948.
TGGCGACGCTGACGATGGATTCTGGTGATTTTTAAGAAGGATATATATCTGTGTATACGTGGATTATATGTCCAGGACGGACCCACATTATTTATTGCTTTTCAACCCTGTTGGCTTCCTCNCTAGCAGCCACGATGGCTTTGGTGACTTCGCCTGTGACAGGTTGCTCGGCCTCGCCTGTGATACCCAGACTCTTTTCCCGTCCACCCATGTGCCAGTAGTTCACGAAACGAAACTCCTGTACTGACTGGGCTGTAGCATTTGTGAGATGACACGCGAAGAGGAGGTAGTTGCGGGGTTGGACCCTCCATGCAAAGCGCATGAACACCATTGAATAACATGCAAGGGCAGTCGTCATCGTTCCCGAAATGACTTCTTCATCTTTCCTTAAATCAGCTAATGCTGCGAGAGGAAGTCCCCAGTTTGCGACTGGACCCCAGAAATGTGTGCTAAAGAAATATTCTCGGGCGGCTGGGGAGCGCAGCCAGGTGAAGAATGTCGAAGCCATGATGACGGGAAGAGATGAGAACAGGGTATACTCTCACGTGTAGGTGTTGATTGTCGCGAGAAGACTTTGAGAAGACTT
>164630:gwh1.1.954.
ATTTAATGGGCTGCGAAAGTTGACATGAGGGTAGTTATCACATATCCCATCAGAACACACCTTCGGGCGTCTTTGCAATGTAATCAATGGCCTGCTTCACGGTCTGTATTTCGTCTGCCTCTGCGTCGGGAATCTCGATGGAGAACTCCTCTTCCACGGCCATTACCACCTCAACAACGTCCAGGCTGTCCAAACCCAAGTCCTTGGTGAACGAGGCTGTTGGAGTCAGTTGAGACAGGTCAACTTTCTCGTAGCCCTTCAACACGTCCAGGACACGCGACTCGATCCTTTCTCTTGACAGGCCAGCGGCGGCGGAGTAGTTGACACGAGAAAGAAATTGAATAGGCGTGTGTTGCACGCGAGCGCGGGGTGCAGCCACGGTCCTTGCGACAAGTCGGAGGAAAGACATTTTCAAGTTTGAACTTGAGTGATG
>165054:gwh1.27.70.
GTTGCGATGCGATTATAGATACAAAACTGTGAAAGTAATGCCGAAGATATGCAACCTATGCCTTCTGAGCAGCAGCGACCTTTGCGTCTTCCGCAGCAGCAACTGCCGGGTTCACTTTCTTTCCATCCTTCCATCGGACACGGGGGGGAGGGGCACGGTTGCGGCGGCCCTCGCGTGATCGGACACGGACGACATGCGAGTGAATGGCGCATGAGACGCAGTATGCGATTTTGATGTAAAGTTTCGGGATAACGTATTCAGGGTACACGCTGGCTTCACTAATATCCCTGACAGCAGCACTCTCAACCATGTTCCTTACTGTGAAGCGCTTGATGGCCTTGTCCTTTCCAACGCAGCGAGAGCAGTTCGAGCAACGCATAAAGGTGACGTGGCCACGTCCCTTCTTGTTGCGGCCGCCATTTCTTCTTTTCTTGGTCAT
>165462:gwh1.182.1.
CCTTAACAGTCTACAACCCTGAAATCAGTTTGTCTGGAGCTAGGGTTCAATGGCTGGTAGAGCACAACACCTCTGTTGTGTCCGGTGCGTTCTTGACAATCCTTGAAAATCCAAGGGAATGAATAACTTTCACGTCTGGTCGTACTCATAACCGCAGCAGGTCTCCAAGGTGAACAGCCTCTAGTTGATAGAACAATGTAGATAAGGGAAGTCGGCAAAATAGATCCGTAACTTCGGGAAAAGGATTGGCTCTAAGGGTTGGGTGTGTCGGGCCTTGGTAATAAGCCCTAGGATCTAGTTGGGACTGTCTTTTGGGCAACTTTTAGATGGACCTAGCCGGGACTTGGTGGTGGACGACCTTGGCTGCCTTTCGGGGCGTCCGGCGCACGCTTAACAACCAACTTAGAACTGGTACGGACAAGGGGAATCTGACTGTCTAATTAAAACATAGCATTGCGATGGCCAGAAAGTGGTGTTGACGCAATGTGATTTCTGCCCAGTGCTCTGAATGTCAAAGTGAAGAAATTCAACCAAGCGCGGGTAAACGGCGGGAGTAACTATGACTCTCTTAAGGTAGCCAAATGCCTCGTCATCTAATTAGTGACGCGCATGAATGGATTAACGAGATTCCCACTGTCCCTATCTACTATCTAGCGAAACCACAGCCAAGGGAACGGGCTTGGCAGAATCAGCGGGGAAAGAAGACCCTGTTGAGCTTGACTC
>166150:gwh1.13.102.
GGACAAGAAGAATTTGGAAAGCTTCAAGGATCTGACGTTCGCAGCACAAGGAGCGCAGATAGGGGAGAATCTCCCTTTCGTACCTCGCAAACTGGGTGCATGGGCTGGTGGGAGAGTAGGGACCATTGTGGGCAACCTGGTGAAGAGGGATCGTGATGCATCCCGAAAGTCCGGGAAAGGGGTGTTCGAGTGGGCTTTCTCGGACATGTATCCGCCTTATCTCAAGACCGTCCCAAAGGCGGACCAAACGAACATCTTGGACATCTTTGACTTTGCTGCCCTCACGGAAACGGCCGCGACGCTGTTCAGCCAACCCCTGGCAGACATATTGTTCAAGATGCATGACCTTGCGCCTGATTTCAACACTGACCGCACGATGAANGATCTCGTGGACCGTAATCTTAAACTCCACCGCAAGTCACGTCAAGATACCCGCGCCATTCGAAAGCGAGACATGTATTACAACAAAAACATTGGGCTTCGTGATGATTGGTACACAGATGCTGCGTTTGGTCAGCAGCACTTTACGGGAACGAATACCACCACCATCACCCTTGCACCCTCGCGTTTGATTGATGAATTCAAGACCGTCGCGCATACTCAGGAACGAGCTGATGTTGAGAAACTCTTGGAATCTCATTCCGGGGATCTGTATGTCGAGGATTACAGCGACTTCCGCACCGCCATGGGGCTCCCTCCGAGCCACGAGTTTACAACGGAAGGACGTTATGGTTGTGCTGCCGTTGTGCTCTTCCATCTCGAGCCCGAAGGGAAACTGCATCCCCTAGCTATCACACTCGACCACAGAGGTACCATCCAGGCTTCAGTGACCATCTTCAACCGCCGTGTCAGCTCGGCAATTCCAGGGGATGAGTACTCAGACTGGCCGTGGCGTTACGCGAAGATGTGCTCTCAAGTCTCGGATTGGCTCCGCCATGAAGTTGCTGTCCACCTCGTGTATACACATCTCGTCGAAGAAATCATGATTGTTTCTGCCCATCGCACGCTCGACCTTGACCACGTACTCTTCAAGTTGCTGGAACCACATTGGAGCACCACTCTCTCGCTGAACGCAGCAGCCCGCGAAACTCTCGTCCCCAAAATCATCATTGGGATGACGGGCTTCACGGCAGAGGAAACCTATGCCTTCCTCAAGACATCGTACAATAATTTCAACTGGACAGACCACTATGTCCCCAATGATCTGCGGAAGCGCGGCTTCCCACCGGAGGACCTGGACAAGCCCAAGTACCACAACTACGGCTACGCACGCAACATTGCCCGCACCTGGGAGATTCTGCGAAAGTTCGTCAGCAAGGTATTGACAACTGCGTATCCGGGTGGCGACACCCAGGTCGCAAATGACCCATCTGTTGCTGCCTTTTGTCAGGAGGTCCGCTCTGGCTCTGGAGGCCAGCAACCCAGCTTCCCTGAGATCAAGACGTTGGATGGGTTGATTGACTTTGCGACCATGTGCATCCACGTCGCATCGCCACAACACACCGCGGTCAACTACTTGCAGCAGTATTACCAGACCTTCGTCCCCAATAAGCCATCGGCCCTCTGTGCCAGACTTCCCCAGTCGTTGACGGAGCTCCAAGCGTACGGGGAGCAGGATGTGTTGTTGGCCCTTCCCGTCCGTCGGCAACGAGATTGGCTGATCATGGCTCAGGTGCCTTATCTGTTGTCATTTGAGATGCTCGACGACCAAACGATCCTCCATTATGCGACGACGACCTGCAATGCATCGTCGACACCAGAAATTATTCGTGATGCCGCCAAAACACTGAAGGAAGACCTCGAGGCGTTCCAGTATACCGTTTCGCGGTATAGCCAGGAGCTTGATGATCAGAAAACGCCGTATCTTGTTCTGGATCCAAGCAAGACTGCAATATCGATTCTTATATGATTGCTCATGGACCAAGTACAGTGTCGGCCCTCTTGTATGATATATGTAATTTTACCGTCAAGAAATGTTTAGCT
>166916:gwh1.1.1177.
TCACAGACTTCATTCATTTTACATCCTACTCCCATCTAGCCTGTTCACGGCAACGACACCCACAACGACGACGGCATTTGACGACAGCGACCTTCATTGTTTCCTCGAGCAACGGTAATTGACGACCAGTTATGTCCCAAGAAAAACTCATACCCATCATATCTCTTCTTTCTCGCGCCCTGCTCCGTATTCGCTCTACCCCTCCTCGTATCATCGCCTCTCCTCCAACGCAGCCTCGCAGGGCAGCCGTAGCTATCCTTATTCGTGTTGTACCATCACCTACGGCCAATCTGCCGGTTTTACATCCCACTCAACCCTCCTTGAACGAATTCTTTGACTTGGACTGGGTTAAAGACCCCAACTCCCGTCCTGAAATTCTCTTCCTCCACCGCAGTACTTCTTCCGACGGCGATGCCAGCTATAGTCAAACCAAGGTCCGTAACACCGACGAAGCTCATGTTGTCTTTCCCGGGGGGAGAATGGAGCCAGAAGATGAAGGTGGTTTATACACTGCAATGAGACAAACATGGGAAGAAATAGGTATTGATCTCGCTGAATCCATTTACACCTGCGTAGGGCAGCTCGACGACCGTGAAATTACAACGTCCTTGGGGAAACGCCTCCTAATGATCTTGTCGCCCTACGTTTTTGTCCAACTCACTCCTCACGCCCCTCTTCCTGACCCAATCCCTACCACAACTCTACACTGGACGCCTCTCTCTTCACTTGTATCTCCTCACTTGCCACCGAAATGGTCTACTGTCACCGTCGACGCTGCGTCCCGCCTCGCCCCAAAACATTCTGCAATCTTGCGGGTTCTCGTTCGCGTGTTGGTAGGAAGTATGGAGTTTCCCGCCATTCTTCTAGACCCTTCACGGAATCCTTCCGTGTCCATAGTCCAACAGAAGACAAATGACGGTCTAGAGCAGGATCGTCATCCCATCCCGCCACCCAAGCACCTCAAGCTCTGGGGTCTTTCCTTGGGCATGACGCTTGATTTAATGTCATATATGATCCTCCCAACACCGAACAACGACATCAAAGGTCAATCTAGAAGAGGGGATGCCACCCCGCCGTCTCCATTATCACAGGTGATGCAATTGCCATACCAGAATGTCGCGGAGGATTTTCGGATGGAATACGTTGCTCCGGGCCTAGCCAGTGTCTTCCCCCGATTCTCTTATCCCGACGTCAACTTTTGGATCTGGGTATTTGGAAAACGTTACCGTGAAGTTGTTCGCGGGTGGGAAGCAAGTGTTCGAGCGGGTGGAACCAATGATCGCCGGATCAACTGGTCCGGCTCAGCACTAAGCACGTTTTATGCTGCGATACGCAAAGCTCTCGTAGTAGTCATCGTAGCGCGTGCCCTCGGTATTCTCCTCGGTCTCGCTTTTGCTGGGTGGTGGATATTCGGTGGCCAGTGATGCACACCAATTGATCCGGTTTCTTTTTTTTCACCTTCATTTCCCGTTTCTCTTCGTACCCGTGGATATTTGGATACGCTGGTCAAGAACTGAGCGACGTTGTATCAGAATAGAGTTTAGGCTGGCCAAGGAGGCCAAATCCATAAGGAGACTCGAA
>167309:gwh1.1.1210.
CCGTAGATCCTCTCGACATGAAAGACGTCTCTGCCGCCTCCAACAGACATTCTCGCAATTCCCTCATCTATCCCAAGAAAAAGCCCTCTCCCCATGGTATATCAAAGTCTCATAAATCTCCTCTACTCCCTGCAAATGCCCCTGCCCGCCGAACTCCTCGTTCCGCCAAAGCTGCTCTTCTCCAGCAACGTCAACGCGGAGCGCAGATTCAAGCCCTTCGTAGGGANGGCGTCTATCTTGAAGAAGAGTATCGCGAGGAGATTCGGCATTATATGCACGATATGGAGAGATTTACAATGTCATCAACACAATCAATGGATCAGCAGCCGGAGATCAGGTGGCACATGCGACCGTGTCTTGTTGATTTCCTTGTTGAAATCCACTTCACCTTCCGATTGCGACCAGAAACTCTCTACCTCACACTCAACATTGTGGATCGCTACGTCTCACGACGCATTGTCTACATTAAACACTATCAGCTAGTAGGCTGCGCTGCTCTATGGATTGCAGCCAAGTTCGAAGATGCCAAGGAGCGCGTACCTACGGTGCAGGATCTTGCGCAGATATGTCGGGATACATACGAGGAATCTGCATTCATCCAGATGGAAGGACATGTCCTGTCAACTATTCAATGGACTCTGGGGCACCCTACTGCTGAAGCGTGGCTCCGACTTATGTGTTGCGGTCCGTGTATGGAGGAAGCGAAGGTACAGCACGTCGCTCGTTTCTTGATGGAGATAACTCTCTTCTATCGTGAATTTGTCAAATACTCTCCGTCAACAATCGCCTTGGCAGCCCTCACTTTGGCGAGGTATCTCTGCGGTAAACCTCGTCGGGTTTGGGAAGAAAACGAAGAATGTATCGAGGTTGTTGAATACCTTGATAACCGCTTGGCTATGCACGTCAACGATCTCTCCGAAACGCTTGTCAAGAAGTATTCATACGCCTTCTATTCGAAAGCTGCTACATTCGTTGTTCAACACTATTTGCAGGGTGGCCGCTTCGTTCGCCACACCCTAGCTTCTCTTCCTGTCACTCCCAAGCGGAATTCAGTTTCTGCTGTGAGCACGCCGATGAGTTCAACGACATCTGTTTCCGATATGTCAGATGATATGCCATTGACGCCAACGACACCGGCATTGCCTAGTGATCAGTTCTCGAGCTCCTACTCGTCCGACGACAAGGAAAACGTGCCTTCGTCGTTTGAACCTGTACTAAACAAGCACAGAGTGGAAACCCCTCCAGAACAATTCCTGCCGCATGACTTTGTTGCGTTTGGTCGTCCAGCCCTGCATAACCTGAACATCTCCTCTCCCCGAACGGCATTGATATCATAATGGTAACTTGCGATCTCCGTCGTATATCTGTCACTTCAACTTCTGTTCTCTGTCCAAGACGCAAACAATCCCGCAAAATGTACTACTACTACACGTCGCATCGACAATTCTCTCGCACATTTCTCTGCAACTCAACCACCAT
>168158:gwh1.12.305.
AATCATGTCTGAAGTGNGCTGTTTCGTCCTCTGAAAAAAAAGGGAACCATCGAACGGATACGCGGAATGGCAAGTATGTATGGAATGAAAATATCGGCAACTACTTCCTCAAACTAATGAGCTTCCTGCCTCTGGCTCTCTCAAGCTCACTCATATTCCTCAATCCTCTCCCCCGATTTAGCTTCTTTCCAGGCCCACCCATTCCATCTCCCATCGAAGTCGGCGCATGGCCAGCATGGATCATTCTGAACGCAGCCTTGATCACGTTTAGCTTGTTCCTGCTCCCCCACACTTTCGCACTGATATCCTTGAACCCAGCCGCTCGCAGAATCTGATGTAAAAACGGGTTACACCGCAAACCAAAACCTACTGGTCGCGGTCGGAGGATAAGTTGCGTAGCGCCAAGCTTAGTCTTCATTTCTGTCCACACCGTGCGCTTCTCAAACCGCTCGACCCAGTCCATGTTCCGTACGGCTGCGAGACGTGCGGCTGTCAATGCAACCATACTGTTCAAGTGCTTTCCCTCTCCGTAGCCGACCAGACCATCGCCATTCCCAACGAGAACCATGAATGACATACGGCGAATTTTGCCTTTCCCTGTTTGTTGCACAACGGTGCGGCGCATCAGGATAGATTGATGAAGTCCGGTGTAAAATCTTTTGGCGACGGGCAAGGATTTCGTAAACTCGTTGATGTTTACAGCCCAAGCTTCAGCGGGGGCCTTGCCAGCGAAGACATCCTTCTGAGATAATGTAACCTCCGGCTCTTCTTTCATCTCTTCATGAGACGCCATCTTATCGTCCCTCTCTGAGTCGGGGGTGTTGGCGACAGGCTCATCACCGTAATTGTGGAAGACGGAGCGGTGATTGCGCACGACGACGCGATTGTGGAAGGGGGATTCAGCAGAGGGTGGGAGATCGAGCACGTCTCGAGGGTCGAGGATAGAGTCATTCATCATGAGATCTGGATAATCCCCATCTGGTTGTCTTGGTGCTGAGGAGTACATTGAATTCCGCGATGCGTTAAT
>168402:gwh1.2.983.
TGGAAGGTCACGCTGACCTGACCAGAGAGTGGTGGGATATATTAATGCTGTCTAGTTATAATTTATAAACCGTGAATCATCAAGGTCAGAAATTTCGCCGCGGTGGTTCTGATCCAGTAGATCGCAATGAAGCCCAAACTTCTTCTGTAGCCATTGAGATACGTTGTTTGATACTACCGAAACTGTCAATGGCCGGGCGGACATCGAGGGAGAAGACGGGTGAACCGTCAGGCTCGGGCGGTGCGGAATAGTAGTCGATGACATAGCGGACTTCTTCGCCATTTTTTCGGCGAACTATCCAATCATGACGATCGAAAGGAGGCTCTGTGCTGAAGCGAGACGGCAAAAGCCATCCTGCAAACATCCAGAACCGCGCCTTTGGTGACATTTCTCCCGGTCGACCCTTGAAGCGTGCAAGTTGGAGGTCTTGGTCAGAGGATTCTCGGATCTCCCACTTTCTCACTTCATCCCATGCTTGCTCGTTCAAAAAGTTGTGGATTTCAACCATAGTTTCAACATGTTCCTCTGGCGTTTCCCAACCCTTCCTGACGAGGGCGTTATAAAATTGCTGCGGCGACGGATATTCCCACTTTGCAGATGAATCTCGCGGAATTGATGACTCCGTCCGTTCGGTTGGAAGAATAACGGATTGTTCAGGTGCAGGTGTTTGAGGGAGAGTTGGCATTTGGTTGAGAGGATTTAGAGCAGTATGATCTATGGGACATTGTGCTTGTTTCGGCGGGGAGTCATGGGGAATCGGACACTTGGAGGACGTAGCAGCAGGAGTCGGACAGCTTGCAGAAGACGCTGCAGGTGGCTGTTGGTATGTAGAAGTGGTTTGGCCCATGGTCGGTT
>168591:gwh1.2.997.
GCATTAATGACCGAAAACACTGACGCCCTTGCACCAAGAGAAGAGGAGGTTGATGTCCACTTTGAACCTGTAATCAAACTCACAGAGCAAGTCGACACCAAAACTCATGAAGAAGATGAAGATGTTCTCTTCAAGATGCGTGCTAAACTCTTCCGCTTTGATGGTGAATCTGCAGAATGGAAGGAACGCGGTACTGGGGATGCCCGTCTTCTCTCGCATAAGGAAACTAAGAAAGTGAGACTGGTAATGAGGCGTGACAAGACCTTGAAGGTCTGCGCGAACCACGTTATCTCTGCTGAAATGCGCCTCCAACCCAATATCGGCTCTGATAGGAGTTGGGTTTGGAAAGTAGCTGCTGATTACTCTGAGGCTCCACCGACTTCGGAGACGCTTGCTATTCGTTTCGCGAACTCTGAAAATGCTGCTCAGTTCAAGACCGCCTTTGAGGATGCACAGAAGAAGAACGCCGGACTGACAAAGGAACCAGCAGAGGCTAAGAAAGAGGAGACAAAGGAGGTTGCTGCAGAGTCGGAAAAGGAGAAGGAGCAGGAGAAGGAGGAGGTCGAGGCCAAGACCGACTAAGCCGCCGAAAGCGAATCCCTTTCCTTATGCTTGCGCCTCATACCAGGCTTTTGATAGCCATCGCCACGTCCGACTCATCTGTTCAGTACATTACGGAGAAATGGTCAATTTTGTGTATATTCCTCTACTGATAGACGGAAAACGTTACAATATTACTACATACATCAAGTCATCATCACTTTATTATTCCAGTTACCGCTGTCATCGCTGGTTATAGGAGGCCTCTTGCATTGCCCAAGCTTCCCAGAATGCAACGCCTTCGCCTCTCCGCCAGTACCCAGGAGATCCCGTCCCTTTCACCACATCCTCTGTGATTAGGACGTGACAAATGTCAGAGCCAGGCACNTCATACATAGGTTCGAGT
>168604:gwh1.73.56.
TTGGAGGAAACATACAGGTGCAGGGGGCTTGGTGGACGGCCTTTGGAACAGGGGGATTTGAGGGCGAACCTCCTCTGCTCGAAGAATTGGGCATCAACTTCCAGCATATCCGAGCCAAGTCACTAACAGTTCTTAATCCCCTTCGTGGAGTAGACGACCACATTATGGACGACGCCGACCTTGCTGGGCCAATCATATTTTTCTTCTGTTTTGGGATATCACTTCTCTTTTCTGGAAAACCGAATTTTGGATACATATACGGTGTTGGTCTTTTCGGGACGGCATCCATATATACCCTGCTGAACCTCATGTCCCCACATGGCATCGACGCCTACCGCACAGCGTCTGTCCTAGGATATTGCCTGCTCCCGATGGTAGGCTTGGGCGCAATAAGCGTTATGGTTGCCCTTAACGGCACCATCGGATACCTGCTCTCGATTACATCAATACTCTGGTGTACATATGCCGCTTCTGGGATCTTCGTCGCCGTCCTTCGCATGTCCGACCAGCGTCTCCTTGTAGCATACCCTGTTGGCCTGCTTTATGGGTGTTTCGCTCTCCTCAGTGTATTTAGTGGCAGACCAGCACTAGATAAATGACAAGGAGGACGAATGGACATCGGGATTCACTGATGGAATATTCTTTTCGAGCGTCAACGTCCGCCCAAGAAAAATAGGACTCTCCTTAAAATCATTGACCGTGTTGTAGTCGTCGTTCCACTACTGGTTGATACTAATGTCAAGCCCAGCTTCACGCTGATTCTAAAACAAGTCGCACTTCTTTCGATATNC
>168929:gwh1.1.1350.
AGGAGTGAATTTTTCAGCGAAAGCGGGGGTATTCAACAGAGCGCGCAATCCCTAGCATAATCTAAACAGAATATTTACAAGTGAAGTCCAAAAAATCTAACCATTTCCAAAATTCAAAACAGGTGTGAGTTTTACCAGAGCTTGAGAAATGGTCTCTTCATGAAATCGACTTTGAGTTCAAGGCAGAGCATGTCTTCCTCGTTGACCGTGAAACCCAGGACTTTGACCAAGAATTTTGCTCTCGGAATTTCTCTGGGCAAAGTCACAGTTTGCTCCACGGTATAAGGTCCAGGTACTACGGGGCATTTCACAGTAGCATTGACGTTGCGAGCCTCTTCACAGGCATCGAAACGCTTTTGAAGCAATTTGATGAGTCCCAACTTCACGGTGACATCGGCAAAAGCGCCTTCCTCAATTGTCTGTAATACTTGGGCCTTGACCTTTACAGTCAGGTTTTTGCCGGGCTGAGGAGGATCCGGAGATACTTCCAAAGACTCGATTTGTATGATATCAGTCGAGAGACCACAGTCGACGTAGCTCCAGCTGTCCGTGGTGTGGACTGTGCCTTCTGGATTCAGAGCAACCTGGTTTTCCAAAGGAGTTGCAAGAGAGATTGAGCAGACCGAGAGCAGAGTGACGAGGGAGAGAAAACGCATCGTTGTTGGAAACTAAGAGTTAGAACCAAGTTGGAACTGAC
>169738:gwh1.1.1391.
AGAAACTCTCTCCCCAATTCATCCCAGCGTAAAATGTCGTTCCTTGGAGGAAGAGGTGGAAACCCCGCCCCTTCTGGTGGGGTTAATTTGGAGAAGGTTGAGATGGCCGTTACCGAGCTCGACACAATTACGGACTTTTTTAACCGAATGGTCCAGTCATGTCACAGCAAATGTATCAGTACCCGTTACGCCGAAGACGACTTAAACAAGGGCGAGAGTGTCTGCGTTGACAGATGTGTCGCAAAGTTCAATGACGTGCAGAAGAAGGTGGGCGAAAAACTACAGAGCAGAGGGGCAGCCAACGCCAGTGGAGGTAGCGCGTTTGGAGCATTATGAGAGGACTAGACTTCAATATTCGCCTTTCGAGCTGCATCATTATTTCCTCGACAAAAGTACGACTCTCGCCATAGAAGGCGTAATGAATGCATCGTTCATAATCAGGGATGTCGTGACACCCCCCTCCCCCCCGATGTCTATAAAAACCAACCATTAAGCTGCAAAACCTGAGAAGCAGTCCGACAATGTCTTTGAGTGCTTATTTTGAGCATGTTCTTCTAGGGCTGGTGCACGAGTGGTAACGAGAAAAGACTGCTTGCAGGTTCCGCAAACTATGGACTTTGCAGACTCGTTCACTTTGGCCTGACTCTTTGAGCCTTTGGGAGCCTTATCGGCATTCCTCTCTCGCTTCTGGGCGGCTTTGGCACCGTTACCCATATTATCTGATTAATGGAGGGGTATTGCAAGGGTATTCGGTAGA
>169971:gwh1.14.158.
ATCATGGGGAGAAGGGAGGGCGAGGTTGGGCAAGAAGGCGTCATGTGGTAGATATTGGGGATCTGAATCGACTGGTAAGGAGGCGGGGTCGGCGCTGACGCGGAACGACCATGATGACGAGCTAGCATCGGGAGCACAAAAGAAAGGCTCTCGGATTCCTCATGACGACCCTTGGCCTTCTTGTTCTTCGTCCGGCCATCCTTGTCCTTGGCGCGCTGTGGACGATAGACGTAGTTGGGGTACATCTGCTCGTGCTCCTTCTTCTTCTCCTTCGCCAAACCTTCCCAGTACTGCCGCTCCTCGGCAGTCAAGCTCTTCCACTGCTGGCTGATCGTCTTTGAAAGATCAGCCTGCCGTTGCTTCTTCGCGGGCCCATCTGCTGCGGTCGCGGCCTCCTCCTGCGCTTGTTGGCGATCCTCGCAACATTTGCGTCGGAAGAGGATGAAGGCGTTCTCTGGACGTTTGATGTAGTCCTCGTCCCCCTTCTTGGGTCGCCTGTCGATGGCGTCGGTGCTGCACGACGATTTCCGTTTATGTGTGGACGGTGAAGGTGATGCGGATCTCGGGGAATCGGGGGAAAGGGTGCGCATGAAATGTCGTGGTGGTGGTGTTGTACATTGTGAAGGGAGTGGATAATGATCAGGCTCGAAAGGGGAATTAGAAGGGGAAGAGTAAGGACTGTCAGAAAGGTTATGGGAGATAGGGAAGGTGAAAGCGCGTGGCGTCGGGGAGATGATGGCAAGAGTTGGTGCTTGTTGTGGTGCGTCCGTCGTCACTTCTAGTGATCGGGATTGG
>170040:gwh1.265.6.

>170133:gwh1.246.16.
ATCCCTGGCCAACGCGACTGACTTCAAGCGTTTCCCTTTCAGCAATTTCACGTACTGTTTAACTCTCTTTCCAAAGTTCTTTTCATCTTTCCCTCACGGTACTTGTTCGCTATCGGTCTCTCGCCAATATTTAGCTTTAGATGGAATTTACCACCCATTTTGAGCTGCATTCCCAAACAACTCGACTCTTCGAGAGCATATCACAAAGCCCTGGCAGTCCGTGTCAAAGACGGGATTCTCACCCTCTATGACGCTCCATTCCAGGAGACTTGTACACGGTCCAGCGCGGATAATACTTCTCTAGATTACAACTCGGACAGCCAAAGACTGCCAGATTTTAAATTTGAGCTTTTCCCGCTTCACTCGCAGTTACTAGGGGAATCCTTGTTAGTTTCTTTTCCTCCGCTTATTGATATGCTTAAGTTCAGCGGGTAGTCCTACCTGATTTGAGGTCAAATTATCAAAATTGTCCAAGTCAATGGACGGTTAGAAGCAGAACTTCATAAAGCTGCTTCACATCCACGGCGTAGATAATTATCACACCAATAGACGGTCACAAAAGTTCCGCTAATGCATTTAAGGAGAGCCGACCTCATTAATGAAGCCCGCAACCCCCACATCCAAGCCTAACCAAGCTAATAAAAGTTGGAAGGTTGAGAATTTAATGACACTCAAACAGGCATGCTCCTCGGAATACCAAGGAGCGCAAGGTGCGTTCAAAGATTCGATGATTC
>170194:gwh1.372.3.

>170202:gwh1.370.5.

>170335:estExt_Genewise1_human.C_1025
GAAGCAAATCGTCAAATCNACGCTCAATCCAACTCTCAAAATGCAGCGCGGTTTACCTATGCAACCGACCGTCGTCCTTCTTCGCGAAGGAACAGACACTTCTCAAGGCAACCCGCAGCTGCTTTCCAACATATCGGCATGCCTTGCCATCGCGGAGACCCTTTCGAGTACTCTGGGACCTAGGGGAATGGACAAACTGATTGTATCAGATCGTGGAGAAGCCCAAATAACGAACGATGGCGCGACAATTCTGAAACTTCTCGATATCGTCCACCCCGCCGCGCGTACTCTTGTGGACATAGCTCGGGCTCAGGATGCAGAAGTTGGGGATGGGACGACTAGTGTTGTGCTTCTGGCAGCTCAGTTGTTGAAGGAAGTCCGGTCGTTCATCGAGGAGGGTGTTAGCCCTCATATTATCATGAAAGGTTTTCGCCAAGCTTCTCAACTAGCCATTGACCGGATAAAAGAGCTTCAAGTAACAGTTGATAAGTCAGATCCCGAGAAATTTCGTTCTTTGCTTCTAAAGTGCGCGTCAACATCGATGTCTTCCAAGCTGATCCATTCGGAAAAGCCCTTTTTCTCAAAAATGGTTGTCGATGCTGTTCAATGTCTGGATCAAGACGATCTGGATGAGTCGCTCATTGGAGTAAAGAAGATTGCAGGTGGAGGAATGCAAGACTCACTCCTCATCAAAGGAGTCGCTTTCAAAAAGACGTTTACATACGCAGGCGCCGAACAACAACCCAAACATTTCGTCAACCCACTCATTCTCTGCTTAAACGTCGAGTTAGAATTGAAGGCCGAAAAAGACAACGCTGAGGTGCGGGTTGAACAAGTTTCCGACTACCAGGCCATTGTCGACGCCGAATGGGAAATCATCTACCGTAAGCTCGAGGCAATTGAAAAGAGTGGCGCCAAAGTCGTTCTAAGCAAGCTTCCTATTGGTGATTTGGCAACACAATGGTTCGCTGACCGTGATATCTTCTGTGCTGGCCGTGTTGCTGCGGGCGACCTCAGGCGAGTCGTGCAGGCCGCTGGTGGTGCGGTCCAGTCGACATGCTCCGATATTGGCCGCGAGCATTTGGGCGTCTGCGGTGACTTTGAGGAGAGGCAGATTGGTGGTGAGAGATACAACATCTTCCAAGACTGCCCTAAGGCAAAAACTTGTACTTTGATCCTTCGCGGAGGCGCAGAGCAATTTATCGAGGAGGTTGAAAGAAGTTTGCATGATGCATTAATGGTCGTTAAACGTGCTATCAGGAACGGGGAGGTTGTCGCAGGAGGCGGTGCCATTGAAATGGAACTCTCTGCCTACATTCGTAAACATGCTCTATCTATTCCAGGCAAACTTCAGCTTATCATTGCTGCATTCGCCAAGGCTCTTGAGATCATTCCTCGTCAGATATGCGACAACGCTGGTATCGATTCTACTGATATCCTCAATAAGCTGAGGATGAAACATGCCAATGATGGCAAATGGTTTGGCGTTGACGTGGACGGACCCTCTGGCGTACGAGACAACATGGATGCGTTTGTCTGGGAACCCAGCCTGGTGAAGGTCAACGCGATCAGCAGTGCTGCTGAAGCGGCTTGCTTGATCCTCAGCGTCGATGAAACTGTTCGAAACCCTCAAAGTGAAGCTCAAAATGCCGGACCAAAGGCACCCCCAGGCACTGCTCAGCGAGCAATCAGGGGTAGAGGACGTGGTATGCCTCGCCGGTAGGCCGCTCGAGACGAACCAATAGAGATCAGTGCCGTGTAATGTACTATCTTTTCGTGGAGTAATCAAGCTAAGAAGATTTCA
>170574:estExt_Genewise1_human.C_1065
GTTCACCGTCGTCAACATGTCACTTCGCGTTGGGTTTCGCGCAGTCCGCGCCCTTCAAAACGTCTGTGCACGCCCTGCAGCGAGGCCCGTAACTTCAACGAGGCGATGCATTCACGCATCTTCTGCTTCTAACGCGTCAGCTTCACCCTTCACCGAACCCACGTCTCCGAATCACACCATTTCAAAATACGCCGAGACAACAGAAGCCCTTCACACATACGGCTCCTATATCACACAATGTCTTCCCAAATTCGTCCAACAGTTCTCCGTTTTGAAGGATGAGTTGACCATCTACACCGCGCCTTCCGGAATCATCCCGGTACTCACCTTCCTGCGTGACCACTCACAATGCCAGTTCAAAGCTTGTATGGATATCTCCGGTGTCGACTTCCCAGAGAGGGAGAAGCGGTTTGAAGTCGTATATTCCTTGTTGAGCGTGAAGCTTGGCGGAAGGATCAGGGTGAAGACTTATGCTGGAGAGGCGGATCCAGTTCCCAGCGCTGTTGAAGTCTATAGGGGTGCAGATTGGTATGAGCGCGAGGCTTGGGACCTTTACGGAATTTTCTTCGAGGGACATCCAGACCTCCGGCGTATACTCACAGATTATGGCTTCGAGGGCCACCCTCTTCGCAAGGATTTCCCCCTGACGGGCTATACTGAAGTCAGATATGATGAAGAGCGAAAGCGCGTTGTCTACGAACCTCTTCAGCTCACGCAAGCCTTCCGCAACTTTGAAGCTCTCTCCCCTTGGGAGCAAGTTGGTGAGGGAACGAAAGGTCGCAGACCAGAGGATTTGAAGCCTTTGCCCCCACCCAAGCCAGAAGAGGTCAAGAAATAGACGAGACGAGTATGATTGTAGCAATATAGTGATATTCTGCCGCTGCGTCATTAGAGGCGTCCCATGAATAATACACATTGTTATACAGGTAGGCAAAGGTATCGTGATTCAAGTAAAAAATCGTGAGGGGGCGTCTGAAATGCCATCAAGTGCTTTCCGATCAAATCAAGAGTCAGGAATCCTCCGCCTTTGCGTCCTTGTCTCCTAATTCAGTCGATACTTCGCCCTCTGCAACTCCGCTTTGCCCGTTTGCCTTTGCACCCCAACCCATTCGTGCGACAACATATTCCTGGCCAATCACCTCCACACCAACTCGCAACGATTCCGCGACGAGATCTTCGACCCAATCATATTCATCCCATATTGGGAGCCATGAAGCTGGCACAGCTTGTGTGACGCTGGTATGCGTCAACTTGTGCTCAGGGTCAAACAGGTAAACCAGGAACTGAAGCTGCTGGGGGGCTTCTGAAGCTAGTTCAGGGGATGATGACGAGG
>170594:estExt_Genewise1_human.C_1069
GCCAGGCCTTTAATAAGACTGCGTCAATTTTGACTCTGCTAGTACCCAATCTTTGTTCATGGATTATCAGAATCGAGTTGGTTCCAAGTTTGGAGGTGGAGGTGTTGCTGGTGCTTCGGAGACGAATGTCGACAGGCGGGAGCGCCTCCGAAAGCTTGCACTCGAAACCATTGATTTGGCGAAGGATCCATATATTCTCCGCAACCACCTTGGGTCTCTCGAATGTCGTCTATGCTTGACCCTTCACACCAATGAGGGTTCTTACCTTGCACATACACAAGGGAAAAAGCATCAAACAAACCTTGCTCGCCGCGCAGCCCGCGATGCAAAAGACACACAACTCATGATTGCACCTGCACAAAGTAATATTCAACGAAAAGTCTTCCTCAAGATAGGTCGCCCAGGGTACCGCGTCACAAAAGTTCGCGATAGGGATACTGGAAAGGAAGGCATGATGGTTCAAGTGCATCTACCTCAAATCAAGGATGGCGTGGTCCCGCGACGTCGATTCATGAGCGCTTGGGAACAAAAACGGGAGCCACCCAACAAAGCCTATCAATATTTAATTGTAGCGGCTGAACCCTACGAAACTATCGCCTTCCGTATCCCAGCTCGTGAAATCGAGGATGAAGCTGATGATGCTGGATACTGGAATTGGTCCCATTGGGATCCGGACACAAAGCAGTACAGTTTCCAATTCATGTTTCGTCTCGCTTATTGATGTATCCTCACTCTGGCCTGTAAGTAATAGTATCGCCGGAATACGTAGTACACTTGCTCCCTGCTATCGCAGAACGTCACCAAAATGCATGTTGTTTGTAGCTGAGTGTTCGGCTTCTTGTCCATACAAAACAATCTGTCAAACAAGGCTGGGATAGTCATACAGGCAGTTATTACTGTACATAGTTCAAGACCTACAGTTACATATTAAGTGAGCGACAAAAAAAAAAACAA
>170638:estExt_Genewise1_human.C_1076
TGTTTTCATTTTACAACAAGCGCCAAGTCGGGGAAAAAAACATACAAATCATAATCTCTGAGCAAAAAGAACATAAATGGCGTGATATAAGTAATACGGGAATACAAATCCATTTCCACACGAATCTAACAGGTTGACCATCCTCATGCAATGATGCAAGATCTGCCCTTGCCACCTCTCTTGACTGGAGGGGGTGGGTTCAGAACGGCGCGAATTGCCTCGTCAAAAACGGTCTTCAGACCTTTCTGCGTCAGAGCGGAGCATTCGAGGTATTTCACAGCTCCGATGTCTTTCGACATTGCAACGCCCTGCGAATACTGAATGGGTGCCATGCGGCGATCCCGCAATTTCTCGATCGTTGCTGGATCCTCGCGCAGATCAAGTTTCGTGCCGACAAGAACAATGGAGGTTGATGGTGCGTGATGAGATATTTCGGGGTACCACTTGGTCCTCACGTTCTCATAACTGGGGGGGCTAACAAGCGAGAAGCAAATCAAGAACACGTCTGTTTGGGGGTATGAAAGCGGGCGAAGGCGGTCGTAATCCTCTTGTCCTGCTGTATCCCATAGCCCAAGAGAAATCGTCTTTCCATCAACCATCACGTTGGCGGAATAGTTATCGAATACAGTTGGTATATACTCTCCGGGAAAGGCATTTGTTGTATAGGATATCAAGAGGCACGTCTTTCCTACAGCGCCATCGCCTACAACAACACATTTGATTGCTTGCATATTACGTGGGGTCGTTATGAAAGAAGGAAGAGCGGGATAGACAGACGAAAGGATGTTCCTGGGGGAAAGCCTTGAAAAGACCCTTGAAACAAAGTGCGAGTGAGTTGCGTTTGAATGTTGTGGCGGAGAACTGAATCCTCAAAAATCTCA
>170733:estExt_Genewise1_human.C_1093
CAAAACCATTGATCNTTCGTCCCCANCCACCACCACAACAGCAAGCCCTCACCACAAACAGCAAGCTCCCTTCCTCGTAATGGCGCGTACCAAGCAAACCGCTCGCAAGTCCACCGGAGGCAAGGCCCCTCGTAAACAACTCGCATCCAAATCGGCAGCACGCAAGACGGCCAGTAACGCCACTGGTGGAGTCAAGAAGCCTCATCGGTTCAGGCCCGGTACCGTCGCTCTCCGTGAAATCAGGCGCTACCAGAAGTCAACCGAGCTACTCATCCGCAAGCTCCCCTTCCAGCGTCTTGTCCGTGAAATTGCTCAGGACTTTAAGACCGACTTGCGCTTTCAATCGTCCGCTGTTATGGCCTTGCAGGAAGCTGCCGAGGCATATCTGGTATCATTATTTGAGGACACGAATTTGGCGGCCATTCACGCTAAGCGTGTTACTATCCAACCGAAGGATCTGGCATTAGCGAGGAGGTTAAGGGGAGAACGATCGTAACCGTTGTTTCTTAATATTGTACTTTTTGATACTGTTCTACTACGCACGTTATTTGAGCTTGTTATTTATGCAGCGTGACGTTG
>170758:estExt_Genewise1_human.C_1099
CCGTTATATTCGAATGCGCAAGCAAATGAGCAGCGTGTTTCCGTTGGCAAACAGAACGACCTCACTTGCGCTGGTCGTGCGCGTGGCATTGTTCAATGTGTACTCAGTTATCACCCTGGGAGTCGGAATTTTGCTTCTGGCAAATAATTTCTCTGCATGGCCTGTAATGATACAAGCAGCTCTACCGTTGGCGGCAGTGGTCGTCTTTGGAACACAAAAGGATGTTTTTCTCGTTTGGTATTTTTGGAAGAAGAAACGGAGATCCGAAGACAGGCGTTCGCGCGAGAGCATCCCGGTATTTCGTAGGCCAGATTCCGTCAGAACTGAAATGGACTCCACGATACGATGTGACAATGGACCACGTTTCGTTTGAATATGACAAACCGCGTCCTGGCGTTTGGTGTGATCCATAACCAATAAATTATATATAACCGGTACACGACAAAAGATTAAGCTCCACCGACAAGAATATTGTTTATTGGGATGTGAATGAGTTTGACAAAGTAACCAATGAAACCCATGACGGCGAACCCGACGGCGACTGCCTTGCAAATTTGTGTGAACTCCTTTTGCGACGGTTTCGTGCAACGTGTAAGAAACTGATTGCCGTCGCGAATGAATTGCTGAGGAACGTCGATGAATTCGCGTATTTTGTCCGACATGGTTGTGGTGAATG
>170847:estExt_Genewise1_human.C_1115
GGTCGTCGACAACGTTCATCACCCTCGACATCGATTTTGCCGCCTTGACGCCCGCCGACTTTATATTCCGTTTTCCAAGCGCACTCTCATATGTTTTTCTGTGCCATCTCGGGTGAACCCCCGCAAGAACCTGTCGTTTCGGCAAAGTCTGGCAAAGTCTATGAAAGGCGTCTCATCGTCAAATACATTAGCGAGAACGGCACAGACCCAATCACAGGCGACAAGCTCGAGGAATCCGATCTCATTGCAATAAAAGCTAGCCCAGACACAGCCGCACCTCGTCCTCCGACGCACACCTCGATCCCTGCACTTCTACATCTCCTTCAAAACGAGTGGGACGCTCTTGTGCTTGGTACCCATGCCCTTGAGCAAAAATATAACGCGACGCGCCAAGAACTAAGCTATGCTTTGTATTCCCAAGATGCCGCAAGTCGAGTCGTCGCCCGTTTGATTCGCGAACGCGATGCTGCCAGAGAAGCTCTGGCAAACGTACAAGCGACGCTCGGCGTTGCCCAGCCCGCAAATGAAGACGTTGAAATGGCTGAGAATGCTGCTGGGGAGGACACACTTCCTACCAATATCATCTCACAAATTGATGAAACTCACCAAGCGCTTTCCGCCGCACGCAAGAAACGCAAACCACCTACTGATTATGCCACCGCCGTTGAAGTCAAAACTTACGTGTCGACTCATACGATTCCATCCCTTCATTCTGCGTCGCCGTCAGGAATTACGTCGTTAGCCGTCTCTCGCCTCAATCCGTCACACTTCTTGACTGGCGGAAACGACAAGATAGTGCAGGTGTATGACCGAAGTACTGATAAGGTTTTGGCTTCGCTAAAGGGTCACTCAAAAAAGGTCAACCACGTTGCCTTCCGGGAGCGTGAGAGCGACGCAACGTTAGTGATTTCTGCTGGAGCGGACAAAATTGTTAAGATTTGGGCGCACGACTCTGCCTCAGGAGAGTACATTCCCAAATCAACTATCAGGTCGCACAAGGGCGAGCTTACCGGACTGGCTGTGCACCCTACTTCGACCATACTTACACTATGCTCCACCGACAAAACGTATTCACTCCACGATCTCTCCTCATTTACACAAGTCTTCCGATCCATTCCTTCAGAAGAAGCTTTCACATCCCTTGCTGTCCATCCCGATGGTACCCTCCTCGCGCTCGGTACCCCGACGTCCACAATTCAAATATTCGATATTCGCACCGGCGCCATGGCTGCGACTTTATCATCCGCTGATGCTGCCCCGTTCACCGTCAACTCTTTGACTTTTTCAGAGAATGGGTATCACCTTCTGGCCCCCAATTCGCTCTCTTCAGTTGCCATATGGGATTTGCGCAAGCAGAAAGCTACACACTCTATTTCTTTAGGTGACGACTTCAAGGTGAACAAGGTTGTATATGATACGAGTGCCCAGTACTTCGGTGTTGCAGGAAGTTTAGGTGCCAGGATCTTCGCACACAAGACTTGGGATGAACTTCTCAGACTAGACGAAGGAGGTGAGGTGTCGGACCTCGTTTTCGGGGAGCAAGGAAAAGAGATATGGGGGGCGAGTGGAAGGGAGGTCCGCATCTGGGGTTTACCTTCTACTTAGTTTTTGAGCTATCGATATCCCCTTGATTCTTGATATATATATGTATTGCAGCTCTCCGAATAACTGATAAATGATAAGGCCCCATATGTTG
>170963:estExt_Genewise1_human.C_1133
GNGTTTCAACAAGTCGCGACAATGTCTTCTCCGTCCTGGCGCGCACAAGTCGCGCTTGGCATTTTTCTTTCCCTCTCCTCGCTCGGGTTGGGATATCGTTTAGGATCACTGACCAGCGCTGGTACATCTGCTTCGCCCGTGACTGCGGTAGAAAAAGTATCAGAAACCAAGACAGAATCTGCTGCTGTGCAAGAAGATGACTACGACGATGAAGACGAGGAGCTGGCAGATGGCGACTTGGCAGCGATCTCCGCAGGCTTGCTCGAGCCGTGTAAACTAGTTCTTGTTGTCCGCACGGATCTGGGTATGACCTCCGGAAAAATCGCGGCCCAATGCGGGCATGCTACGCTTGCATGTTATAAGGCTCTGGTAAAAAAGAACAGCAAGCTTGTACAACACTGGGAACGTACAGGTCAGGCAAAAATTGCGTTGAAAGCAACTTCGGAGGATCAGCTACTGGAACTGGAAGCGATCGCCAAGAGTTTAAACCTGTGTGCTCGATCAATACATGACGCGGGACATACACAAATCGCGGCAGGTTCACGGACAGTGCTTGGTATTGGTCCGGCCCCTGTAGCCCTCATCAACGAAGTGACAGGAAAGTTGCGTCTTTTGTGAATTGGTGGTTTTTACGATTCTGCGATGCTACAATGTGTGTCTAGTTGATACAAATGTTGTGCGCTGATAATACAACGAGGACGCCGCGGTTCACTAATGGCGAACTCTCCAAGCTCGCTTCACATTAATAAGGGCATTCCCGCTGTCAGCCTCTCCCCCATCTCCGGCGTTGAACGAATCAATATTGATCAGGCCATGTGGGCCGTTAACCGACCCGCCAGGGGCCTNTCCACCCGTTCCAGTATTCGCGTTGCCTTTTGTCTCGTTGATATTGGTCGTCTCCACGTATTGCTTTTCAGTGCCGTACCGCCTGAAGGGCCGACTGCTCGCCGAACCCGAATT
>171034:estExt_Genewise1_human.C_2005
TCTCTCTTTTTATATTATACCATGCTGTGCCACAATGGTGCAGATGCCTCTCTTTCTTACGATGCTGCTATGCTCTTCTGGAGAACGATTACACAAATCTTCTTCAGAGAGGTTCGGCCAAGGGGTGCCTTCAACATTCCTAGAGATGGTCCTGTTATCTTTGTTGGCGCACCTCACAATAATCAGTTTCTGGACCCCCTGCTTCTGAGCCTAGAGGTCTACCGCGAGACGCACAGGAAAGTCCAGTTTCTCGCTGCGGCAAAAAGCATGGAAAGAAAGGCCGTTGGCTTTCTGATTCGCATGATGGATAGCATTCCGGTCGCTCGTGCAGCAGATTCGGCAACACCTGGGAAGGGCAGGGTCTGGCTTTCTCCGGATGACCCATGTCTAGTATTCGGTGAAGGGACATCCTTCACGACGGAATTCCCACCCCGAACTCAAATCATGTTACCCAAGTCGGTCAATTCGGCGGTCGCTGAAGTTAGCGAGGTACTTTCTGATACAGAGATGAAAATCAAACGGGAGTTTGGTGGAGAGAGCGGAAAGGGGACAACTCGTATAAGAGAAAAACTTTCTGAGATGCGTCGCGAGGGCGTCAATGGCTTGGAATACAAGAAATTGCCATATGTCGACCAACAGGAGATGTACCGTCATGTGTACCAGTGTCTAACAAAGGGAGGAAGTATTGGAATCTTTCCTGAAGGCGGCAGCCACGACCGAACAGACCTTCTGCCCCTCAAAGCTGGCGTGTCTATTATGGCGCTGGGCGCAATGGCAAATGATCCAAATGTCCGTGTGAAGATAGTTCCAGTCGGGCTCTCATACTTTCACGCACATCGTTTTCGTTCAAGAGCTGTAGTTGAGTTTGGAACTGCCTTGGATGTTCCATCAGAATATGTCGAAATGTTCAAAAAAGGGGGCGCGCTGAAAAGAGAGGCCGTTGCGAAGTTCCTCGATCTCATATATGATGGCCTCAAGACAGTGACAATCCGCGCACCTGATTACGACACTCTAATGCTCATCCAAGCAGTTCGTCGATTGTACAAAACCCCAGGACAGCATTTAACTCTGGGCCAAGTTGTGGAATTGAATAGACGTCTCCTGGAAGGATACGTCCATTTCAAAGACGAACCTCGCGTACAAAATCTACGAAAGGATGTTCTCAAATACAACCGACTTGTAAGGAATTTGGGTCTCCGTGATCATCAAGTTCCTCGAGCCCAAAAGGCTAGCTGGAAAACTCTCGGCTTGCTGACGTATCGGATTGGGCTCCTCATCGTTTGGACAATTCTCGCTCTGCCTGGAACCATCTTGAATGGACCTATGTTCATTCTTGCATCCATAATCTCTCGTCGGAAGCAAAAAGAGGCCCTCGCCGGTTCTGTCGTGAAGATCGCTGGACGAGACGTATTAGCCACTTGGAAAGTGCTGATTGCATTAGGTGTGACACCTCTTTTGTATGCGTTCTATGCAATACTCGCCACCATGGTTGCCATACGAGCAAAAGCCCCCCTCAAGTGGAGAATCTGGACCCCTTTTTTGGTCACCATTTCCCTACCATTTATGAACTACGCCGCCCTTAAATTTGGTGAAGCCGGAATGGACGTTCTTAAATCACTACCTCCCCTCATCATAGCTTTGATACCCGGGCAACAGCGTTCACTCAACAAGATCAAAACCATGAGAGTCCAGCTATCCAATGAAGTTGCTAGCTTGATCAACGATTTTGGCCCTCGTATATATGAAGATTTTAACGAGGCGAGAATACTTGTCCCATCTGCTAGCGTTCCTCCATCAAGTGGTGCTTCGGGTCTGTGGAGGAGGAAAAGCAGCACCGGTGCGGTAGACGCTCAAGGACTTGGGTTAACACACCCAATGACATGGATCGACGAACGTCTCTTTGGTTGGACTAAAAGTGCTAAACGGGGAACTAGTGCTTGGGGTGGATTCTCAGGCGACGAGGTAAGCCGGGTAGGGACGCCTGATGAAACGGACGACGAAGATACTGGGGACTATGACAACGTGGCCGGCATAGTCAGCGCGGCGAGCGACCAGCTTTCCGCGAGCTACACAAGCCGAAGTCGGCAGAACTCGTATGCAGATTTGCAGAGGCTCCGTATCACCCCCCAACCCCCTACCAGCCAAACCGTTCCTGTAACCGAAACAACCCCGCGTTCTACCCATCGAGCTCGGAGAGAAAGCCTCTCAGATGGCGTTCCTGTGAAGCGCCTTGCTGCTTTGGATCGCGAAGAGCAGTTTAGCGATGCCACGCATGACATTAACGTAGAGATACAGCGGGCAAAAGCACAGAAAAGTGATTAGGGACATTTCTGTTGTGTCATCCACCTCACTAGGAAGTAACGCTGAGACCATATATGTTA
>171141:estExt_Genewise1_human.C_2024
CCACAGGAAATACCTCGAAAATTGTCATCTCAGAGAAGGGCAAGGAAATGGACAAACGTCTCGACAAGCACGAAACCTTTGAGTTTGGTGGACCATGGGGTGTTGTGGCTATTATGACCGGCTTCCCCATCCTCATGTACTACCTTTGGATTTGTCTTTGGTTTTATGACGGAAAACTCGTCTACCCTACTTCCGCGGACGACATTCAACCGTTCTTGCTGAGAATGTGGGAACACGTCCGAAAGGACGCAAGCCCAAACGCCTACGCGTGGAAAGTCTACTCGGGCAACTTTTTCTTCCAACTATTCATCGCTTGGGTATTGCCTGGTTATCCGCAAGAGGGCCTTCCCGTTCCTTCGCTGGGGTACAAAACTCTCATGTACAACTGCAATGCACTTCAATGCTTGTACGCCACACTCATCACCTCGGGATTGCTGCACTACTATAATATCTTCCGCCTGACGGAAATAATCGACAACTATGGACATCTCATGACTGTTTCCATGATCTACGGCTTTGGTGTATCCCTTATTACATATCTCTATGCGGTCCTGACTAACACTCAAATCCGAATGTCGGGCAACTTCTTCTACGACTACTTCATGGGGGCTTGCCTAAACCCGCGTCTGGGACCTATCGATTTGAAGATGTGGGCTGAAGTCCGGATTCCATGGGTCATCGTATTCTTCTTGTCCGTTTCCGGTGCTTGCAAGCAGTACGAGACCTATGGTTATGTTACACCTAACATGGCTTTTATGATCCTTGCTACTGGATTCTATATCAATGCATGTGCCAAGGGTGAGGAGTGCATCCCTCAGACGTGGGATATTTTCCACGAAAAATGGGGTTTCATGGTTATCTTCTGGAATTTCTCTGGCGTTCCTTTCTCTTACGTCTACTCTGTCGTCTACATGGCTTCGCACGATCCCTCATCATACCGATTCACCACTGGTGGATACATTTTCATATATACCGTTCTATGCACAGCTTACTACATCTGGGACACCGCCATGGCACAGAAGAGTCACTTCAAGATGGAGACGCAGGGCATCACCACATTTCGCAAGACCTTCCCCCAGCTTCCCGGTTGCTTTGTCAAAAATCCTACCTTCATCCAAACCGAACATGGTAACCGTCTCCTGACCAGTGGTTGGTGGGCATACTCGCGCAAACCCAACTACGTTGCCGACTGGACCATGAGCTTGACTTGGGGGGCCATCATTGGCACAACGACCATCATTCCGTACTTCTACTCGATGTTCTTCATCGTCGTTCTCCTACACCGATGCACTCGCGATTTTGAACGTTGCTCGATCAAGTACGGAAAAGACTGGGAACGTTATTGTGCTGTTGTAAAATACAAGTACATTCCTGGTATTTATTAACGTTATGGATCAGTAACATCATACCGGTATATATTGTTTTTTTCNCCTG
>171564:estExt_Genewise1_human.C_2102
CAAAGCCTTTACCAAGTTACCATGCCTAACAAAGTCATAGAGACTCCTTACCCTCTTATCGACGCCGATCCTCATGCCTCTCGTGTCATACGATACTTCAGGCCTTCCGACTATGCGGTCTGGGCTGGTGCTACTGGTGCTTTTCCCGCTGCTCTGATCTTCTGGGAAATGGCGGACCCAACTAGAGTTCGTCTGAAAACACCTCTTCGACTTGGAGGATTTCTGGGCTTCGTGAGCGGTTTCCTCCTGGCGTATCAACGTTCAAGTGTTCGCTTCTGGGGCTGGTCTGAAAACAGTCGTGAGGAGAAAATGGACATGGAGGAGTTGAGTCAGCGTGCGAGGGAAGGAAAGCCATTGTACGGCGAATCTCCTCAACCCGAATGGGTGCAAGCTGCCGCGTTCAGAAATTCTCAGTTCTCGCAACTCAAATTCTCTGCCTTCCCGATGTTCAACCTTGTCAACCACCAGCATCACGGCGTAGATACCTCAAAATACGGCGTAAAGGCGGAAGGAGACGAATGAACTTCGCACATCGTCTTGACTAGATTTTAGCCAACCTGTGGACTTGGTGCGCTTCGATTTTCACCCGGGGTGCTGGTTCACGTTGATTTTTTTTGGATAAGATGTACCTTACGATAGACTTTCTCTGTTTACGCAGCGAATGGCACTGGATGAAGTTGACAGAGCGACGTTTGTGATATACTTCAGTGACCAAACTAGGACTTCCCTTACTGCGACGGACGTCTCAACCTGTATATACAATGCATTAATCCGCTACTTCAGTACGTCCTGCTGCCCTCATCCTTCGGATCATACAAGGATTGAGCTTTGGC
>171643:estExt_Genewise1_human.C_3011
CAANCTTCACCCTATACTACAATGTCCAGCGAGAGAGCCCGTTTTGCACACGAAGTTGCTCAGGTCGAGCAGTGGTGGAAGAACCCCCGCTTTGCACGAGTAAAACGTCCCTATACTGCCGCGGATGTCGTCGCTAAGAGGGGCACACTTGCCATCCAATATCCTTCAAACGTGCAGGGCAAGAAGCTTTGGAAACTGCTCAGCGAACACGCCAAGCGCGGCACTCCATCCCACACCTATGGAGCGTTGGATCCTGTCCAGGTAACCCAAATGGCGAAGTATCTCGAGACTGTCTATGTCTCAGGTTGGCAGTCGTCAAGCACGGCTTCGAGCACAAACGAGCCGGGTCCTGATCTTGCCGATTATCCATCGAACACTGTCCCGAACAAAGTTGAACATTTATTCATGGCTCAGCTGTTCCACGACCGAAAGCAAAGAGAGGCACGCTCTTCGCTGTCCGAGGCTGAGCTCGCCAAAACTCCCGTCGTTGACTATCTTCGCCCCATAGTCGCAGACGCCGATACCGGTCATGGTGGTCTCACTGCTGTAATGAAATTGACCAAGATGTTCGTCGAAAAGGGTGCCGCCGGCATTCACGTTGAGGATCAAGCACCAGGAACCAAAAAGTGTGGCCACATGGCGGGCAAGGTTTTGGTGCCTATCCAGGAGCATATTAACCGTCTCGTTGCTATTCGTCTGCAATATGACATCATGGGGGTTGAGAATTTGGCCATCGCCAGAACGGACTCCGAGGCGGCCACCCTCATCACCTCGAACATTGACGGCCGGGATCATGCTTTTATTCTGGGAGCTACAAACCCGTCACAACCCCCTCTGAACGATGTCATGGTGGAGGCTGAGCTTGCTGGCAAAAGTGGCGACCAACTCCAAGCGATCGAGGATCAATGGATCTCCAGTGCTAACCTGGAGTTGTTCTCCACAACGTTGGCAAAGGCGCTTGGGAAGCAGGGTGCGACCAAGGCTGCCCTTGATAAGTTGGTGGCGCGCGTTTCGCGGGTTTCCCACCCAGAAGCCGTTGCCATTGCGCAGAAGGAATTTGGCCTGCGAACCATTCCATACTGGAATTGGGACAGCCCAAGGACTCGCGAGGGTTACTACAGGTACCAAGGTGGTACCCAGTGTGCTATCCACCGCGCCATTGCCTTCGCCCCGTACGCTGACCTTCTCTGGATGGAAACGAAGAAGCCAATCTTGTCGCAAGCTCAAGAATTCGCTCATGGTGTTCACGCGGCTCGCCCAGGTCATTGGTTGGCGTACAACTTGAGTCCATCCTTCAACTGGGAGGCTGCAGGTTTGAACGACAAAGATATGCAAGGCTATGTCTGGGAGCTGGGCAAGCTTGGATTCGTCTGGCAATTCATCACTCTTGGTGGTCTGCATTCGAATGCCTACATCTCGGACCTCTTCGCCCAAAATTTTGCGAAGACTGGCATGAAGGCCTACGTTGAGCTCGTCCAGCGTAAAGAGCGCGAGTTGGGCACTGATGTTCTTACTCATCAAAAGTGGAGCGGCGCTGATTATGCCGACAATTTGATCAAGACAGTCACTGGAGGAGTTTCGTCAACAGCTGCCATGGGTGCTGGTGTGACAGAATCGCAGTTTGGCTCAAAGCTTTGAGGGAACAGTATGAATGTATGGATAAAAAAATCGCATAAGA
>171793:estExt_Genewise1_human.C_3038
AATCCCCACCACTTCTCACTCTTTTTTAGCCAAGATTTTCTGCTGCTTCGGACTGATTCAGTTCAGTACCAAACCATGTCGTTTTTCAACTCCATCGGTCGTTCCATGACCCGCTCCCAGCGGGGGCCCAAGAGGTCGCCTACCCCAACATCGGCGACATTTTCTCCCACAGATTCCGCCCCACCCACCCCAACCGTCACAGCGCCGCCGGTCGCACCACAACCCAGGCCTCCTCTCTACCTATGCAGTCCCTTTGTTGAAGCGGCCCTTGTCAAGGGAAATTTCAAGACGATCGTCATGCTCCCCAAATATGTTGATATCATGGAGTGGGTAGCCGTCAATATTTTTGACTTTTACACAAATCTGAACGAATTCTATGGTGTGATTACAGAATGCTGCACCCAACAAGCGTGTCCTACAATGTCTGCAGGCCAGGCATTGAGCTACACTTGGATTAATCAAGATCGCAAGAGCGTCCATCTGCCTGCTCCAACCTACATAGACTACGTGATGACCTGGATACAAAATCTGCTGAACGACGAAGGCGTGTTCCCCACAAAATCAGGCCAGGATTTCCCGCAGTCATTTCCGTCGACGGTAAAGCACGTGTACCGGCAACTCCTACGCGTCTTTGCACACATATACCACGCACACTACCACCAAATTCTTCACCTCCGTTCCGAGCCACACTTTAATTCCCTCTTTGCCCACTTTCTTGCGTTTGGTCGTGAGTATGAGCTGTTGGAAATGAAAGACGTGAAAGGTTCTTCATCAGCACCTGTTGGGATTGGCCGGCTGTGGGAAAAGTGGAGGGATATGGGGTTATTAGAGGGCTGAGCCCAGCAATTCGTAACATGGGACTTGAAGTTCCATTTTTTTTTTTGGTCGGACAGTTGCATGTGCTCTTTATTTATTTCAAGATACATAGATGCTCGGCTGCTACGAT
>171826:estExt_Genewise1_human.C_3045
AGAACTTCGTCACCAACCATGGTCAAAGTCGAAATTGTTGACGAGAAGGAAATCGGCCAGTCGCCCTATGCCTCATCATCGGACTCACGAACATCGTCCTCGGCGTCCATATCATCAGTAGAGTCAGATATATCCGTCGACGAGTCCTTCTTCGATCGCGTCGCCGCCCTCGTAGACATTGTTCCCCCTACAACACGCCACTCCATTGCCTCACGCGTATCAAAAACAGCCTCAATTCTCAAGCGCGGTGGAAAGCTGGTTGGAAACATCGTCTGGGTGGTCACGACATCCGCCCTTCTCGTCGCTCTGCCCCTGGCGTTGACGCTTGAAGATGAGGCAAAAATTGTAGCTCAGGAAAAGGAAATGTTGGAACAGCAACAGGGCGCCCAACAAATGCTGGCACCTTCCATGTACCCATCTGGCTCAAATTCTGGCCAGCCACAACCAAAATCACTCGTCCCTCCTGGTTTCTAGTCACCCCGGTGGTTCAGTGTATCCCTGCTACTTACCTTATATCTATTACCTATTCTGCATGCATTCTCATGGCGGAAGCACCATCACTTATACATTCGCTGTCACACCCATTCGCGTGCCAATGCCGTCAGCGTTATAATCTATCGTGTACTACGCTTCCCCATATGCATTCAGGCACATTGACATCCATCTAGGTTCTGTTAATGGAAAGAGGACAAGTGGAATGTTTAATATTCGGCAACAATGGGTGCTGGACGAGGTGGGAACGCAACGGGCCGTGCAAAGTTATCCGCAGATCGATATCGTCGAAGGTAGGCGATGGCATGGGCCTCGATTTCCGAAGGTTGTATTCCAACGAGGTCCCAGTCACCAGGCACATCAGAGTCATCTATGAAGCGGCGAATGACCTCGTCGGGACTGAGCGCTGGCCACCAAACAGCCTGCCCAATGCGTGCTAGGGCAGAAGCGACGCCTTTTGGCAGCACAGGGGCTTTTGAAGGTGGTTGCAACGTCACGGATGACACCAAATCGAGCAGGTACTCGTGCGTTAACGTTGATGGCCCAGGAAGGTTAACGGTGCGGGGGAGTTGAGGGAGAGAAATGAGATTCGCCAGCGCTTGTGCTACTTCCATGACATGTACCGGGCGGACCCTTGTTTGCCCATGGTTTAGATTCCA
>171995:estExt_Genewise1_human.C_4013
TGCCTCTTCCGCGTCGGCCAGGGCATCGTCCCACTTTTTTTGACCCGCTTTTGCTGCGCTGCGGTTGGACCAAAGAACATGATTCGTTGGATTAAGTGCTATTGCTTGGGAAAACAAATCGATGGCTTTGTCGTAATCCTTGGCAGCAAAGGCCTTATTGCCTTGATCTTTGAGTACGTTTGCGTCAGACATCGTTCTGAATGCAACAAGAATGCAA
>172108:estExt_Genewise1_human.C_4038
AGCAGCTGCAACGACTACACGCAGCACAGTGACCACTAGAGCGGGGTATAAAGAACCTTGCAGGACCTCGAAGGGACCTTAAAGGACCAGAAAGGACTTGCCTGGCGCTGTTTGCTTCATCAATGTCGTTCCTGGTCGCCGTATTCAAGCCTCTTGCATACTTCTCCCTACCAATCATTCTACTACGCTCCATCGCAGCTACTTCACCCGTTGGTCGATATTACGTTCGAGTTGCGCTCTATATCGGCACACTCGTCTCAGTCGCATCATGTAGCATCGTCGCAGCCGCCGGTATGTCTGTCATCGGCAGGCGCTTCGATGTCAGCTACGTTGTTGCCCGCACTTTCTACGCCATCACCAAACGCACGTTCGCATTGCAGATCGAGGTGGAAGGAGAGGAGCATCTCAGTACACGACCCGCTGTCCTGATGGCAAACCACCAAAGCATGCTCGATGTTGTCGTTGTGGGCAGGCTGATGCCGAAACAATCAGCTATCATGGCCAAGAAGTCACTCCAATACACTCCACTCGGACCCTTCATGACGATGGCAGGAACCATTTTTATTGACCGAGGCAACAACACTCGAGCTGTACGGTCACTGGAAGCTGCGGGAGAAACGATGAAAGCCGAGAAAGTGTCCATCTGGATGTTCCCAGAAGGAACACGACATATGTCAGAGTCTCCCGACATGCTTCCACTAAAAAAAGGTGGATTCCACCTGGCGATCAACGCGGGCATCCCCATTATACCCATTGTAACGGAGAATTATTGGCGTATCTATCGAAAAGGCGTTTTCGACGAGGGTACTATCAAGGTCCGAGTGCTACCCCCGATTCCGACAGTGGGTTTGACCCCGGCAGATGTAGGTTCGCTTACGACCCGTGTGCGGGACCAAATGCTGGAAGCATTACGGGAGATTTCGCCCAAGGTGCCTGTGGAACATCATCAAATCAAAGAGGAACCTGAAGACGAAGCACGGGACCAACAGCCAACCGATTTTGAAAGTCAGAAGCCGCAGGTGGTAGCGGCTTCCCCTATTATTGCGACGATTTTGGGTCCGACGATTATTGATGCGGCCAGCTCGAGTGTGTCTCTTGCGTCTTCGACGGCCTCGTCTTCAGAACAATGGAAATCAGGGAGTGAAGCCGGTACAGAGACGGAGGAAGATGATGGCATGATCNTGGTTGGCCGACCGAGTTCATAATAGAACGCTCGCCTTTAGCTACATAATAATCTCATTGGAATACTACTTTTACTTCAGTAG
>172170:estExt_Genewise1_human.C_4053
TGGCATTTGGTGCTGTTTGACAAAATGGGTTGTAACACTTGTGCGAAGGTAAGTACATGCCAGAGTTTACTTGAACTCGCCTCCGTTGCGCGTTGATCTGCCGCCATACCGTCCACTACAGTATTCAATTCATCAGCGACTACCCCAGGATTGAGGACGCTGCAAGTGATAGAAAATGAACAACGTGTAAACAAGGATCTGCGACGTTACAGTCTACTTGTAGTGTCACTCTATTTTGCAGGGTTCCCAAAATCCATAAATTGAATATGGGTCACCGATAAACGTGATCGGCATGCAAGTTCGCTGCAATTTCAGACTCAGCTCTATCACCGTTCGCTAAAAGCTTTTCCTTGTTATACAGCAACTCTTCACGAGTCTCAGTAGAAAACTCCTGGTTTTGTGTCTCCACAATCGCGTCAACAGGACATGCCTCCTGACAAAAGCCGCAATAAATGCATTTGGTCATATCGATATCGTATTTGGTGGTCTTCCTTGACCCGTCCAACCGAGCCTCGCTCTCAATTGTAATTGCTTGAGCAGGACAAATAGCTTCACAAAGTTTGCAAGCGATACAGCGCTCTTCGCCGCTCGGGTATCGACGCAGAGCATGTTCGCCGCGAAATCGAGGAGATAGAGGACCTTTTTCAAACGGATACATGATTGTGTAGGGCGGTCGAAAGAAGTTCTCCATCACAATCCACATTCCCCGGATGATTTCGGTGAAGAAAAAGAGATGAACTGCTTTGTCCAGCGCACTAGGACCATTCGCATATAGATTTATCTCGTTGCCATGTTTGTCAAATTCGCGAGGCAGCTCCTCGGCATGGTGAACACGAGAAGCAATTCCACTAGTCAGGCCGCTTTCTTTGTCTGGAGAGGTGAATTGCGAACGCGAACAAGTTGAGCTGGAGAGAAGGCGACGAGTGACAAGAGCAGAGCGAGCCGAAGTTGGTGGTAATGACGCAAATATACGGGGTTGCAGGCCTACAAAGGGCCGAGTTCTAGAGAGCGACATGAGAGCAGCAGCGTCAACGATGCCAG
>172261:estExt_Genewise1_human.C_4068
TCCACAACCAGCCCAGTTTCCGCCATGCCGAATGCTCGCGTTTTGAGAGACATAAAAGCCCGCCAAGGAGTTTATGCCAACGAAATTGCCAGGCGTGCGTACCTGTACGTTGCCCGGAACGAAACCCTCCCCCCGCAGGTTCGGCATCAAGCACAACTTCAGCTCAACACGTATGGGAGGTACACGCGTCCAACGACCGTGAAGAACAGGTGTATTGTTTCTGGGAAGGGGCGGGGCATCATTAGCGAGTTTGGATTGTGTAGATTCCAATTCCGGATGCATGCTCTCCGCGGTGAACTCAATGGCGTGCAGAAGGCCTCCTGGTAAACTTTTGAAGTGACAATTTTACTGGTCTCTCTTTACAAATTATTTAGCGATACATCTTTTAAAGTCCATCGACTGTCCAGTAACACCGCGCACTGCATTACGAGGTTGCATTTGGTTCAGTAACATAATCCGCACTTCGCAATTCGGATTCGCCCCGCTCCTTTCTCCATCGATTCGAGATATTGAGGATTACGTTGTCAATTAAGAAGCTGTATTTTCTTAAGAAAGGCTCTCCAATTTCCCAGTTGTTGTGGGCCAGTACGTCATCCCCATGGATGGTCACTCCCCGTCGGTAATCATGGAGGCACTCTGAAAGATCATAACGTGCACGGAAAATAATCATCCGATCTCTTAGCTCGGGATGGGGAATGTGATCAATCATGCCCTCGTGAGCNATTGACCTTTGCACGACAGTTGGACGCAAGGATGAAGGGAGACAATATGCTGAGTTGCGGTTGTAATTTTCTAGGGG
>172304:estExt_Genewise1_human.C_4075
CGATGACCAAGTACATCCTCGTCTCCGGCGGTGTCGTCAGTGGCATTGGGAAGGGTGTCATTGCTTCGTCTACCGGACTGCTCTTGAAGACTACAGGTCTCAAAGTCACAGCTATCAAGATCGACCCGTATATGAACATAGATGCTGGGACTATGAGGCCTACGGAACATGGCGAGGTCTATGTTTTGAATGACGGAGGCGAGGTGGACTTGGATCTCGGAAATTACGAGCGCTACTTGAATGTCACATTATCGCGCGATAATAACATCACTACTGGGAAGATTTACAGTCAAGTCATAGAGAAGGAACGCAAAGGGGAGTACCTCGGCAAGACGGTCCAGATCGTCCCGCACATTACGAACGCGATCCAGGATTGGATCGAACGCGTCTCCAAGATCCCAGTGGATGAATCTGGCGAGGAACCGGATGTCTGTATGGTCGAGCTGGGAGGCACTGTAGGCGACATCGAGTCTGCTCCGTTTGTTGAGGCGATGCGCCAGTTTCAATTCCGGGTCGGCCACGACAACTTTGCGCTCATTCATGTTTCCCTGGTGCCAGACATGCACGGGGAGCAAAAAACAAAGCCAACACAAACAACCGTGCACTCTCTCAGAGGACTTGGACTTCTCCCCGACTTGATTGCGTGCCGTCTTCTTGTGCCCCAACCACTGAATCCCGCAACAAAAGACAAGATCTCCATGTTCTGTCACGTTGCCTCGGAACAGGTGTTTGGCGTGCACGACGTGACATCCGTGTATCATGTGCCCCTTCTTCTGCAGTCTCAAGGCATCGTAGATTTCCTCCGTAAACGGCTCAAATTAGAGACGGTGAACATCACGAAGGAGATGGAGGATAAAGGGAGATCATTGGGGAAACGATGGAAAGACATAACCATGGGGTACGAGAGGTTGTTTGACACCGTCACTATTGCGCTTGTCGGAAAATACACCGATCTGAAGGACTCGTACATGTCTGTAACAAAAGCTTTGGAACACTCTGCCTTCCGGGTGCATCGAAAGCTGATCGTTCACTGGGTAGAATCCTCAGATCTGGAGGCCGAGACGCAAGAATCAGCTCCGGCTCGGTACCATGATGCGTGGAGAGCGGTTGTTGGTGCGGGCGGCATCCTCGTTCCAGGTGGGTTCGGGAACCGTGGCACAGAAGGCATGTTGCTCGCTATTAAGTACGCCCGAGAACAGAAGGTGCCCTTCCTCGGCATCTGTCTTGGTTTCCAGCTCGCTGTGATTGAGTGGGCTAGAAATATCCTGGAGATTCATGATGCGACTTCATCAGAGTTCGTTCCAGATGCTAAACATCCCGTGGTGATCTTCATGCCTGAGATCTCCAAGACGCACATGGGCGGTACGATGCGGTTGGGGCTGCGTCCCACTGTCTTTGAGCCTGGCACAGAGAACTGGTCTCGTGTACGCAAGCTGTACGGCGGCGCTGGCAAGATTTGGGAAAGGCATCGTCATCGTTACGAGGTCAACCCCGAGTATGTCAAGAGGCTTAATGACAGTGGGCTGATCTTCGCAGGGAAAGATGAGAAGGGCGAGCGGATGCAGATAATCGAACTTCCTGATCACCCCTTCTTCGTCGGCCTACAAGCCCACCCCGAATTCTGCACCCGTCCATTGAACCCATCCCCGCCCTTCCTCGGGCTCATTGCTGCTGCTTCGGAAACGTCGGTGTTGGATGAGCAAACCGCATTCCAGGCACAGACCTACCACCCCCCGCATCCGAAGCATGCCATGGTTGGGGAGGCGGTCTTGAAAAACTCTACAGAAGAGGTGTTCGTGAACGGTGTTTCGAAGGATGGGCAGAACGGGGTCGATGTTGTGCAAGTTGTGAACCGGGATGAGGCTTAGATTTTAGATCTCATCGGGAAGGACTCGGAGAAGGATCTTTTTGGATGATTTGATGCAGCGCGAACTACACATGTTTTTTCGTAGTTTTGTAAAACCGTATTTGCGGACATGCACTGAAACCTGTTGGGACACACTTCTGCATTACTGTATTCCTTGTATTATACTACCACCCTACTG
>172363:estExt_Genewise1_human.C_4088
ATAATCCAAGATGTTCTTTAAAAAAGTCCATCTTCAATACACATCCATGCCATCTCTACGACTTGGAAACACTGCTCCAGATTTTGAAGCCGTTACAACGGCTGGGCCCATTAAATTCCACGAATGGATTGGTGACTCCTGGGCTATCCTCTTCTCCCATCCTGGTGATTTCACCCCCGTTTGCACCACCGAACTTGGAGAAGTCGCCCGACGTGGGCCCGATTTCGCTAACCGCAACGTAAAAGTCATCGGTATCTCCGCCAACGGACTCGAGGAACATCACAAATGGGTCAAGGATATCAATGATTATGGCTCAAAGGTTGCCCCCACAGATGTTCAGTTCCCCATCATCGCCGACCCAGACAGGAAGATCTCGACGCTGTATGATATGTTGGACGAGCAAGACGCAACCAACCGCGACGCAAAGGGTCTTCCTTTCACAATCCGAACTGTTTTCGTCATCGATCCCAAGAAGGTTATTCGTTTGACCCTGGCTTACCCTGCCTCCACTGGGCGCAATTTCGACGAGATTCTTCGTGTTATTGATTCTCTCCAGCTCGGCGACAAACACCGTATAACTACACCCGTCAACTGGAAGAAGGGAGACGATGTCATTGTTCATCCCGGCGTCACAAACGATGAAGCAAAGACCCTGTTCCCCGACTACAGCCAGCACCTCCCATACCTGAGGACCACCCCTTTAAAAGTTGAAAAGGATTAAGAACTGGAGGCAACTGTAGTAATGTTAAAATGTTGATTGTACTTCTACTTTAAATGTCATTTGAGTCCGTGA
>172605:estExt_Genewise1_human.C_5043
CCAGACGTGCGCTGAACTTGCGCCAGAAACTTTGGTTTTTTTTCTGACTTTTTCTTTGCTCTCGCTGCGGCAGCCATCCCGCCCTTCGTCGTTCTTTACCTATCAGTCGACACTGACTATTCACCACCATGGGGGCTAATCTTTCGAAGGCGCTGGGGAAGATTTTTGGGAACAAGGAAATGAGGTTGTTAATGTTGGGGCTTGACGCTGCCGGGAAAACTACTATTCTTTACAAACTCAAGCTGAATCAATCTGTTACTACTATTCCAACCGTTGGTTTCAACGTGGAAACGGTGACCTATAAGAATGTCAAGTTCAACGTCTGGGATGTCGGAGGTCAAGATAAGATCAGACCTCTATGGCGGCACTATTATACCGGAACACAAGGCCTCGTTTTTGTGGTCGACAGCCAAGACCGGGAACGTATTGACGAAGCCAAGCAAGAGCTGCATCGAATCTTGAGCGATCGAGAGATGAAGGAATGCTTGCTCCTTGTTTTTGCGAACAAGCAGGATCTTCCAGGAGCAATGTCACCAGCGGAAGTGACAGAAAAACTTGGTTTGCACAGAATGAGGGACCGCTCGTGGTATGTGCATCCGAGTTGCGCCACCACAGGTGAAGGTCTGTTTGAGGGTCTCCAATGGCTTTCGCAAAACGTCAAGAAGCGCCAGCCATGATTGCTCATTTCTTTAATTTTGATATCTTCTTTTACACTTTTCCTGGCTTTTCTGACCCTTTCCACTCTTATGGGATATCCTGTTGTGCATACAATTCCCCCTCTCTAAATACCCTTGTCTACTACTCATGGCCAAGCACGAACACGTACGAACGGACATTTTTTACCCATGTCCAGCACGTCCTAAACCATCAACCATATACACCCTCTCCGTCTCTCAGTAGTAGATATCTCTACGGTGATTCTTAATATTTGCTCTAATGGATGATTGGCNTTAA
>172709:estExt_Genewise1_human.C_5067
GAAAATCAAAGACGTCAATGTTGCAACAATTTCGATTACTGCCCATTCAAAGCTTGAGAACACCCGGGACAATCTCAATCCAATACCCATCAGGATCCAAAATGAACGCGATATGTCTCATCTTTCCATCGCTGGGTCTTTTCTTAAACGCAACGCCAAGCCGCTCAAACCGCTCGCAGGCTTTCTCGACATCATCGACGGTGATCGCGATGTGTCCGAAACCTCGACCGGGATCGGTATTGCCGTTGGAGTAGCCTTGGAAGGTGGGGTCTGATTCGGTTCCGTGGTTGTGTGTTAGTTCGAGGACGCCTTCCCGAGAGAAGCGTGTTTGTTCTTTCTCTTCTGCAGTGAGATCTTTACCATCGTGGTTGAATGCGAGGAAGTAAAGAGTAAAATCCGAGAATTCCTTGACCGAGAGAAGATCCATCCCGAGAACATCTTGATAGAATGCGAGAGACACCTTCGGGTCTTTGACCCTCAACATCGTGTGGTTGAACTTGAAGCTCGCCGTTTCTGCTGTACGCGGCATCGTGGTTAGAGATTTG
>172713:estExt_Genewise1_human.C_5068
CATTGCAGTTCACTCCACGACCACCCACCATCATCGCCAACAATGCATATCATCAGCTGGCTATCCTACATTCTCGTCGCCGGGACTGTTGTCCTCGCCGACGAGAAAGCCCCAGTTATGGAGCTCAAAATTGACACGACCTATATGCCAGCAGAGTGCCCAACGAAGGCACAAAAGGGCGATGCTATTAAGGTGCACTATACCGGAACTTTACACGCGAATGGAAAGAAATTCGATTCTAGTCTCGACCGAGGTTCACCTTTGCCTCTAACTCTCGGCGTCGGCCAGGTTATCAGCGGGTGGGACAAGGGGCTCCAAGGAATGTGCCTTCACGAGAAGCGTACACTCACCATCCCGTCAGATATGGCGTACGGTTCCCGTGGGTTTGGAAACGTTATTCCAGCCAACTCCGCGTTGGTGTTCACCGTGGAACTTGTGGGCTTGGACCCCAAAGGACCCCGCGACGAGCTCTGATTAGCATACGCATTATTCAAGATGCTTGCAATAATCCATTTTTCGTTCTTTCGTTCCTTATGAAATCAAAATGANGCCTTT
>172764:estExt_Genewise1_human.C_6007
TGAATAGTCAAGCTCAAGATACAAGTGTTAAGTGCATAACTAATTTGAAGCCCCTTTGGCTCCTTTGTTTGGTCCCAGCCTCCAAAGTACACAGCAAGCAGCCAGTTGCCTCATTTCCGCTCACATCCAGCCCTTGACGATCACTTTAACGCTCCCTCTTTTGAACTACTAGAATATGGCGACAGGTCCATCTGGCCTCGGCTCAGAAATCGTTAGCGTTATCAACAAACTTCAGGATGTCTTTACATCCATAGGGTCCTCGGGAGCTTCAATAGATTTACCACAAATTTGCGTACTCGGCAGTCAGAGTAGCGGGAAGAGTAGCGTTCTAGAGAACATCGTAGGTCGAGACTTCTTGCCTCGTGGGACTGGTATTGTGACCCGGCGGCCACTGGTGCTGCAACTTATCAACAGGCCCGCTGTGCCAGGAGCAGCACAGGTGAACGGCGTCGACAAAGGGACGGACAAAGCCGCCAATCCAGACGAATGGGGCGAGTTCCTCCACCTCCCTGGCGAGAAGTTTTTCGACTTTACTAAGATTAGAGATGAGATTGTCCGCGATACGGAGGCGAAGACGGGCAAGAATGCGGGCATATCCCCTCAACCCATCAACCTCCGTATATTTTCGCCAAACGTCTTGACCCTCACACTCGTTGATCTTCCTGGGTTGACGAAGGTGCCGGTGGGAGACCAACCTCGAGATATTGAGAAGCAGATTAGGGATATGCTGATGAAGTATATCATCAAACCCGGCTGTATCATTTTGGCTGTCACGGGCGCCAACACTGATTTGGCCAACTCGGACGGGTTGAAGATGGCACGCGAGGTGGATCCCGAGGGCACGAGGACGATTGGTGTTCTCACCAAAGTCGATCTCATGGACAAAGGAACAGACGTAGTTGAAATTTTGGCCGGCCGAATCATTCCTCTGCGCCTTGGATATGTCCCCGTCGTGAATCGAGGACAGCGCGACATTGAAACTAACAAACCTATCAGTGCGGCTCTCGACAATGAACGTGAGTTCTTTGAGAACCACCCCTCATACAAAGGCAAGGCCCAATTCTGTGGCACCCCATTCCTGGCTCGCAAGCTCAACATGATTCTCATGCACCACATCCGAGCAACCTTACCTGATATCAAAGGCCGAATATCGCAAAACCTTCAAAAGTTCAATGCTGAACTTCAAACACTCGGTGGTCCTTTGGGAGATGGAAACTCTGGCAACATCGTTCTGTCCGTCATCACCGAATTTACATCAGAATTCCGCACAACAATCGATGGTAATACCAATGACTTGTCATTGAACGAGCTTTCTGGAGGAGCCAGAATTAGCTTCGTCTTTCATGAGTTGTTTAACAATGGAATCAAAAGTATCGATCCCTTCGATCAAGTGAAGGACGGCGATATTCGGACGATCTTGTACAACTCTTCAGGTTCAACACCAGCTTTGTTTGTTGGGACTGCTGCATTTGAGGTAATCGTCAAGCAACAGATCAAACGACTGGAGGAACCTAGCATTAAATGCTGCCAACTGGTCTATGATGAACTAATTCGTATTCTTGGGCAACTTCTAAGCAAAGTGCAAGCATTCAGACGGTATCCTGCTCTTCGTGAACGTTTCAATGCTGTTGTGGTCAATTTTTTCAAAAAGTCCATGTCTCCGACCACGAAGCTGGTGTCAGACCTCGTTGCCATGCAAGCTTGCTATGTTAACACCACGCACCCTGATTTCATTGGTGGTCATCAGGCCACCGCTCTCGTAACGGAGAAGCTCAATGCTGCTAAGCCCCCACCAGCGGCAAACGACCCCAAGGCTGCTCGAGCACGCCTAAACAACGACAAAGATCTCGATGTTGATGCCAAAAGGGAGGAGCAAAGTTTCTTTGGATCCTTTTTCGCTGCGAAAACAGGTACTGCGACTAAGAAGAAAGGCGCCGCCGTCATGGAGGCCCCGCCCCCGATGATCAAACCTCAAAGCGCGCTGAACGAGCGTGAGACAATGGAAACGGAGGTCATCAAAACGTTGATCCACTCCTACTTTAATATCGTGAAACGAGAGATGATTGATATGGTCCCCAAAGCTATTTCGTTGACCCTGGTCTCGCATTCGAAAGAGAACTTGCAACGAGAATTGTTACAGGAGCTGTACAAGCCTGAAGTTTTGGACGACCTCTTGAAAGAGAGCGAGTTTGTAGTCAGCCGAAGGAAGGAGGTGCTGAGTATGGTCCAGGCGCTCAACAAGGCGGAAGAGATCGTCGCTGGTGTATAGATCTCGAATGGATGACTTCGTCTGACGGGTCTGTTCCCTTTGTCAGGTGGAGGGGTGGTTCCATCTTCTTTAGCCCGCAGACAAGGCACTTTCTACTTTACCCCATCTTCATTATGTCACATTCATCGCGTATACGTATCATAATACATACCCTCTACACCCCTGTCAATTCTCG
>172826:estExt_Genewise1_human.C_6019
TTTTCGTGATTCGTATGCTTCCTCGCAACACACTTTCCCTGCCAACAACTCGGAATACACCTCCTCAGTCTATGCNCTCAATGATCCCGTTGGTGGTACGGGTCGTTTCGAGAGCGGTTATCGTGACGATCCACGTGAGAGCTACTTCGCCGGCGAACAGGGTGCCCNTCCCATGTCTCCAGTCGGACAGCGGAGGGGGCTGATTGAAGAAAAAAGAGCTGTCTACGCGCCGCCTCGTGCCAAAGCAAGGCGTAAGATTGTCATCGTGGCTGTCGTTGTTGCTGCAATTCTTCTCATCGCGGCTGTCGTTGTCCCCGTTTATTTTGCCATAATAAAACCCAAGAGCAGCCAGCAAACGGATCAATCGCATTCTACCACAAGTAGCTCCCAACCTTCCAGTACTAGCTCAGTGGGCAAACCTAGCACCCTTGCGGCCGTGACCGGTGGTGATGGTAGCACCGTTACTATGGACGATGGCTCAACATTCATATACCGCAATTCTTTCGGTGGCACTTGGTATTTTGATGAAAATGATCCATATAACAATGCGGCTCAAGCTCAATCTTGGAACCCTGCCCTGAACGCTACTTTCCGCTATGGCACTGACAAAATACGCGGAGTGAATATTGGTGGATGGTTGAACACTGAACCATTTAGTTCTCCTGCCCTTTTTCAGCCATACCTCAGTAACTCTCAGCCTGCTGTCGACGAATGGACACTCAGCGTTGCGATGAGGGCCGATACCGCTAATGGAGGCATATCCCAATTAGAGAATCATTACAAGACATTTATTACCGAGAAGGATTTTGCGGAGATAGCTGGTGCTGGTCTCAATTTTGTTCGCATACCAATTCCCTACTGGGCAATTGAGACCCGAGGAAGTGAACCTTTTTTGGCTGGGACCTCCTGGACCTATTTCCTCAAAGCCATCAAGTGGGCTAGAAAATACGGCCTTCGTATCAATCTTGACCTACATGCTTTGCCTGGCAGTCAGAATGGATGGAATCATTCCGGAAAGCTTGGAACCATAGGCCTTTTAAATGGTCCTATGGGGTATGCTAATGCCCAACGATCCCTGGATTACATTCGCGTCTTTGCCGAATTTATGTCACAACCACAGTACAGAGATGTCGTGACTATTTTTGGTATAATGAATGAACCTCAAGGTCCCACTATGGGGCAGGATGCGCTTTCGAGATTCTACATGGAGGCATACAACATTATCCGCACAGCTGGCGGTACCGGCGCAGGCAACGGTCCATTCATTTCGCTGCATGATGGTTTCTTTAGCCGAAGCCAATGGGTTGGCGTCTTCCCAAACGCCGATCGTGTCGGTTTAGATACCCATCCATACCTCTGTTTCAACGACCAATCGTCGAGTCCCATGTCTTCATACGCCACCACCCCCTGCACTTCGTGGGGAAGTCTTGTCAATAATTCCATGAGTAACTTCGGTTTGACAACTGCCGGAGAGTGGAGCAATGCTGTGACCGATTGTGGATTATACCTAAATGGTGTCAACCTCGGAACACGTTATGAAGGGACCTATCAAGGCAGTACTTCTCGTGTTGGCAGCTGCACCCCGTGGACGGATTGGCAAAACTGGGACTCAACCATGAAGACTGCTATCAATACATTTGCTCTAGCCAGTATGGATGCCCTTCAAGATTATTTCTTCTGGACATGGAAAATCGGTAACTCTAGTGTCTCGGGAACAGTCGAAACGCCAGCTTGGTCATATCAGCTGGGTCTTGAAAACGGCTGGATGCCTAAAGACCCACGCCAGGCGATAGGTGCCTGCGGAAATTCAAGCCCATGGTCTCCCCCACTTAAAGCTTACCAAACAGGCGGTGCAGGCGCTGGAAACATCCCCGCTACAGCGACAGCAGCGTTAGCATGGCCTCCTGCTTCCATCAGTAACGGTGGAGCACTCTCCCTCCTTCCATCGTACACCCCTACAGGCGTTATACCAACTCTTACAGCCCCGACATTCACCGCAAGTGGCGGGGCTACCGCTACCNCCAATCCAGGCAATGGATGGGCCAACTCCGCCGACTCTCAAGGGTTCCAAGTACCAATTCCCACGTGCAGTTACCTTGACCCTTGGATAAATCCTGGATCAGCTCCCCCTTCGCCGCTTTGCACTGGTAGCGCTCAACGCAGAGCGCCGTCTCCCCAGCCACTCATCACAGGAGCCCCTATGGCATAGGAAACCCTCCCGTCGAATTTGTACATCAAGCGCTCCTCGATCC
>172905:estExt_Genewise1_human.C_6034
TCAGAACATTGTTCAACACATTGAACACAACTTTGAACATTTAAACTCGAATTCAACTCGCCCTTTACTCGCTTGTATCAATTTTACATGGAGCAGCAGCTTACTTCCTCTCTTGCACCCTCTCGTTCTGCACAAAAGTCGAGCGTTACTGCATCAAGCCAGCAGGGAGCTGGCAGTGTGGCAAAACGATTAAGCAATGAACTCATGACATTAATGATGTCCTCGTCACCCGGAATCTCTGCATTTCCAAAAAACGACGGCAATCTTTTTGAATGGGTTGGGACAATTGAAGGGCCAGCCGAGACGATATACGCAGGATTGAGTTTCAAAATATCCATATTGTTCCCCTCAAACTACCCATACGTTGCACCTAGTATTAAATTTGATACACCGTGCTACCACCCCAATGTGGACATCACAGGGGGCGTGATCTGCTTGGACATTTTACAAGACAAATGGTCTGCTGTATACAGCGTTCAGACCATTTTGCTTTCCTTGCAATCATTGCTGGGCGAGCCGAACAATGCATCTCCTCTGAACCCAGATGCAGCTGCACTATGGAATAAACCTGACGCGTATAAAGTACAGTTGCTGAAGCATTACCGGTCGTAGTAGATTGTTTGTACTTTCTGTGACATGTGACAAAAGAATTGTTTTCTCTTAACCAN
>172912:estExt_Genewise1_human.C_6035
AACCCCCCTAGACAGACCATCACCGATAGTCAGCTCAGTCCATTTATCAAGCTCTTATCCTTTCTTTCCGTTCTCCAGTCTCCATTCCTCGTGGTCCGTTCCACAATCTTTCGTCTTCACATACCACCCACCTTGTCGCCTTTAATTTCCCAATAAAACACATCTCCATTCCAAATCACCTTTAGACGTCCAGCCATCATGCAAACAATCAAGTGCGTAGTCGTTGGAGATGGTGCTGTTGGAAAGACTTGTCTGTTGATTTCGTATACCACCAACAAGTTCCCCAGTGAATACGTCCCCACCGTTTTTGATAATTATGCAGTCACCGTTATGATTGGCGAGGATCCCTACACGTTAGGACTCTTTGATACTGCCGGTCAGGAGGATTATGACCGTCTCCGTCCATTATCTTACCCACAGACCGATGTGTTTTTGGTTTGCTTCAGCGTTACTTCACCGGCATCCTTTGAGAACGTCAAGGAGAAGTGGTTCCCAGAAGTCCACCATCACTGTCCGGGAGTGCCATGCCTTATCGTTGGGACACAAGTAGATTTGAGGGATGATTCTCAAGTGATGGAGAAGCTGGCGAGGCAGAAGCAGAGACCCGTGACCAGTGAGGCTGGTGAGCGACTTGCGAGGGAGTTGGGAGCGGTCAAGTATGTGGAGTGTTCAGCGTTAACGCAAAAGGGCTTAAAGAATGTGTTCGATGAGGCTATTGTCGCCGCACTTGAACCTCCTGTCGTGAAAAACAAGAAAAACAAGTGTGTTATTCTTTAAGACAGCCCTTTTGACGACTAGGACAATCCAACCTCCTACATTATGTTTTGCTCCCTTCATGTCACGCCACGACCTGGTTATATATCCGCCGCCATTGCCTTATTTTTTTTCTGCCTTGTTTGATTCATATCTGCTCTTATTAGTTAGTTAACCCAGACATATTCTTTTTCTCGGTGCACACGCAATCCTAAGTCGCAATTTTTCATTCGTCGCACTTTTTTTTTTCTTCATCAGCGGGCCTTCTNACCACCACCGCTGAAACCCCACCGCCTTCTTACCTTATTAAAT
>173015:estExt_Genewise1_human.C_7006
ACAACCAGTTCATCTTCAGCGCAATAAGACTGAGAGGAGGCGACTCCAGGGGCTGCAGCGGTCGTTGACGGCCTCTTCCATGAAGAAACCTGTTGAACCGAAGACCTTGCGCGAGAAGTTTAGTATTTGGATGATCAATGAGGGAGGACGGCAACTGTTTTTTGGTACATGGATCTTCTTGCACCTGCTGGTGGCCGTCTTCGGTTTCATGAACTATCAGCTCAAGGATAACTTGGTGGATGCGCGTGCATTGTTCGGCGTTACATTCACTATCGCTCGAACAGCTGCTCTAATTCTTCATATCGACGTTATCTTCATTCTCCTCCCTGTCTGCCGTAACTTCGTCTCTCTGCTCCGTCGCACCCCACTTAATGACATTATTCCCTTCGACAAAAATATCACCTTGCACAAAGCCACTGCGTGGTCCATCGTTGCAGGCACTGTGGTTCATGTCGTGGCGCACATGGTTAATTTCTACAAGTTGGCTATGGCAGATACCGATGCCAAGACAACCGGACAACGGGTTCTTGCCTTCCTCGAAGCCAATTTCAATACAGGGCCAGGCGTTACGGGGTGGATTATGACGGTTTCTTTGGGAATCATGGTGTTTTTCGCCAGTGAGAAGAGACGTCGTGCTCACTTTGAGAGGTTTTGGTATTCGCACCATCTGTTCGTTGTGTTCTTCATCAATTGGCAGTTGCATGGCATGTTCTGCATGATCAAACCCGACCGCCCTCCTTATTGCTCTTCCAACACTATCGGAGTCTTTTGGCGCTATTGGCTCATTGGAGGCGTCATTTGGATTTCTGAGCGTGTCCTCCGCGAAATCCGCTCCCGTCACAGGACATATGTTTCGAAGGTCATCCAACATCCATCCAATGTCATGGAGCTTCAGATCAAGAAGGAGAAGACAACCACCAGAGCTGGTCAATACATCTTCCTTTCCTGCCCCGAGATTTCATACTTTCAATGGCACCCTTTCACCCTTACAAGTGCTCCTGAGGAAGACTACATCTCTGTCCACATCCGTGTCGTCGGCGACTTTACTCAAGCCTTAGCAAAGGCCATGGGTTGCGATTTCGAGAAGAAGGGCAAGGAAGAAACCCCCGCTGGCGGAAAAGTTGTTGGAACAAATGTCAACCCTTCCGTCAACCGACTGTTGCCCCGCGTCATGGTGGATGGTCCCTTTGGAAGTGCGAGCGAGGACTTTTTGAAATACGAAACCGTCTTGCTCGTTGGTGCTGGTATCGGTGTCACTCCCTTTGCATCAATTCTGAAATCGATCTGGTATCGCATGAATAACTTTAACAACTCAAAGCCTACAAGGTTGTCCAAGGTTTACTTCACTTGGGTTATTCGTGACTTCGGCGTCGCAGAATGGTTCCACTCGCTCCTCCACGCCATAGAGGAGCAGGATACCCAAGGGAGAATTGAGATCAACATCTATCTTACGGCGAAGATCAAGGAGGACGACATGAATAACATTATTCTCCAAGATGTTGGCGCTGAGAAGGACGCCATCACCTCTCTTCGTGCACCTACTCACTTCGGAAGGCCCAACTGGGATCGCGTGTTTGGCTCCATCGCTGAGAAGCATCCTGAGACTGATGTTGGGGTGTTCTTCTGCGGCCCTGCTGTCCTTTCAAAGCAACTCCACCAAATGTCGAACAAATACTCTGATCCTAAAGGAACCAGATTCTTCTTCGGAAAAGAGAATTTCTAGGTGTCGTTCGTGATACCCCCTGTCTAATATACATTATTGCATGATCTACCTTCCTTTTGCATTATTTCGGTCTCTGGAGGTTGTCTTAGTTCTGAGGATGCCGCTTTGCTTCAGCTTGCTTGCCCGAGGTAAACGTTGTACTACCATTCGGTTGAGCCTGGTGTTGGGTTGTACTATTATTGTTAAATTCATTTCCACCAATAGTGATAGAGTCGTTCTGTGG
>173190:estExt_Genewise1_human.C_8011
ACGATTTTGGCTTTTTCGTCAAAGCCTGTCACCGTCGCCGCCGTTGTTGTCGTCGTCCTCTACTACATTTTTCTCAATGGCCGCCCTTGCACCCGTCGTCGATGGTATTGGTATTGCCAACCTTCCCAACCAGCGACACAAGATTGTCGCCAAGCGTGGTGCACACTTTACAATCATGGTTGTTGGCGAGTCTGGACTAGGCAAGACGACCCTCATCAACACCCTCTTCTCGACGGAGCTGTCACCTCCCAAGAACTACAGCAAGCGTCACTTCAAGCAGCTCGACAAGTTGACGGAAGTTGAGATTATTAAGGCCGAGCTTGAGGAACGCCAGTTCAAGGTCAAGCTCACCGTCATTGACACCCCTGGGTTTGGTGACTACGTCAACAACCGTGACTCGTGGCTACCTATTGTCGAGTTCATCGACGACCAGCACGAGGCATATATGAGGCAGGAGCAGCAGCCCCAGAGGCATGAAAAGACTGACCTGAGGGTTCACGCTTGCTTGTACTTCATCCGACCCACAGGCCACACTCTGAAACCTCTGGACATTGAAATTATGAAGCGTCTTGGGACACGCGTCAACCTCATCCCCGTCGTTGCAAAGGCCGATACCTTGACACAGAACGACCTTTTCACCTTTAAGCAACGTGTTCGCGAGGTTATCGCAGCTCAAGGTATCAGGATTTACACGCCTCCCGTCGAGGCCGACGACGAGAACGCTGAGCATGCTCACGTTCTCATCGATGCTATCCCCTTCTCCATCATTGGCTCGACTGAAGACGTTAGGACCCCAGATGGACGTGTCGTCAAGGGCCGTGAATATATTTGGGGTGTTGCAGAAGTCGAGAATGAGAACCACTGCGACTTTAAAAAGCTCCGCTCCCTTTTGATTCGCACACACATGTTGGACCTCATCTCGACAAGTGAAGAGCTTCACTACGAGAATTATCGTCAACAGCAAATGGAGACAAGGAAGTTTGGCGAACCCAAAGTCAAGAAACTGGACAACCCCAAGTTCAAGGAAGAGGAAGAGCAGCTCAGGAAGAAGTTCACGGAGCAGGTCAAGGCGGAGGAAGCGCGATTCAGACAATGGGAGCAACATTTGATTGCCGAACGAGACCGTCTCAACAAAGATTTAGAGATGGCGCACAGTACCATCAAGTCCCTCGAGGCGGAGCTGGACAACCTCCAGGTCGGCTTGGGTCGCAGCACGGGCAGACGATGATCATCCGTTTCCCTACACAATATCTTCTTGGACAGGCGCTACCCTCCTCCCCCTTTGGCAATGCACTCTCTACAGTACACCCGCAAAAGAGCGTAGCCGCCAATCTGTTTCTTAATCAATACGGTCGTATACCCTCTCTCTCCCTCCTTCCTCCCTCGCATACCACCCATCCACTCCTTTTTTTCTTGTCACATTGCTTATACCGCACCCGGGTGTTTTTGCTTTGATGTTGGATTTCTTCTTTTCTTTACTTGACCTCACCCATCTCAGAGCCGCTCATGTTACCCTTGTCTGAAATAATACACCACTGTTACCCTTGGGCCAGGTTG
>173457:estExt_Genewise1_human.C_9030
CAAATGCCAGGAAACAACTACCTCGATCCAAAGTCTGCCCTTGAGCACCTCAAAACATACAGTCGCAGCGATGGGCTCTCCGTCGCAGAGCTTATCGACTCGAGAGTCCATGGTGGGCTGACTTATAACGACTTCCTTCTTCTCCCTGGAAAAATCGACTTCCCTGCCTCTGATGTCCTCACAGAGAGCCGCATCACGCGAAATGTCGTCCTTAAAACTCCCTTCATGAGTAGTCCGATGGACACCGTCACTGAAGGCGATATGGCGATTGCAATGGCTCTCCTTGGTGGAATCGGTGTCATTCACCACAATCAATCGCCTGAATCCCAAGCGGCTATGGTCCGGGCTGTCAAGCGTCACGAGAACGGATTTATAACAGACCCTATTGTGCTATCGCCAACCCATCTGGTCGAAGATGTCCTTGATATCAAAGCGAGGCTCGGATTCTGTGGAATTCCCATCACGGACTCCGGTGTCCTAGGCGGTAAACTAGTCGGCATAGTCACGGCGCGTGATATTCAATTTCGCGACCCCGCGACTCCATTATCCCAGGTCATGACCACCGACCTCGTCACCGCTGAACAAGGCATCACATTAAACCAAGCCAACGACATTTTACGAGACTCAAAAAAAGGAAAACTTCCTATCATCAATTCCAACGGCGCCCTCATCTCCCTTCTTGCACGTTCTGATCTTCTCAAAAATCAGTCCTACCCCCTTGCATCTAAAAATCCTGAGAGCAAGCAGCTGTACGCTGCCGCTGCTATTGGCACCCGTCCGTCCGATCGGGAGCGTCTAGCGGCCCTCGTCGACGCGGGTCTGGATATCGTAATTCTCGATTCCTCTCAGGGTAACTCTGTTTTCCAGATCGACATGATTCACTGGATCAAGTCGACATATCCTCACCTCGAAGTAATCGCTGGGAATGTTGTCACCCGTGAGCAAGCTGCATCTCTCATTGCAGCTGGTGCGGATGGCCTTCGCGTTGGCATGGGTTCGGGCTCAATTTGTATCACGCAGGAAGTCATGGCTGTAGGACGTCCACAGGCAACCGCCGTGTACGCCGTCGCAGAGTTTGCCAGCAAGTTTGGTGTGCCCGTGATTGCGGATGGAGGTATTGGCAATGTTGGGCATATCGTCAAAGCTCTTGCACTTGGTGCGGGCGCAGTGATGATGGGTGGATTGCTTGCTGGGACTGAGGAAGCACCTGGAGATTACTTCTACCACGAAGGGAAACGGGTGAAGGCCTACCGAGGAATGGGCAGTCTCGAGGCGATGGAGCAAGGTAAAGCTGTCAAGTCCAAAGGAGGACCAGGTAAATACCCCTCACCCCAGAAGTCCAACACCGTTGAGAACGCCGCGACATCCCGCTACTTCTCTGAAAGTAGCGCTGTCAAGGTAGCACAAGGCGTCTCCGGAGACGTACAAGATAAGGGGAGCGTGAAGGCCTTCCTACCATACCTTTATGTTGGTGTACAGCACTCACTTCAAGATGTCGGTGTCAAAAGTATCAATCAATTGCAAAGCGGTGTCAAGGCGGGCGATGTGCGGTTTGAGCTCAGGACTGCAAGTGCTCAAGTCGAGGGTGGTGTGCATGGACTGAACTCATACACCAAGAGGTTGTTCGCTTGAACGCTTGTATATCGACAGTATCCCTTTTACATATATCTTCATGGCAAACGGAGGTTTTGGATTAGGATTGTATAACAGGACAGCGTAATGGACGAATAAAAACAATGTGCAAGTCGAAAGCTGGGAAAACGACGAAGAATTATAATCAAACTTTTGTGAAAAAGGAAGTTATCTTTGCGGCAT
>173603:estExt_Genewise1_human.C_10025
TACATCCTCAATGTCTATCGCAATCGGTCTTTGGAGCTTGGCCTTGCAACCTGGAAAGCCTGAGCCCGTTATACCCCAAGCGGATGTTCAAATCACCAATGTAGCCCTCGGTGAGGAGCTCAAAGACACGACCGGAAGAACCGTCATCAAGTTCTCCTTTGAAAGCCCCATTCAAATGGACGACGAGGACGAGGATGAGGAAGAACCCACACCTGTCATTTCAACCACCGTTCTCTGCTCTCTGACCGCTGGAAAGATTGAACAAGCTACGACCAACATCATTCTGGAAAAAGAGGAAGAATACTTATTCGAAGCCGTTGGCAAGAACACTGTCTACTTAACTGGAAACTATATCGATCAACCACTAAATCAGCCCCCCTTCGATGACGATTCTGACGAAGACTTGGATGATGAGGACGCTTATGATCTCCGAGAAGTCAGCTCTGACGTCGAAATGAACCCTGAAGATGTTGACGGGTTGGAAAGCGACGCAAGCCGGTTTGAAGAAGTCAAGGAGGAGGAGGCTACCAAACCCCAAAAACGGCCTCGCGAATCCGACGCCGCTGACGGTGAAGCTCCGAAATTGAGTAAAGCTGAGAAGAAGAAGAACAAAAAGCAAAAGGCGGAAGGAGGTGCCGCAGTGCCCACTGGCGAAGAGACCAAGGACAAGAAAGAAGAGAAGAAGGAGGAGAAGGAGAAGAAGGAAAAAAAAGTAGCTGACGAACCTAAAGCGAAGGAGCTCCCTGGAGGCATCAAGATCAAAGATAGCAAGGTTGGCACTGGTCCCCAAGCGAAGAAGGGCAACACTGTCCTCATGCGATATATCGGAAAACTCCAAAACGGTAAAGTCTTCGACAAGAACGTCAAAGGCAAACCGTTTACCTTCCACCTTGGCCAAGGCGAGGTCATTAAGGGTTGGGACGAGGGCATCGTCGGAATGCAGGTGGGTGGCGAGCGGGTCCTCACGATCCCTCCTGCGATGGCGTACGGCAAGAAGGCTTCTGGTGCTATTCCAGCGAACTCTACTCTTACCTTTGAGGTGAAGCTCATGGAGATTAAGTAAAGGACGTTTTGCTTTCCATGGTTGATCTAACTAGCACCTACATAAAAGTAAAATGCCTATGTAATTGAATCTGCTGTTGACTCAAGGTTTACACAAGTACTATCACGACCTAGTTTTGCAAA
>173670:estExt_Genewise1_human.C_10037
TATTCAATGCATTGTATATTTGCATAAGACGTCGTGATGGAAAACAAATTGAATGAAAATATGCAAAATTATATCAATGAAGCAAGGTACATTTGGACAGGCACATAGAGCATCGCAACATAACATCTTAAGAGCGTTCATCGCCTTACTCGCTTTCCGCAATGAGAGCAAGAATCATCCTGTAGAGGTAGTAAAAGAAGGAGAGGAGGTAGAATCCAAGCTTGAAAAAAGTCTCCTTCTTGTGCCCTCCTAATGTCCGGAAGATTTCTGTCGCGTCGTACATATGATTTTTATTCCGGATTTTGTTGGCGTTGAATGCAACTAAAGGCGCGTTAAGGAGGAACGCTATCCATTGGCCCGACAGTAGGAATAACAAGGTGAGGAAAGCGTGCGCCGAGTTTTCTGGCAGGACGAATTGATTTAGCTTGTTGCAAAGATCTATAGGATTGATGTAGTCGCATTCCAAATCCGAAAACATGATGATGAAAAACACCATGCAGAATAGAAGCCCGGCAGCCATAAGGACCGCAAATAGAAACAGCCAGCCAGCCCCTCCCATATCGTTAGTCTTAAGTGAGTCGTAAAAGTTACAAGCCAAGGAAGAATGCAAAAAGGCCGCCGGAGGGAGCCTTTATCTAAAGAGGGACGAGGAAATAGCCTCTGTGTTGCGGAAGAACAAGAAAGAAGGTGAAGTTGCTCGTC
>173782:estExt_Genewise1_human.C_11018
TACACGCTCACAGCACATAACCTCCTGGGCTCTATGGCACACTACCCATCGCAATCCCCGCCTCCCCTTCGCCACCCCGTTCCCACTCATCCGGCGTATATTCCAGAACCACCTGCCACTCCCGGCTCTCCCCAAGGCTACCAACGATTCTCCTCCTCCCCCAGCCCAAATATTGGTCCCATCCAACATGGCTACCCATCTCAACAAACTCAACACGTCCCAGCGTACATCAATATGCCCTTCCAACATTCCCAGCCACCGCACGGTCATATTCAGCAACAACAACAACACCAACAAGGCCCATACCAACCCCAACCAACCGTCGCACACGCCCACCAGCCAGACTATGCCGCATGGGGGATCGACGGCACCACTGCTCAGTTGGGTATGCAGCTTGGTCATAGCGCAGTTGCTGCTGGTCAAGACTACGTACAGCGGAATTTTGGAACTGTCTTCCCAGCAGCCACACAAGTGAAGCACCACTTTAATGTGTCCAATTCCTATGTGATGCGAAAATTGAGGGTTCTGCTCTTCCCGTGGACGCACAAGCCTTGGGCGCGCAAGATACGGAGGTCAGAGCATGGTCAGAGCGAGTGGCAGACCCCGCGAGAGGATATTAATTGTCCTGATTTGTACATCCCCGTTATGGCCATCGTAACCTACATCATCCTCACAGCCCTACATTCAGGCATCAATAACAAGTTCTTCCGACCCCAGATCCTTGGCGAATCAGCTTCCCGAGCTACCCTCGTCGTTCTCCTCGACTTTGCCTTTGTGAAATTAGGTTGCTATTTTCTTAATATCAACGATTCGAGCCAGGTCGTCGATGTGTTTGCGTATGGCGGGTACAAATTTGTCGGCGTCATTGTCACGATTACAGCGGGTTTTCTGGGGCTAAAAGGCCCGCTTTGTCTGCTGGTTTTCGTTTATGCTTTTCTGGCAAATGCTTTTTTCCTCCTTCGTTCCCTGCGCTCAATGGTACTCCCCGATCCTTCCATCTCGATAGCAACAAATCCGAACCCAACAACGACGGCTACCGTCAATCCTGCCCAACGTCGGCGGAGAATCACATTCCTGTTTCTAGAGGCGGTGTGTCAGATCGTTTATATGGGCGCTTTGGTGAGGATTTAGAGGGGGTACATACATTGGTGTGTAATGTTTTGTCTGAGGGATTTTGGTGCTAGAGTTTGTCGTTGTCCCAATCTCAGCAATTATGTTGTCCATGAGATCATGTATACTCTCACTAATTCTCACTCGTATTCACCCGGG
>173909:estExt_Genewise1_human.C_11045
TGACATCACCTCCNGGCCAACCAAGTAACTTGCTGGTAACTTGCCAGATTTTATTCAACGCACGCCATGTTCAAAAGCGCTGTACGTGCAGCCCGTCCCGCCGTCCTGGCCGCTCGGGCGTCACTCAACCCGTCGTCTTCTGCTCTTCGCGCTTTCTCTACAAGTGTCCGTGTTTCTTCCGGACCCCCTCCTCCCCAGCTTTACGGTACGGGAGGAAAGGCTGGTGAAGTCCCCACAGATTTGGAACAGGCCACCGGTCTCGAGCGTCTGCAGCTTCTTGGAGAGTTGGAGGGCATTGATGTCTTCGACGATAGTCCGTTAGACTCTAGCCGTATCGGCACAAAAGCCGACCCCATTCTCGTTCCTTCTTACGACGTCGAACGCATGGTTGGTTGCTCCGGGTCCCCGGCTGACTCGCATGATGTTCTTTGGTTCATGTTACGCAAGGAAAAGATTGCTCGCTGCACAGAGTGCGGTTCAGTATACAAGCTCGATTTCCACGGCGAAGAGCATGCCGATGCTCACCACCACTAGGCTACTATTTGTTGTGCCATAGATTTGCAAAGCAAGCAAAAAGTATCTTTTGTCGATTG
>174052:estExt_Genewise1_human.C_12026
TGCGACACTCACCCTTTTTTCGTAACTACCCACAATGTCTCCCGTAGCCCTTCCTTCACAGAACGCCGCCGTCCTCCACGGTCCCAGGGATCTTCGCATCGAGGACCGCACCCTCTGGCCACCGGCGCCCACCCAGGTCCAGGTCGCTGTTGCCTCCACTGGTCTCTGCGGTAGCGATCTTCACTACTATATGCACGGTCGCAACGGTGACTTCGCTGTGCGTGCACCTCTCGTCCTTGGCCATGAAGCTGCCGGAGTCGTTACCGCCATCGGCGCAGGCGTCAACAACTTCACCGTTGGTCAGCGCGTTGCGATAGAAGCTGGTGTGTTTTGTCGCACCTGCAGTTATTGCGAGAAAGGACGGTACAATCTTTGCAAAAGCATGCGCTTCTGCAGCAGCGCTGCCGTCTACCCTCACGCGGATGGTACCCTCCAAACGCGTATGAACCACCCCGCCTACGTTTTGCACCATCTGCCAGATTCTTGCACTTTTGAGCAAGCCGCACTCGCAGAGCCCCTGTCTGTCCTCATCCACGCTACCCGCCGCGCGAACCTTACCGCTGGTCAAACCGTCCTTGTCTTCGGTGTTGGCGCCATTGGCCTTCTTGCTTGTGCCGTCGCCAAATCAATGGGCGCATCCCGCATTGTTGCCATCGACATCAATCAACCACGACTCGACTTTGCAAAAGACAACGGCTTCGCCTCTCAGGTCTTCTGCCTCCCTATGGCCGACAAAGCCAAGACCTCGGACGAACAACTCCGTCGCGCAAAGGAGACCGCACAGTTGGCTCTCTCCACATTCGAGGCGAAGGACGGCTTCGATGTCGTTTTTGAATGCACAGGCGCCGAACCAGCCATCCAGACCTCAGTCCATGCCGCAATCGCCGGCGGCAAGGTCATGCTCATTGGCATGGGCTCCCGCAACGTTATGCTACCCCTCTCTAGTGCCGCTCTTCGCGAAGTCGATATCCAGGGCTCGTTCCGCTACGCAAACACATACCCAGCGGCCCTGGAGCTCCTATCATCGGGAAAGCTGGAGAACGTTGAGAAACTCATCACGCACCGTTTCCCACTGGAAGATACAAAATCTGCATTTGAGCTCCTGGCTCGGGGGAAGGACGAAGATGGGAAGATGGTGCTCAAGGTGATGATTGAATCTAACCCCTCATGAGTCGGACACAGGATTTCATCTCCCCTTACTCTATCTTACACCCCCGCCCATACTGGCACTCACCGTACTTTCGAGCACGATATCCCTAATCTTATCTGACACTCTCATCTGGGCCATCTGTCTGCATATCACATCCTCTCCCTCTCCCTCACGATGGAACATCATTAACATATAGAGCTTGGGTGTTGTGTGTACCATCTCTTCTCCGTAGCATTGTTTCATCATTTCAGTATATCATCTCATGGGCCATTTGTATTTTTACAACAATGAAAAGCTGTCCCCAAGCAC
>174184:estExt_Genewise1_human.C_16001
ATCGATACCACAATGTCACCCAACACCCGAAAGATCGGAAACGACGCCGTTTCGCCTATAGGTTTCGGGCTTATGGCGCTTTCTGCGTTTTATGGTGCTATTGAGAATGACGAGGAGAGGTTCAAAGTATTGGACGCAGCACTCGAAGAAGGGTGCACGTTCTGGGATTCAGCTGATATTTATGGCGATAACGAGGACTTGCTCGGGAAATGGTTCAAAAAGACGGGCAACCGCGATAAGATTTTCCTAGCTACCAAATTCGGGATCGTTCGAACGCCGGATAGGATAGCGAATGGGACGCCGGAATATGTGAAGGCTGCGGTGGAGAAGTCACTTAAGAGGCTTGGGATTGAGACGATTGATTTGTATTACCTCCATAGAGCTGACGTCAACGTTCCGATTGAGACTACTGTCGGCGCGATGGCAGAACTCGTAAAGCAAGGAAAAGTCAGATACATCGGACTCTCCGAAATCTCATCAGACACCCTCCGGCGCGCTCACGCCATTCACCCCATCGCGGCCGTTCAAGTCGAATACTCGCCATTCACGCTTGACATTGAGGATGAGAAGATCGCACTGCTAAAGACGTGTAGGGAACTTGGTGTAGCTGTGGTTGCGTATTCGCCTTTGGGACGCGGGATGTTAACGGGTCGTTTTAAATCGGTGGATGAGTTGGAAGATGGAGATTTCAGGAAGCATATACCGAAGTACCGAGATAACTTCCCAAGTATCCTGAAGCTCGTCGATGGTCTTAAAGAACTGGGCAAGAAGCATAATGCAACGGCGGGCCAAATCGCCCTTGCGTGGCTTCTAGCTCAAGGGGAGGATATCATCCCTATTCCGGGAACCAAAGGAATCAAGGTTCTCAAAGAAAACTTTGCCGCTAGGGAGGTGAAGCTTACTCCGGAGGAGGTTGAGGAGGTTAGGGCGATAGCGAAGACGGCGGACGTGTTTAAGGGAGATCGTTACCCCGCTGGCATGATGGCTTCGTTATTCGCGGATACACCGAAGCTTTGAGGATTTGGAAATTTGTTTCGATGCCGAAGGAGAGCAAGCTTGTGTAGATATTATGTGAATGCATTGCCCCTAGCTGCATGAATAAAA
>174286:estExt_Genewise1_human.C_19000
GAGAGTGGTAGAATAAGAAGACCCTATAAATACGTTTCTATCGCGACCGCCGCCGACGACGATTCCTTTCGTTCCCGCCTCCACTATGCTCCGTCTTGGCGCCCTAGCGTCCTCGCTCCTCTTCATCCTCTCTCCTGTTTTAGCTGGGGTCATCACCTCTCCGACTGGCGTCAACGGCCAAACCTACGACTACATCGTCGTCGGCGGTGGTCTGGCTGGCTTAACCGTTGCAGGGCGGCTGGCAGAAAATCCCAAAATCACAGTGTTGGTCATCGAAACGGGCGCGGACAATCGACAAGATCCACGAGTTTATGACCTTTACAACTATGGACAAGCCTTTGGTAGCGAGATTATGACTTCTTGGCCTGCGGATCAAGGAAAACTTATTCTTGGTGGCAAAACATTGGGCGGCGGCTCATCAATCAATGGAGGGGCTTATACTCGTGGGCTGGCTGCTCAATATGACGCATGGTCGACGTTACTCGAACCATCGGAAGCAAGTGTAGGATGGAATTGGCAAGGAATTTGGAACTATATGAAAAAGTCCGAAACCTTCTCTGCACCCAACAGCCAACAGGCCGCCAAAGGAGCTCAATCCCTCCCAGACTATCACGGGTATACGGGCCCCGTACAAATTACCTACCCCGATGCTATGTACGGCGGCCCACAACAATCCGCGTTTGTGAACACGATCGTCGGTCTGACTGGGATCAATCACTACAAGGATTTGAATGGTGGTACACCCAACTGCGTTTCCATAACTCCTTTTATGATGAACTGGCATGATGGCGATCACCGATCCTCTTCGGCGACAGCATATCTTTCTCCAGTCGAAACTCAGCGCACAAACTGGATCACCCTCACAAATCACTTTGTAACCAAAATCAACTGGTCCAACTCCGTCCTTCCATTGAGGGCAGTCGGAGTCCAGTTTGCGCCTGCGGCGGGCAGTTCAACGCGCTACACGGCACTCGCGAGAAAAGAAGTTATTTTGGCAGCGGGTGCCATTCAAACGCCTGCCTTGCTTCAGCTTTCTGGTATTGGTGACTCTGCCGTCCTAGCGCCTCTGGGCATCACCACTCTAATCGACTTGAAGACCGTCGGCAAGAACCTCCAGGAACAGGCAATGACTACCCATGGAGCTCGTAGCAATGGCTTTGACGTTGGCGGAAGAGGGCCCTCAGATGCGATCGCGTACCCTAATCTGTATCAAGTCATGGGCTCGCAGGCTAGCGCAACTGTTACGCACATCCAACAGTCTATCCCATCGTGGGCAGCTTCTCAGGCCGGCTCGGGTTTGTCGGCAGCGGCTCTCCAGCAGATCTTTCAGGTTCAAGCTAACTTGATCATCAACAACAATGCTCCCGTCATGGAACTCTTTTACGATACAGGATACCCTGACACATTGGGCATCCTTGCGTGGAACTTGCTCCCTTTCAGTAGGGGCACCGTCCAAATCACTAGCACAAATCCTTTCACCAAGCCCCAGGTCAAAGTCAACTACTACTCCGTCGACGTTGACCTCAACATCCAAGTCGCTGGTGCTCGCCTGGCACGCAAGATACTCACCACACCTCCTCTAAGTTCCCTCTCCACTGGGGAGAGCAGACCTGCAGGAGCCGTTCCCGACGGTCCTGACCGCGGCTCTGACCAAGCATGGAAATCCTGGATCCAGCAAGGAAACTTTGACTCTGTAGCTCATCCCGTCGGTACCGCCGCTATGATGAGGCGTAGTCTTGGAGGTGTGGTCGATGCACAGCTGAGAGTGTATGATACTGCCAACGTCCGCGTTGTGGATGCCTCGGTTCTTCCTATGCAAGTCAGCGCACATTTATCAGCTACGCTGTATGGTGTTGCAGAGAAAGCAGCTGATCTTATCAAAGCGGCGAACCCTTGATTTTGGACGATCTTGTTACGAATTAATGCTTTTACTGACATACCTACTCACCTTCACATCCTTTCTTACTGTGCGTATCTAAATAATGGTTTGTTTTTGGACTTTCTATGGACTTCTCTACCTTGCACCTCTACTTACATACTCGCTCTGGTAAAAGACAGAACTTGCGATGTGGAAAAACTCATTCTGGCCAAGTTGCGTTGAGTTCACTCAGGGCAGCCAT
>174313:estExt_Genewise1_human.C_19011
CCCTCCTCCAACGTACATATTAAATGTCTCTCCCCAAGCGGATTATCAAGGAAACCGAACGCCTCGTTGCAGACCCCGCTCCAGGAATCGCTGCCCAGCCTCATGACGACAACCTGCGCTATTTCGATGTGACCATTGAGGGGCCTGATGGGAGTCCGTTCCAGCGAGGTATATTCAAGTTGGAATTGTTCTTGCCTGAAGAATACCCAATGGCACCGCCAAAGGTGAGGTTCCTCACCAAGATCTATCACCCGAACATCGACAAGCTCGGACGGATATGCTTGGATATTTTGAAAGATAAATGGTCGCCGGCGCTACAGATCAGAACCGTGCTGTTGTCCATACAGGCGCTACTAAGCGCCCCGAATCCCGATGACCCCCTTGCTACGGACGTGGCGAAGCATTACAAGGAGAACGAGAAGGACGCGCAGAGGGTCAGCCAGGAGTGGACCCAGAAGTATGCCAACCTTGATTAGGCACTTATGTTCTTTTATGGATTGCAGAGGAAGTAACAAGTAGCCCGTTCCATTTACCCAATGTCATGTCGTTCTGTCNT
>174328:estExt_Genewise1_human.C_20009
TAACGCCTCTAACAACATCATGGTTGCCCTCGTTCAGCGCCCAGCGCCCGCTTTCAAGGCTGAAGCAGTCGCTAAAGGCACCTTCTTGGACATTTCTTCGAGTGACTTCCTTGGCCAGTGGGTTGTCCTCCTATTCTATCCTATGGACTTCACCTTCGTCTGCCCTACGGAGATCCTTGCGTTCAACGACGCCTTGCCCCGCTTCAAAGAGCTGAATACAACGGTCTTCGGCGTTTCAACCGACTCCAAGTTCTCCCACTTGGCGTGGGCTAACCAGCCACGCAAAGAAGGTGGTCTTGGTCCTGATTTGAAGCTTCCCCTCTTGGCGGACAGGTCCATGCGAATCTCCCGTGACTACGGCGTACTTCTTGAGGACGAGGGTATTGCTCTGCGTGGCCTATTCATTATTGATCCCAAGGGTATTCTGAGGCAAATCACTGTCAATGACCTTCCTGTAGGCCGTTCGGTCGAAGAAACCATTCGTCTAATTCAAGCCTTCCAATTCACGGACGCCTATGGCGAGGTTTGCCCCGCGAACTGGACTGAAGGTTCCAAGACCATCAAAGCTGACCCTGTTGCCAAATTAGAATACTTCACTGCCGTGACCGATGGTCAGTCCAATAACCATGTTAATGGTGAGGCGAATGGCTCTGTCAAGAAGCGCGCCCGCGTCGACTGAGAAGCCAGCCGACGTTGGTATTTTTTCTTCCTCATGAGGAACTCATCTAGATTTCAAACCCCCCAATTCCTAAGTATTTTCACATTTAGAGCTGAGCTTGTGCATATTTACCACTGCATTATCTGTCACCCCCCATTTGTACATACTCCACATAAATTAGAAGATTGTCCACGATATCGATGCTGTACACCCCTGGCTGAACCTG
>174460:estExt_Genewise1_human.C_24001
GTTGAACACCAACAGCTCTCGAGACAGAGGCGCGGACCAAGGTTGCGGCTTGAAGTTGAGCGGCACAATACTAAGCACCCGCATCACAAGGAGCATTGATGACTTTTCATCATCTGTCCCAAAGCTCGGCCCACCACTGAAGGCTCGGCCAGACCAGAGATGGCCATGCATTACTCCTGCCCTGACGAGCTCAAGGAACAAGTAAAGGGGGTCTTGGAACTTGTCATTGACGCGGGCCAGCTTAATGGCCTGGTTCATCGCACGCGCCAGCGGAGAATGCGTATGCGAGTTCAACAAAAATCCTCGTAGTTCCAAGAAACGCCAGATGACGTTCGCCACAACCTCGTCCTTTTTTTCGAGGGGGATAGGGGGGCTGCTCTTGACTTTGGTTCGCGCGGCCAGGCGTTCCGTTGCCGTCGCACCCAAACACAAAGCAAAGTCGATGGTAGATGATTTTGCCTCCTCAATTCCTCCTCCACAACCGAATAAACAACGTTCCACCCAGCCACCCGTTCGGCAAGCTGAGCCGTCTGCGGAGAGTTGTGCTGGACGGGTTTTTGGTTGTGTCCAGTGGGCTGCTCGAACCAGAAGAAACCCTGAACTTTCTTGTTGGCCCAAAAGTTGAAAGCAACGCTGCTGACGAGGGCAAGCGCCGTGGCTCTTGGCCCAGTTTGGCCATCGGTGATCACTTCCTTGACGAAGCGTTTGTACTCTGTAGTTTCGCCGTTGTCCAAAGGGGGGTTCTCGATGATCTGTCCGCTCGTCAGCCAGACGAGAGCCTGGGGTCCTAACAGCCCACGAGAAAGATAAAAGTATATCTCATCCGGCAACCTATTGGTGAATATCTCGTGGAGATCCTGCGGAATGTCTGCAGCGGTCGGATGGTGAGGATGGTGGTTTGGGTGGCTGTGGGTAGCGGGAGAGGTGATTGCCAGTGGGAGTGGTAAAACCGTGCCTTCCGATGAGAGAATGAGAGAGTATTTGATCATGGAACGTGTCCGAGCATAGTGGTCCGAGTATTGAATGGATTTTACGGCGGGATGTTCGGCGAAAGCGGACACTG
>174676:estExt_Genewise1_human.C_30005
CTCTTCCCGACATGTCTTTTGCTTCAGCTCCAACTGTTCCGACCAACACGTCTCACTATGCTGATTTGCCAGCAGCCAGTTCGGCGCTCTTCCAGGCCAAGGCTCGTAGAGGTCTGACGTTTGATCAGATTGCGAAGGCGATTGGGAAGGATGAGGTGTGGTTGGCTGCGGCTTTCTATGGTCAGGCAAGGTTCACCGAGGATGAGCTGATTACCGTCGGCGAGGTCCTTGGCATCGGATCGAGCGAGTTGGTCAGTCAACTGGGCAGTCATTGGTGGCCTAACCGTGGACTGGGACCTATGCCGCCTACTGACCCAGTCATCTACCGACTTTATGAGAGCGTTCTCGTTTATGGACATGCTATCAAGGCGGTTATCCATGAGAAGTTTGGTGATGGTATCATGTCGATGATCGACTGCAAGATCAACGTTGAGCGGAAGGAAGACCCCAAGGGTGATCGCGTTCTTCTTACCTTTGATGGCAAATTCCTTCCATATGCGAGGTGGTAAACAGCTAAATGGACAAAAGGTAGTAAAAACGATACCTTGAATATACTTTTCTTTTGTTCGT
>174791:estExt_Genewise1_human.C_34004
GCATTCTGGTTGATCTACAAGCAGATGCAGGCGGAGGAGCGGTACGGGAGCGGAGGGTTCATTTATATTGGAAGCGGCCAATACCAGCCCCTCTACCAGCAAGGTCCAAACCAGGATCAGCAGGCCGCGAACTACGGGGCAACCAACGCTTGAGCGATGATGAGCCCTTGCTACTCGCCTTAGTATACCAGAAGGAAGGGCGTTCGGACTTCCGCTTTGTTTATGTCTCTTACTATGTATAACACTGCAGTTGTTGGGAACTTTGGACGTTCTTTGTTTATCGCCCATCGTTGAAAAGGGAAACCGATGGAATCTACTTCAAGTTAAGCGCACCGGCGCCATAGCCAAAAGATTCACGTTTTTCTCCCTGCTTACTGTATGATGGACAGGCATGCGTAATG
>174798:estExt_Genewise1_human.C_34005
CAATAGGACCTCCTACACACTGGACGCCTTCGAAGCGCAGGTCATAGCCGCGTACAACACCCCATCTCCATCCAGTGAGGGCGGAGACCCGTTCGTCGACCATCCTTTGGCTGCGGCAGTGGAAGGAGACCAACAACTCCTCACGACGACTACGAGCTTCCCAAGTCTAAGGGCCCAACGATCATCACGAGCAGACGATGCTCTGTTCCATACTCCTGTTTCTGCTCACAACCCCAACCCCAACCTCGTGAATGCCGAAGACACANCCCTCCCCCCACCGCCACCCCTCCTCTCCGAACGCTCCTCACTAACAGTACTAGGCTCCTCCGACCTCGATCTTCAAGGTCCAGTAAAGGAATCATCCCAACTGGCTCTTCCTACGTCCAACTCCACCTACGCTGAGCCCACATCAGATTCAGAATGGCAACGTGGAGAGACGGGGAAGAAGAAGAAGAGGAGTAAACTCTTTTGGATCGGGGTAGGTTTGGGTGTAGCGGTGGTATTATTCCTAGCCGTCTTCTTGCCTGTGTTTTTTGGAGTTGTCAGGAAATCGGGGGGTTCGTCTTCGTCTTCGTCTTCTTCTTCTTCGTCTGGAGGAGGAGGAGGGGGTGGTGGGACGGGTGGGAATGGGGGGAGTACGAAGGGTGTGATTACAGGCGGCGACGGGTCCACCGTAACGATGGACAACGGAACCACATTCACCTACCACAACTCCTTCGGCGGCTTCTGGATATCCGACCCCACAAACCCATTCAACAACAACGCCCAACCAAACTCCTGGACGCCCCCTCTAAACACATCTTGGACATGGGGTAAAGACCGTGTATTCGGTGTCAACCTCGGAGGATGGTTGGTCATGGAACCATTCATCACTCCGTCTTATTACCAGAAATATACGGGTGCGGTGGATGAGTATACGCTTAGCACGCTGATGATTGCTGATACGGGTGCTGGTGGGGGGTTGGCGCAGTTGGAGGCGCATTATGATACGTTTATCACCGAGCAGGACATTGCGGAAATAGCAGGTGCCGGTATAAACTGGGTCCGCGTCCCCATCGCCTTTTGGGCTATCGAGACATGGGCTGGGGAGCCGTTTCTGGCTAGGACGTCGTGGAAATACTTTCTCCGATTCTTGGGCTGGGCGAGGAAGTATGGTCTGAGGGTGTGTTTGGATTTACATGCCGTTCCTGGGTCTCAGAATGGGTATAACCATTCGGGGATGCTAAACGTCGTCAACTTCATGCGCGGCAACATGGGCCTCGCAAACGCCCAACGAACACTCGACTACATTCGCGTCCTAACAGAGTTCATCACTCAACCGGAGTATCAAGACCTCATTCCCATCTTTGGGATCGTGAATGAGCCTACGGCGGGGACGGCTGCTCTGTCAAACTTTTACCTCGAGGCACACAATTTGATCAGGAACATTACGGGGTTGGGGGCTGGTCATGGACCTTACATCGCCATGCACTCTGCATTTAACGGTGCCGGTGACTGGGTTGGTTTCTTGAAAGGCGCTGATCGGATGATATTGGATGAACATCCGTATTTTGCGTTTGGGGGCGTGAATACTAGTCCTGTTAATACGACTGGTACGACTGGTCAACCTGGAGGGACGTGGCCTGCGCGAACTTCGTTTGGAGTAATGATTGCCGGAGAGTTCTCAGCTGCGCCTAACGACTGTGGGTTGTTCATGGTCGGTGTGAATGTTGTCTCTGCCAACCCGCAGTGTCCCGAATACGACGACTGGGCTAATTATTCGGACGCGATGAAGGCGGGGTTGTTGAATATGGTTCTGGCTACTATGGACGCGTTGGGTGATTGGTTCTTCTGGACGTGGAAGATCGGACCAGACCAATCAGGAAACATATCATCCCCCCTATGGTCCTACAAACTTGGCCTTGCAAATGGTTGGATCCCCACAGATCCACGTACAGCCCAAGGCAAATGTGCCTCCTTCGGTGTATCCATCGACCGCTTCTCAGGAGACTTCCTACCCTGGCAAACGGGCTCCGTACCCTCCTCCATACCAGCAGCGTCGTCAGTGGCGTATCCCTGGCCACCAGCAACCATGACGAGCGCAGACGTTTCTGTGAGCTTGTTGCCTACGTATACGAATACGGGGCCGGTGATTACGATGCCTGTGCCTACGACGTTTACGAGTGCGCCGAGTAGGGTTACGAGTGGGTTTGATGGGTGGTTTGATCAGGCTGATACGGCGGGTGGGGTTGTTACTGTGAAGGGGTGTACTTATCCGAATGAGTACTCGCCAACGTTTGCGGTTGTGCCGACTGCGGCTTGTACGGGGACGTGAGTGTTGGTGTAGGTGGGGATTCGGGGGATGGCTGCAGATGGACACATGTAAGGATTTCGGATGGACGGTTAGTATCTAGTGTGGATGCAGCTGATAGCTGTTACCTGTCGTTTTTCGGATGGACTTCTTGTTGGATTGTATGTACTTACGCAGACTAGGAGGATACAGGAACATTTGCTTCACCCCTATTTGGTTNTCTTGTCGTTACGATTGAGTTATAAACAAAAAGTAGTGCG
>175070:estExt_Genewise1_human.C_44002
CTTCCGAGGTCATACAAGTATTCGCCCTCAGCTCTAGTCGATAACAACATGGCTCCCTTTACACCACTCTACATCGATGGCGACGCAGTGCAGGCTAGCAATGGAGAATCCTTCGAAGTTCGCAATCCGTACTCTGGACAAGTCGTTGGCACAGCTGCGTCGGCCTCTAGTGTCGATTGTGTGACCGCTATTGAGGCTGCGGGCCGTGCTTTTAAAATCTGGGAGCACTCTAGTCCTAACACAAGACGCGACATATTCTTGAGAGCTGCTGAGCTACTTTCCGGTGATAAATACAAGAGCAAGATAACGGAAGCCATCAAGGAGGAGACTGCTGGAGCAGACTATTGGGGTGCCTTTAACTCAGCTATAGCGATCAACTTCCTTCGTACTCAAGCAGGTCTCGTTGACCGCCTCAAGGGAGAGATATACCCGTCTGGTTCTGTGCCTGGGGCACAGGTTATTGCTCAGCGTAGGGCGATGGGAGTAATCTTCGCAATCGCTCCCTGGAATGCTCCCGTTGCACTTGCAATGAGAGCAGTTGCTGTCCCTCTCATATGTGGGAATGCAGTTGTGCTTAAATCATCAGAGTATAGCCCCAGGAGCCAGGCGTTGGTTGTGGAGTTATTACAAGAAGCTGGTCTTCCTGCGGGCGTCCTCAACTTCATTTCTATCTCGAGAGAGAATGCTCCTGCTTTGACTGCCGAGATTATTGCACATCCTCTTGTGCGCAACATCAATTTCACAGGCAGCGACCGTGTTGGGAGGATAATTGCCATGGAGGCGGCCAAACATTTGAAGCCGTGCATCTTGGAGCTTGGAGGGAAAGCACCAACAATTGTCTTGGATGACGCTGATGTGGCTGAAGCAGCCAAAGCAATCACATACGGAGCCATGGCGCACTCGGGTCAGGTCTGTATGTCAACGGAACGCGTGATCGTTCAGCGCGGTATCTCAGAGAAGTTAATCGCTGCAGTCAGAGCCCTTTGCGAAGATCTAAAGTCAGGAGACGTTTCGAATGACTCTTCTGTTAAACTCGGGGCGTTGTTTGCAGAGTCGTCTGCTGAGGGTGTTTTGAAAATGATACAAGAGGCGCAGGCTGATGGAGCTGAAGTCGTGCTCGGGGATCTCAAGCGGGAGGGCGCGGTCTTGCAGCCACATTTGGTAAAGGGCCTCAAACCAGGAATGAGGTTGTGGGCTCGAGAATCATTCGGTCCAGTTACCGCATTTGCGATCGCGGATAGCGTGGAGGAAGCCGTGGAACTGGCTAATTCCTCTGATTATTCGCTGTCCGCCTCGCTTTGGACCTCCGATGTATATAAAGGTCAAGCGATTGCTTCTCAAGTCCGAGCAGGCTGCACAAACATCAACGGGCCAACCATCCACTCTGAGCCAACTGATGGCCTTCTCGGCCTTGGTGGTTCTTCTGGATATGGCCGATTCCATTTCGAGGATTTCACAGACAAGAGAGTCATTGTTATGCATCCCCCTGGGCGGAAGTATCCCCTTGTTGATTTCTAGGTGAAGTCTCAACAGTCATAAAATTTTCCTTTTCACCTTTACTGTCAAGGGCAAAAGGGTGTAGTTCCTAATTATTCGACTCATCCAACTTAGTTCGTCAAGGTTGTAAAATACACATGCATGAGAAATGTTGCGCCCACTGAACACTCATAACCTTTCTTTTTACCCCAACATTTCAGTCCAGAATGGTTTTGACTTT
>175105:estExt_Genewise1_human.C_46002
AACGAGTTTGCAACCTCCCCCAACGTACACCGCATCTCCAGCCTCCATAGACGACGATGACGGCCTCTAGAACTGATTTGTTGCAGTGGCTCAACGAGCTCTTGCAAATCAACTACACCAAAGTCGAGCAATGTGGCAGCGGAGGCGCGTACTGCCAAATTCTCGACTCAATCTACGGCGATCTACCTATGATCAGAGTCAAAATGAACGCGAAACACGAATACGAATACGTAGCGAACTACAAAGTCATGCAGAACGTATTCAAGGCAAAGAAGATCGACAAGCCAATCCCCGTAGAGAAGCTGGTAAAATGCAAAATGCAGGATAACCTCGAATTCCTCCAATGGATGAAACGGTTTTGGGACCAAAATTACGGCGGTCAAGGGTATGATGCAGTCGCCCGACGGAAGGGCGTAGCCTTGGAGGCACCCGCCACTGTCGCCCCCATCGCCACCTCAAGGAGCACTACAAACCCCGGACTGGCTGCCGCTGCTGGTAGGGCCGGTGGGAGGACACCCGTTAGCGGTTACCGATCCGGTTCTGCCCAACCAAACGAGGCCGTACAGGCACTCCAGGCGCAGCTGAAGGAAATGTCGACGCATCTAGAAGGGCTCGAGAAGGAGCGGGATTTTTACTTTGAGAAGCTACGAGATATCGAGATCCTCGTCCAGCAACAGGTGGAGGCCCTAGAAGCCGAAGGGAAGCCTGACGACGCGACGTTGAAGGACATCCAAAAGATTCTCTACTCGACCGAGGAGGGCTTTGAAGTTCCTGAAGGAACTGCCGTCGACGAGGAGGAAACTTTCTGATGCGAATCCTCGTCTTCACATCTTGGCCATGCTGTTCTTTAGTCGATATCGATACCATAGCATTTCATACATCAATTACTCCACTCCTTAGTACCTTCTTCCTCATCTACCAGCTGTTCTCAGGTGCAACCAATAAAAAGTAATCAACGGCTCCGGGCTGGGGCCGCCCCGCCG
>175119:estExt_Genewise1_human.C_46005
TCCGCCTCAACACAAACTCCAAGCCAGCTCAACGTCCGCAACGACGACGACGACAACGACAATGTCCTCGTCGCTTCGAGCAGCGTCCGCGACCCATATATCCCGCCCATTCCGCGCCAAACTTCGCATACAGCGTTCCTTTGCCACCGTCGCGGACCCTCCTGTTCGTCGATACGGCGGGTTGAAGGACCAGGATAGGATTTTTACAAATGCGTATTGTAGGCATGATCATGGGATTAAAGGCGCTCTCAGCCGTGGTGACTGGCACCGTACAAAAGATATCATCCTCAAAGGCGACGCATGGATTATCCAGCAGATCAAAGATTCTGGGTTGCGCGGACGTGGTGGAGCTGGTTTCCCTAGTGGCCTCAAGTGGAGCTTCATGAACAAGCCAGGGTGGCAGAACGATCCTAGACCCCGCTACCTCGTCATCAACGCCGACGAAGGCGAACCGGGGACCTGCAAAGACCGCGAGATCCTGCGAGGGGACCCCCACAAACTCATCGAAGGCTGCCTCGTCGCGGGCCGCTCCATGAACGCCACAGCAGCGTACATCTACATCCGCGGGGAGTTCTACCAAGAAGCCTCACACGTGCAACAAGCCATCCACGAAGCCTACACCGCCGGTCTCCTCGGGCCCAACGCATGCGGGTCGGGGTACGCGTTCGACGTATACGTGCACCGCGGTGCGGGGGCGTACATCTGCGGCGAGGAAACGGCTCTGATCGAGAGTATCGAAGGGAAACAGGGGAAACCGCGTTTAAAACCCCCGTTCCCTGCTGACGTGGGCCTGTTCGGGTGCCCGACGACGGTGGCGAATGTGGAGACTGTGGCTGTTGCGCCTACGATTTGTCGGCGGGGTGCGAGCTGGTTTGCGGGGTTCGGGAGGGAGAGGAATCAGGGGACGAAGTTGTATTGCATTAGTGGGCATGTGAATAACCCGTGTGTTGTGGAGGAGGAGATGAGTATTCCGTTGAAGGATTTGATTGAGAAGCATTGTGGTGGTGTTGTTGGGGGGTGGGATAACCTTCTTGGTATCGTGCCTGGAGGCTCTTCCGTTCCCGTCATCCCCAAGGATGTGTGTGCTGAAGTCTTGATGGACTACGACTCTCTCAAAGACGCACAAACCGGTCTCGGCACAGGCGCCGTCATCGTCATGAACAAAAGCACCGACATCGTCGCGGCCATCGCGCGCTTCTCCCAGTTTTACAAGCACGAGTCGTGCGGGCAGTGTACCCCCTGCAGGGAGGGCACGACGTGGATGATGAACATGATGAATAGGATGGTTGAAGGACGTGGGCACCTCCGTGAGATTGATATGTTGCTCGAATTGACCAAACAAGTCGAAGGCCGAACGATCTGCGCACTAGGCGACGCCGCCGCCTGGCCCATCCAAGGCCTCATGCGCCACTTCCGCCCAGAGGTTGAGAGAAGGATCCAAGAGTTCCGAGCGGTGAATGGCGCTGTTGGGTTTGGTGGGCACTTGGCGAGTGCGGCGGATGATACGCTTGCGTTGCCTGATAATCTTGGGTTGAGGTTGCCTGAGCTGGCTCAGCCTCAACTGTAGATGGGTTTGTGGTTGATAGAAATGCGAGAGAGAGAGTTTCCGCTGTGTTTTGCTAGTGCAATGGAAGTGTCTTACGAATAATGTTGGCAGTGCGATGA
>175162:estExt_Genewise1_human.C_52004
CCACCACCACCGACGACGTCAACGTCAACGACAGCAGCATGGCTCGTGCACACCGTGTAGCGGCGATCTCGACGTTTTGCTTGGTTCTCTATCTCCTTGCATACTTCCGAGTCGTCAGCGTCCCATTCATGGAGGAGAGAATAGCGGATGAGATCCTGCCCGTCATCCCATGGTGGCTGTTGGTTTCATTCGGGTCTTACTCTCTCTGGTCACTAGGCTGGGGGCTATTCACCTTCAGAGACTGCCCTGAAGCGTATACGGAGCTGTTGCGGGAGATAGGCGAAGCCAAGAACGACTTGAGAACGCGTGGAGTAACAGTGGACTGAGTTGATAAGCAAGCGAACTGCTGTATTCTATCGTTCATCCAAGTATCTTAGCCTTCTGATAATCTGATTACTGCTTGCACCACCCAATTGG
>175349:estExt_Genewise1_human.C_64001
CTCCCNAGCCGAAACCGAAACGAGGAAAAAAAGCGTCATCGATGAACATCCCATAGAACGGCTTATGGAGGATGCGGAGGAGGCTTATAGGGCCAAGTTATCGGGGCAGAGCAAGACGCTGGAAGCGGCTGTTCAGCAGTACAAGAAACGGTATCAGCAGGACCCGCCGCATGGCTTCGACGAATGGTGGGCGTTTGCGAAGAAGAACAATGTGAAGATGGTGGATGAGTATGATGGGCTTATGGACGATCTAAGGCCGTTTTGGGAGATTTCGGGGGAAGAGTTGAGGAGGAGGGCGGGCCAGGCGGCGTTGTTGCCTGATATTGACCTTGTGAGGATACAAGGTGGTTCAGCGATAAGTCTCAACTTACACGCTGGGAAATCGATTTCGGACGTTGGTGGGAGAGCTGAGGGGTTTCGGTCAATGATGGAATTGTTCGTGGACAAGCTCCCAGACATGGAATTCCCGATCAACGCAAAGGCAGAAGGCCGGGTGCTCGTACCCTGGGAACACCGGGTCTACCCAAACCTCACGGTCCAAGATTCAACTCTTGGGGTCCAAGCCATGCTAGGAGGACCATTCAAGCCCGACTGGGGCACCGACGGTAACGTCTGGGAAGCCTGGCGACGGACCTGTCAACCCGAAAGCAACGCTCGCAGACTCTTCTACTCAAAGACGGACGTGTTCACGGGCAAGCCCTCCAACTACCTCAAACCCCACAGCACCACCACACCAGGCGACGACTTTACATTTGCCTCTAAACCAGTCGCTGCCGATATCGACTTTTGCAATACGCCGTACGCGCATTACTCGCAGGGACATTTTTTCTCTGATTGGCGGAGCATACCGGCGCTGTACCCTGTGTTTAGTCCTGCGAAAGCCAAGGGGTTTTTGGACGTTCGGATTCCGAGTCATTATTATTACGGGAATACGCCGCGGTATACGTATGGTTGGGATTCGGTGAATTTGGAGATGAAGAATGTGGATTCGATGGAGGTGCCTTGGGAGAAGAAGGTTGATAAGGTGTTTTGGAGGGGAGCTACGATTGGAGGGGGGAATCACCCGCCTGGGTTCGCTCCTCAGTATCATCGGCATAGGTTCTTGAGGATGACTTCGGATGAGTCTAATGTAACACGGAGAGTCATCTTTGCGGATCCTTCGAGCCCATCGACCTACGTTGCAGCAGAGGTGCCCATCACGGAGCTCAATGACGACATCGTGGACGCCGCATTCGTCAAAGCCATCTCTCAGGAGAGCTTCCCAGGCGGTCTAAAGGGGTTAACCGACGCGCATCGATTCAGTGACTCCGTGCCTCTGGGCAAACACTGGTCATACAAATACCTTATCGATCTAGACGGAGTGGGCTACAGTGGGAGATTCATGTCGTTCCTCGCAAGCGATAGCGTACCACTCAAAGCTACTGTGTATGAGGAGTTTTATTCCGATTGGATACAACCTTGGGTCCACTATATACCCTTAACAGCGACCTACAAGGAGATATACAACATCCATGCGTACTTCTCCGGACCTACGGAATCAGCGGTGAAGTTAGCTGGGTTGACGATTCCGGAGGTTGGCTCTGAGGCGAGGGAAGGAGATAAACGACTTCGGAGGATCGCTAGAGCCGGAAAACAGTGGAAGAAAACTATAGGACGGACGGCGGACATGGAAGCTTATGTATACAGACTATGCCTGGAGTGGGCTCGACTATGGGCGGACGACCGGGACTCGATGAACTTTTACCTCTAGACGACGCATTTGGATGGTTACTAGGACTTTCTCTGAACACAGGACTCATGGACTTTTTGCTACAAGCTACAATTCTAGACCCCACTTTGCTTTGGTTCGGGGATACGGCGTTCGTCTTTGCGATGATGCTGTTCTCTTTGCCTATCACGTTCGTTTTCGTCCATGCATACAACAATGGTATCGTAGCTTACTTTACTGCGTAATATGTAATTCCTGCTCTCATTGTTGACGCGATGAGGGAAAGCCTCACGGCTTTCGCCCATTGTTGCTTGCGCAACCTGGCAGCTTTTTCGATACCGACATTATGGATTTCGAATTCGTCGGATTCTC
>175400:estExt_Genewise1_human.C_67005
CATGTCTGATGCCACTGATCCTTCACTCGTCAACATCAAAGTCGCTCAATACTTCATTCACAAAAAGTTGGATGAGCTCAAGAGCAAAAAAAAGAAGTTCAGCTACAAAGCCGATGCAGGCGGCCATGGGTTCACTTCTTCAGCCCCTTCCTCTTGGGATAATCTAACCGTCGGCCCCGGGCTGGGTCAGCCCCCCCCATCTGGTGCTCGCGTCGCCATCATCGGTGCCGGCGTTGCGGGCTTGCGCACTGCCATGCTTCTCGAGCGGCTCAATATTCCCTACAAGATCTTCGAGGCAAACGATGGTCCTGGTGGCCGGCTCTACACATACCGCTTTCCCTCGGATCCTGTTACCAGTCCGCCTGGGCAACACGACTACTACGAGGTCGGCGGCATGCGCTTCCCCGACAATGCCGCCAACCAGCCAACGTTCGACCTCTTCAAGGAACTTGGATTCAGTTTCCGGACTGAAGAGAACCCTGATGGAGAGCTGATCCCTTTCGTATACGGCAAGGATGACAATATCCGTCACTTTAACAACCTCAGGAAGACGGCGAAGGAAGCTACGAGTGGCATTAACCTCTTCGATGAAGGGGAGCCGGATGGAAATGTGCCGAGAGGCTTCACAGATATGCAGGACACCGACTCTCAGGGAAATGTATATCGTGGAGTAGATGCATGTTTTTTCAAAGCTTTCAACGACCTTCGCACGAAGCTTCTTGAAAATTTCGACGAGGCATGGCCAGCGCTTCTCCAAGAATGGGGTTGGGCTTCGACGCGTTCCTACCTATCGCAGGCGAAAGAGTTGAGGTTCCCTGATACCGTTATAGACTGGATCGAGAAGCACAAGTCTGGAACAGGCCGCTATGCGCGGTCTGTAGTCGAAGAAGTGCTTGAATCCATCACGTTCGACCACCCTAGGTCCGAAAAGCTTGACTGGTGGTGCATCGAAGGGGGCAGCGAAGTCTTGATCAACAAGATGCTCTTGAAGGTGACGAACCCGCCGTCTTACAACCACCGCGTAACGGCCGTCTCGGAGGAGTTTTCCTGGCAGAATCCACTTAGGCGCATGAAGGTCAGCGTTCAGGACAAGGAAGATGAATACTTCTCCCATGTCGTTTCGACTGTCACATTTTCCGTCCTCCGCACCATCAACACAGCCGGTGTGAACATGAACTTCAATCAGCGAGAGGCGATGCGAGCTCTCAACTATGGCCAGTCGATCAAAGTTGGGATCAAGTTCAAGACGCGTTGGTGGGAGCAGGATATAGCCAAGGCCCCACAGGTGGGAGGCGCTAGTCGCACGGACAGGCAGGTCCGCGTTGTTGTATATCCTAGCTATGGGTTGAACGAGACGGGCCCGGGTGTGTTGATGGTCTCGTACAATTGGGATCAAGATGCTGCGCGTTTCGGTTCTCTCATGAGGAACACCGAGTCCCGCTCCGAACAGCCCAAACCGGACCGCTCTCGCACGCCATGGGAGAGGATACTTCTCGATCAGATATACCAAGACCTTGCAGTATTGCACACCCCGGACAACTCCAACCCGGAGGACGTGAAGGCATTTAAGCAGATGTTGATCCAGGATACGCTCGACTTCCACGCATTCGACTGGTATAACAACCCTTTCACCATGGGCGCCTTTGCGCAGTTTACGCCTGGGCAATTCAGTACCCTGTATGCAGATATTCTACAGCCCGCTGGCTTTTACGGAAATTTCCATTTCGCGGGCGAGCTCGCCAGCCACCACCATGCGTGGGTTGCCGGGGCGCTGGATTCTGCTGCGCGCGTGGCTTGTCATATCGAAATGGACCAGCGTTCGAGGACCCATCCAACACTGGGCGGGGAGCCCATCAAACTCAAACGCGGGGTTTCTCCCTTGCCAAAGAGCTTGGTTTTCGACTCTCAGGAAGTTGCGGACAGCTGGCACGTCTTTGGTTTGGTGGAAGAGGCGTAAGGCTGAGCTCACTCTGTCGCATGAGCCTTGAGGGACAACAAAGCATTTTGAATTTCGGGAATATATTACAATGTACAGTAGGACTATGTGAATAGTGTTATGATGAGCAGCGTGCGTAGTTTATACGCC
>175425:estExt_Genewise1_human.C_68003
ATCTCAACTCATCACGACCTGTAACGACAACATGAAGATCTTTTCAATTTCAGTGGTTCTGGCGCCTCCTTCCAATTCATGTGTTGTTCTAAGTACCGCTAGCGATCTCTCCTCCTTCTCGTTTTACCAGAGGGGTTCCGTTGGAGAGTTTATGACCTTCCTGTCAAAGACTGTGGCGGAAAGAACTCCCCAAGGTCAGCGTCAGAGCGTGCAAGAGAACAACTATACTGCTCATGTCTACAACCGAGGAGGGGCAGAACAATTAGCTGCTGTTCTCATTGCAGACCAAGAGTACCCTGTCCGCCCAGCCTTTTCACTTCTAACCAAGATCCTCGATGACTTTACCGTCAAAGTGCCGCAATCATCTTTCGATAACCCCGCATCCATTTCATTTCCCGAAATCACCACCTACCTCCAGAAGTACCAAGATCCTCGTCAAGCAGACACTATAATGAGAGTGCAGCAAGAATTGGACGAGACTAAAATTGTTTTGCATAAAACAATTGAATCTGTCCTTCAACGCGGGGAGAAGCTCGACAATCTCGTGGAGCGGTCTAATGCTCTTTCGGTTCAAAGTAAAATGTTTTACAAGACCGCCAAGAAGCAAAATTCGTGTTGCATTATCATGTAACGCCGTACGTATTCACAGCCTCAACCGCCACAATGGCATTGCGCGCACACGCCCACTGCTGCCCATAACTCGCAGATAAACGTTGTTCTTTATTCACATCGTGTCATACCCTCTTCATGGACATATTTTAACTTTGGGCGGTGTTTGTAAGCGCTGAGAGCGGTTTGGTATCATGAGGCAATAGATTGGAGATACTCCGGTGACTGACTGTTATCAAAGTTCTCCGTGTGTCATTTCCGTGTCAAC
>175753:estExt_Genewise1_worm.C_1029
TCGTCTATTCACGACTCGAGCTAATATTTCGACCAAACTTAGCTCCGTCACTGAAAATGACCTTGGCCACTTTTCAAAAATACTTTCATCCACTTCCATTCTCTCTACCCTCCCTCCAATTTCAAATCCACCCGAGGAGCTTGCTCAGTTCAACAATGATTGGATGGGCAGGTTCCGTGGTCGCTCTACTACAGTCTTGAAACCAAAATCAACACATCAAGTCAGTCAAATCATGAAGTGGTGCTATGACAAGCGCATCGGCGTTGTCCCTCAAGGAGGGAACACCGGGCTCGTAGGAGGCAGCGTCCCAATCAATGATGAAGTCGTCCTCTCTCTCTCAAACATGAACAATGTTCGCTCGTTTGACCCCATCTCTGGTATCCTTGTCGCAGACGCTGGGTGTATACTACAATCTCTGACCGACTATGTCGCGCCTTATAACCACATCATGCCGATCGACCTTGGTGCAAAGGGCAGTTGTCAAATCGGTGGTAACGTCGCCACGAATGCTGGAGGTCTTCGGCTATTGCGTTATGGTTCGTTACACGGCACTGTCTTGGGATTGGAAGTCGTACTCCCCGACGGTACAATTCTTGATCAGCTTACTACCTTGCGAAAAGACAATACTGGCTACGACCTAAAGCAACTTTTTATTGGGGCGGAGGGGACCCTCGGCGTCATTACTGGGGTGTCAATCTTGACACCCCCAGCACCTCAGGCATCAAATAACGTTATTTTGGCTCTCCCCTCATTCAATAACGTTCTGCCTTTGTATCAAACTGTTAAGCGTCAACTATCGGAGATTCTTTCAGCGTTCGAGTTCATCGATCGCACATCTTATGATTTGGCTGTAAAACATGGTCAAGGACGGGCACTCAGCGATGACGAGGTTGCCGGAGCTGAGTGTTTTGTTCTGATAGAAACCAGCGGCGGCAGACGAGAGCATGACGAAGAGAAACTCTCTGATTTACTTGGAAATCTTCTCGAAGCTGATAAACCCCTTGTAAATACAGGCGTTTTAGCCCAGTCACCGGCTCAATTCTCGTCGCTCTGGGCTCTACGTGAGGGCGTAACAGAAGCAGTGTCCAAGGAAGGCAAAGCGTATAAGTATGACATCTCTGTTCCTTTGTCGTCCTTCAAGGACGTAGTCGATGGCACCCGTGAACATCTACGAGCTAAGGGCTTGCTACACGACAAGGCCGTAAAACACGTTTTAGGTTATGGTCATGTTGGCGATGGCAATTTGCATTTAAACATTGTTGCGGACGCCTATCTTCCAGAGATCCAAGATGCGCTCGAGCCTTACGTTTATGAGGTAGTTGCTTCACATAGGGGTTCGGTGTCGGCTGAACACGGGATTGGCGCCATGAAAACTCACGCTCTCCATTACTCGAAGAGTCCAGTTAGCATTGCACTGATGAAGAAAATAAAGGAGATATTTGATCCTCGAGGGATTATGAATCCGGGAAAGGTGCTGGAGCATGATTAGTATATACCAAGAGGATGTGTTATTTGTAGGGTGGCCTTTTGGCTTGAATCATTGTG
>176101:estExt_Genewise1_worm.C_1088
ATTATCGGCACCGGCGTCAACGACCTCAAGAGCAAGCACTCAACCGCACCATCCGGTTCACCCTAAAAAATGGCTTCATCAGTAAAGGCCGTTCAGACGTTCGGTAAAAAGAAGACTGCAACAGCCGTCGCCCATGCGAAAGAGGGCCGTGGTCTTATCCGCATTAATGGCTCACCTATCAACCTCGTTCAACCTGAAATTTTGCGTCTCAAGGTGTACGAGCCCGTCCTTGTTGCTGGCGAGGACTCCTTTGCACCTCTCGACATCCGCGTGCGGGTGAAAGGTGGAGGTCACACTTCTCAGGTCTACGCCATTCGCCAAGCTATCGCCAAAGCCCTCATTGCGTACTATGCCAAGTACATCGATGCATCCAGTGCAATGGAGTTGAAGAAGAAGTTGGTGGCATATGATAGAACTCTCCTTATTGCCGATCCCAGACGGATGGAACCCAAGAAGTTTGGTGGTCATGGTGCTCGTGCTCGCAGGCAAAAGAGTTACCGTTGAATATTCTATTTTTCTGTCTTCTCTTCCTGGTTATGTTTCATGTCACGTACTCTTCTATGAAACCATGCCAATCTTATGGAAAACAACCGC
>176650:estExt_Genewise1_worm.C_2045
CCTCGTCGTTGAGTCTGTCGTTCAAAGACTACACTCTGCGCCTATACTCCCCANGCCTAGTCTTACCTGGCCTCGCACCCCCAATCCGTCTCAATTGAACCTTTCTGTAAACTAAATTGGCAATGCCAGACGCTGACTCAAATCGCAAGAGGTCACGCTCTCCTTCTGATAGTGAGCAACAGAAGCAACACAAGCGCGCAAATACAGGAGCAGCAGCCTCTTCGGATGAGGTTNCAGCCAATAGTACGGGCTCCATTTCTCAATCTCCCGCTGCGGACATAACCATGACCGATTCTTCTGCTCCTGCTGCTGCTGCAGACGGCAATAATTCCTCGTCCAAATCCAAGACGGATTCTGCTGACGTCAAGCCTTCCGATGGCGACAAAAAGGACTCGGTGACCACTTCCGGAGAACCCTCAACTTCATCTACGGCCGCACCTCCTTCAGCAAACATTCATATGAGGTGCCTGATTGTTACCCAAGATGCTTCAATCATCATCGGAAAGGGCGGGTCTCATGTCAATGAAATCCGCGAGAAGAGCGGTGCTCGGGTTATGGTTTCTGAGAGCATTCCGGGTAACCCAGAACGAATTTTGAATGTTTCTGGGCCCCTCGATGCAGTTTCAAAGGCCTTTGGTCTCATTGTTCGCAGGATCAACGATGAACCGTTTGACGTCCCCTCTGTACCTGGCAGTCGAGCGGTGACAATCAAGTTTATGATTCCGAACTCTCGGATGGGATCCGTCATTGGTAAACAAGGGTCAAAAATTAAGGAGATTCAAGATGCTAGTGGGGCTAGGTTGAATGCGAGTGAAGGAATGCTCCCAGGGTCTACGGAGCGAGTTCTTAGTGTGGCGGGCGTTGCAGACGCCATTCACATTGCAACGTACTATATTGGTAATATTCTTATCGAAGCTCAAGAGCGAATGCCATCCTCAGCAAATTCGACCTACCGTCCTTCGAGTCACTCCCGTCGACCCACACAAAGTGGATCATCTTATGTCCCAGGATATGCATCAAACCCCTATCCACCTCCCCACAATCCTCCTCCGCAACAGCTGCAGACGCAACAAATCTATATTCCGAATGATCTCGTTGGGTGTATCATTGGAAAGGGGGGCAGCAAGATAAACGAGATTAGACATATGAGCGCAAGTCAAATCAAAATTATGGAACCTGGGGCGGTAGGCGTGGGGATGAACGGGGCTCCCGCGCCTGCTGGAGGTGAGGGTGAACGGTTGGTAGTTATCACTGGACAACCCGCCAACATCCAGATGGCAGTACAACTTTTGTATCATCGGTTGGAACAGGAAAAGCAGAAACAACTCCGGGCACCTGGGTCGAGTTAGATGTCGAGCTGAAAGTTGTTTTCTTACTTGTTGGTTCACTGCATGTTGTTTGCTATTTTGAAATCAAATTATTGATGC
>176778:estExt_Genewise1_worm.C_2067
CATCGCGGAAGCATGGGTTGCGTCTGAGAAGGTTGGCGAAGGAGGCCCTGGAGAGGAGGTCGGTTTCGAGGAGCCAAATGCCAGTGGGCGCAGCGAGCGGGGTCGACGAGGAGCCATGTATTGCAAAAGTACAGTAGCTGCGGTCGCAGTATGTAAGGAAGGAGAAAACTCGTGTTTAGGCGCTTAGCATTGACCATTTTCGAACAATATTCCACGCATCAACCTACGTACTAACGACTCAAGAAGGGCTCACTGTATCTAATGTAAAGAACCTTGTCTACCGTAATTAATCTACTTTTTACCACCAGCAATCATGCTCATTTTCTCGGGTGAATCCCGCAAATAGAACAGTTTTGCCCTCCGCATCCGTCCTTTGGGGGGCTTTCGAATCACTTTAATCTCCTTCAACCCAGGCGAGTTTGGGAAGAACTGCATCTCCACGCCTGTTCGCTGGATGATATTCCGAACTCTGAATGATGTGTCCTGACCTCTCCGTCGAATAGCCAATAACACGCCGGTGAAGGACGTCGGTGCTTGTTCTGAAAGAACGGTGACGATGGATCCTGGGAGCAGTCTCCCAGGAGAGTTTCTGTCGAAGAGCTTGCTAAGCATTTCGCGTTTCTCTGCGGTGGGGAGTGTCTGCTGAAGGTACTCCATCAAACCTTTGCCTTGGCGGAGGGAAGGTGTAGGTGGTATATGGTGCACATCTGGGGTGAGGGCGGTCGAGGAAAAAGGGTATGGTTGCTGGCTCTTTGAGGCTGCCCGTTGCATTGTCGAAGTCGACATTAGCCTCGTTGCTCGGCATAAGATGTGCGACATGTTGCACCAGAAACGAGAATGAAGTGCGTTGAATGAGATGTGTTGAACTGGTGTTTGACTGGTTTTGAATG
>176816:estExt_Genewise1_worm.C_2074
TCTTCGACCAAGGATCTATCGTGAGGTCAACCTCTTCAATTATCGTATAAATGGCAGATGCTCGTGGAAAAGCCTGGCCTTTGGCCGATGCTGAGCTCACAAACTCGATCCTGGACCTTGTTCAGCAAGCTGGCCAGTACAAGCAGCTGAAGAAAGGTGCCAATGAAGCTACCAAAACTCTTAACCGCGGTATCGCAGAGTTCATCGTCTTGACTGCTGACACTGAGCCTCTCGAAATCTTGCTCCATCTCCCCCTCCTTTGCGAGGAAAAGAATGTACCATACGTTTTCGTTCCCTCAAAAGCTGCCCTTGGTCGTGCGTGCAATGTGTCCAGGCCAGTCATTTCGGCGAGCGTTACCACTGGAGAGTCAAAGGAACTTTCTAGTCAAATTACGACTGTGAAAAACGCTATCGAGAAGCTCCTCTACTAGACCATGTACATCCTGACTTTACTTGAAAGTAACGAGAGAAAAAATAGCTTGTTCACTTCT
>176996:estExt_Genewise1_worm.C_3003
ACGCAAGGAACGCGTTCAGTTTGACAAGATTACTGCACGGATTCAGAAGCTTTGTTATGGCCTCAACGAGAACTTTGTCGATCCCATTGAGTTCACGCAGAAAGTTGTTGCTGGAGTGTATCATGGCGTCACCACAGTAGAGCTGGATAATCTTGCAGCAGAAACAGCTGCCTACCTCACAACTAAACATCCAGACTACGCTGTTCTGGCCGCCCGCATTGCCGTCTCAAATCTACACAAAGAGACGAAGAAGAACTTTTCACAGGTTATCAAGGACCTTTACGAGTATGTGAACCCCAAAAACAGGCGACCTGCAGGCATGATCTCACAGGAAATATATGAAATCGTTCGTGAAAATGCCGAGGCACTGGACTCTGCTATCATCTACAATCGTGACTTCAGTTTCAACTTCTTTGGCTTCAAAACCCTTGAGCGATCCTACCTTCTCCGACTCAACGGTCGTGTAGCGGAGCGGCCACAACACATGATCATGAGAGTTGCCGTTGGCATTCATGGCAGAGATATTGATCGAGTCGTGGAGACATACAATCTAATGTCTGAACGCTATTTCACGCATGCTTCACCAACGTTGTTCAACGCCGGAACACCACATCCTCAGCTTAGCTCGTGCTTCCTTGTGTGTATGAAGGACGACTCCATAGAGGGCATCTACGATACGCTCAAAAATTGTGCCATGATCAGCAAGACGGCGGGAGGTATCGGTTTAAGCATTCATTGTATTCGTGCTACAGGGTCTTACATTGCTGGAACGAATGGCTACTCCAACGGTATTGTCCCGATGCTGCGTGCATACGATGCCACCGCCCGCTATGTCGACCAAGGAGGCAACAAGCGTCCTGGTGCCTTCGCCATCTACATCGAGCCATGGCATGCTGACGTCTTCGAATTCCTTGATTTGAGGAAGAACCACGGAAAGGAAGAAGTCCGCGCCCGTGATCTCTTCTACGCCCTATGGATTCCGGATCTTTTTATGAAACGGGTTGAGGCCAACGGAGACTGGTCCTTGTTCTGCCCTAACGAGGCAGCAGGCCTTGGCGAGGTTCATAGTGCCGAATTTGAGGCTTTGTATGAGAAGTACGAGAAGGAAGGTCGTGCCCGCAAGTCCATTCCTGCTCAGAAGTTGTGGTATGCTATTTTAGAAGCTCAGATCGAGACTGGAGGTCCTTTCATGGTCTATAAAGATCACGCAAACAGCAAATCCAACCAAAAGAACCTTGGCACCATCAAGTCGTCAAACCTTTGCACGGAAATCATTGAGTACTCCTCCCCAGAGGAGACTGCCGTCTGCAACCTCGCATCTCTCGCCTTACCCACCTTCATCTCAAACGGCAAATACGACTTCCAGAAACTCCACGACGTCACAAAGGTTGTTGCCTACAATCTTAACAGAATCATCGATGTCAATTACTATCCAATTCCCGAAGCCCGTCTCTCAAACATGCGTCACCGCCCTATTGGTGTTGGTGTGCAAGGTCTCGCAGATACTTTCATGGCTTTGCGCATGCCCTTCGACTCTCCAGCTGCCAAGGAGCTCAACATCCAGATATTTGAGACCATCTACCATGGTGCTCTTGAGGCTAGCTCTGAACTTGCCGAGCGAGATGGTCCCTATGAGACCTGGATGGGCAGCCCTGCTCAATTGGGCCAATTGCAATACGATTTGTGGGGTGTAACGCCCACCGGTTTGTGGGACTGGACTTCGTTGAAAGAGAAGATTGCTCGCACTGGTTTACGAAACTCGCTCTTGGTTGCGCCTATGCCGACTGCCTCCACCAGTCAGATTCTTGGAAACAATGAGTGTTTTGAGCCATATACCAGCAATATTTACACACGGCGTGTCCTTGCCGGCGAGTTCCAAGTCGTATGCCCTTGGCTCCTCCGTGAACTTGTCGACCTCGGTTTATGGGATGACAACATGAAGAACATGATCATCGCACACAACGGCTCTGTGCAAAACATCCCCACTATCCCCGACGACGTCAAAGCCATCTACAAGACCGTTTGGGAGATCAGCCAGAAGAAGGTTCTCGACCTTGCTGCTGATCGTGGCGCTTTTATTTGCCAGAGCCAGAGTCTCAATGTGCATCTGCAAGCGCCAACGCTCGGCCAGCTGACTAGCATGCACTTCTACGGCTGGAAGAAAGGGTTGAAGACGGGCATGTACTACTTGAGGACGAGGCCTGCTGCGTCAGCTATCCAATTCACTGTCGACCAGAGCTTGTTGAAGGAGGTTAAGCAGCAGAAAACGGATGCGGCCAAAGTGAAGGCTCAGGCGAACGGCATCCCCACGGCTAGCTCGTCGTCATCGTCGACTCCTGTTGCACCCAGCACCCCAGTCAAACCCGTTGTCATCAAACAAGAGCCAGTCACTCCATCGCTGGCTACCCCTTCTGCACCTGCAGCGTCGTCGTCCTCATCATCGTCTGTAGAGACCCCTACCGACTTGCTGGCGTCGTTGGATGAGAGGACGCGCAAGGCAGCTGAGGCTGATCCTGATTTCGCTGCTGCTCTTCAACGACAGCGCGACCGCGAGCTTGAGGACGCCAAGCTTCAGTGCTCGTTGGAGAATAAGGATGCTTGCTTGATGTGCTCTGGTTGATCATTGTGTCGACCTAGATAGATGTTTTTGACTTGACTTTCGAAAGGATATGATGAGATTTTGTATTTGTATTGTTACAATTGAGTTTTTGCTATCGCTA
>177008:estExt_Genewise1_worm.C_3006
TCTGTCTCTCCTTCATGGCGCCCCTCACTCATCCCTCCGTCCAAGATGGCTGGTTCCGCGAGATCTCATCACAATGGCCAGGACAAGCCATGACCTTAAAGGTCAACAAGATTCTGCACATCGAGAAATCTTTGTACCAAGATGTTCTAGTTTTCGAATCGGAGACATATGGAAACGTTCTTGTTCTTGATGGCGTTATTCAGTGTACCGAACGCGATGAGTTCTCATACCAAGAGATGATCGCCCATCTCCCGCTTGCGAGCCACCCGAACCCTAAGAAGGTGCTCGTTATTGGCGGTGGCGACGGAGGGGTTGTCCGTGAGGTTTTGAAGCACGATACTGTTGAACAAGTTGTGCTATGCGATATCGATGAGGCCGTGGTGCGGGTGTCAAAGCAATACCTCCCACACATGTCTTCCCTTCTCGCCTCCCCAAAAGTGACCGTCTTCATTGGCGACGGCTTCAAGTTCCTGGCGGACAACGAAGCCACATACGACGTTATCATCACGGACTCTTCCGATCCCGTCGGTCCAGCTGAATCTCTCTTCCAAAAACCATACTTCCAGCTTTTGCACGACGCGCTTACCCCTGGCGGACACATCTCCACACAGGGCGAGTGCCTCTGGCTGCACCTTCCGCTCATCAAAGAGCTACGAGAGATGACGTCCAAGTTGTTCGCTGTCTCTGAATACGCGTATACTACGATTCCTACCTACCCTTCGGGCCAGATTGGCTTCATCGTCTGCGCCAAGGCCCCTGGACGGGATTTGAGGACTCCGGTTAGGGAAGTGAAGGAGACTAAGTACTATAACGCCGCACTTCACTCCTCTGCCTTTAAGCTCCCAGAGTTTGCGCGTGTTCTTCTTGAGGAGGGCAAGGATATCAGGCCCACTTTCGGTCGGGCTGCCGCTGCGCTTGCCTCGAAGAAGCCCGTGAAAAAGGTCCTTCTTCTTGGTAGCGGGTTCGTCGCTCGCCCATGCGCTGAATACGTTGTCCGTGATCCTTCTAACGAGCTCACGATTGCTTGCCGCACGCTAGCGAGCTCCAAGGCTCTGGGAGCCGATCTCCCCAGCACAACTGCCATCTCACTCGACGTGAACAATCCCGAAGCTCTAGAAGCTGCCGTGGCCGCTCACGATCTCGTCATTTCGCTCATTCCGTACACATACCACGCTACGGTCATCAAGGCGGCAATCAAGGGCAAGACCAACGTCGTCACCACCAGCTACATCTCTCCAGCCATGCGGGAGCTCGACGCCGAAGTCAAGGCTGCTGGTATCGTTGTCTTGAACGAGATTGGTCTTGACCCCGGTATTGATCATCTCTACGCCGTTAAGACTATCGACGAAGTCCATGAGAAGGGCGGAAAGATCAAGCAATTCCTCTCTTACTGTGGTGGTCTTCCAGCACCAGAATGCGCTGGAAACCCGCTCGGCTACAAATTCTCCTGGTCCTCCCGTGGCGTCCTCCTCGCCCTGCTCAACTCTGCTTCATATCTCTCCAAAGGCGAGCAGCTGAACATCTCGGGTCAAGAATTGATGGGATATGCTCAACCCTACTTCATCTCGCCTGCATTCGCGTTTGTCGCATACCCCAATCGCGACTCGGTTCCTTTCAGGGAATACTACAATATTCCTGAAGCGGAGACTGTCGTTCGCGGTACGTTGAGGTATCAGGGATTCCCTGAGTTCATCAAGGCTCTTGTTCAACTTGGGTGGCTTGATGCTGGTGAGAAGGAGTGGCTGAAGGAGGGCTTGACCTGGGCTGAGGTTATGCAGAAGACCATTGGGGCAAACGATGCTCAGGAAAGCGCCCTCGTGGACCGCGTCAAGGCCATCTGCAACTTCCCCAATGAATCTGAGACCAACAGGATTATCTCGGGATTACGCTGGATCGGTCTCTTCTCTTCAGACAAAGTCACCCCTCGTGCTGGCAACCTTCTCGACACACTTTGTGCTCAACTCGAGACGTTGATGAAATACGAGCAGGGTGAGAGGGATCTCGTCATGCTTCAGCACAAGTTCGTCGTGGAATGGAAGGACGGATCTGAGCAAATTCTCACATCCACGCTCGAGGCATACGGAAGCCCTACAGGTCACACCGCGATGGCGTTGACGGTGGGTTTACCATGCGGTATTGCTACCCAACTCGTCTTGGACGGCGTCCTCTCCACTCCGGGTGTCCATGCGCCATATACCAAAGAGATCTGCGATCCCATTCGTAAGATTTTGGAGGCTGAGGGGTTGGGCCTTGTGGAGAAGGTTTTGTAGAGGAGAGAGAGTTACGACGAAGAAGAAAATTTTATGTAAAGTGTATCTAGATCTATAGATGATACTAGCCAATATAGGATTTGAGTCGGTTTGCTCGCAGGT
>177012:estExt_Genewise1_worm.C_3007
CTCATCCGTTCTCCGTCGGCAAACTTTGCCTTAAATTCACCCTGGCTCCCCTCAAGACAGGCTGGTAAAGCGCCCTACTTGTTGTACCTTTACCGTTGTCTGCAACGACAATGGCATCTTCTTCCTCTTCAGATGTTATAATTCTTGGCCTCGGCGTTGTCCTAGCTGGCGTTTATTTATTCCGCGACACTCTCTTCGCAGCGGCAAAACCGAAGGCTGCCCCCGCAGTCTCCGCCAAGGCCGCTAATGGATCAGGTAATCCTCGGGACTTCATCGCAAAAATGAAGGAGGGGAAAAAGCGGGTTGTGATATTCTATGGCTCACAAACGGGTACCGCAGAAGAATATGCCATCCGCCTCGCTAAGGAAGCCAAGTCCAAGTTCGGTCTCGCCTCACTAGTATGTGATCCCGAGGAGCACGACTTTGAGAATCTCGATCAGCTTCCAGAAGACTGTGCTGCGTTTTTCGTGTTGGCTACATACGGAGAGGGAGAGCCTACGGATAATGCGGTGCAGCTCCTCCAAAACGTCCAAGACGATTCCTTTGCCTTCTCCAATGGAGAACGCAAGCTCGATGGTCTCAAGTATGTCATCTTTGGCCTCGGTAACAGAACCTACGAACATTACAATGTCATTGGGCGTAAGGTCGACGCCGCCTTGGCTGAGATGGGTGCTGTGCGCATTGGGGAAAGAGGTGAGGGCGATGACGATAAAAGTATGGAAGAAGATTACTTGGAGTGGAAAGATGGTATGTGGGAAGCTTTCGCAACGGCCATGGGTGTCGAGGAAGGTCAGGGTGGCGACTCGGCCGACTTTGCAGTTTCGGAACTGGAGTCGCATCCTATAGAGAAGGTCTACCTCGGTGAATATTCTGCTCGTGCCTTGACTAAGACCAAAGGCATTCACGATGCCAAGAACCCCTTCGCTGCCCCCATCAGTGTCGCTCGGGAGCTCTTCGAGCCTCATGCTGATCGCAATTGCGTTCACATTGAGTTCAATACTGAAGGATCTGGCATAACTTATCAGCATGGTGACCATCTTGGCGTGTGGCCATTGAACCCCGACGTAGAGGTAGATCGTCTCCTCTGTGTCCTCGGCCTTTCTCAGAAAAAGGACACCGTTATTGGCATTGAATCACTTGATCCGGCTCTTGCCAAAGTTCCTTTCCCCGTCCCAACGACATACGGTACTGTCGTCCGGCATTATATTGATATCAGTGCCGTCGCTGGTCGTCAAATTCTTGGGACTTTGTCCAGGTTTGCACCTACCCCCGAGGCCGAGGCATTCCTCAAAAATTTGAACACAAACAAGGAGGAATACCACAAAGTTGTCGCTAACGGTTGCCTCAAACTGGGTGAGGTTCTTCAATTGGCCGCTGGTAACGATATCACCCTCATCCCTACCCCGGAAAACACCGCTGCATGGACAATACCATTTGATATCATCGTTTCCGCCACGCCTCGTCTCCAACCTCGGTATTATTCCATCTCATCCAGCCCTAAGCTCAATTCCAATAGCATCCACGCCACCGTTGTTGTTCTCAAACACGAGAACATTCCCAGTGAGATCGTCAAGAAGAAATGGGTGCATGGTGTCGGATCCAACTTCCTTCTTAACCTCAAGCACGCTACCAACGGAGAGGCTGTCCCTCTTATCAGCGAAAACGGTGAAGAACGTGTAGCTGTTCCTGCATACCTTGTCGAAGGACCTCGTGGCGCTTACAAGGAGGACACGGTTTACAAGGCTCCCATACACGTGAGGCGCTCAACGTTTAGACTCCCAACAAACCCAAAGAGCCCAGTTATCATGATCGGTCCTGGAACTGGTGTCGCTCCGTTCCGCGGTTTCGTTCAAGAGCGCATTGCGTTGGCCCGTCGGTCCATCGAGAAAAACGGCCCAGACGCCCTGACTGATTGGGGTCGTATATCATTGTTCTACGGCTGCCGGAAGTCCACCGAAGATTTCCTTTATAAGGACGAGTGGCCTCAATACACTGAAGAGTTGAAGGGCAAATTTGTTCTCCATTGCGCTTTCTCTCGTGAAAAGTTCAAGCCGGATGGAAGCAAGATTTACGTGCAGGATCTGATATGGCAAGACAGGGAGCACATCGCAGATGCCATCCTCAACGGCAAGGGCTACGTTTATATCTGTGGTGAGGCCAAGAACATGGCCAAACAAGTCGAGGAAGTTCTCGCGAGAATTCTTGGGGAGGCCAAGGGCGGATCAGGTGAGGTAGAGGGTGTGGCCGAGTTGAAGCTCTTGAAGGAGCGTTCACGACTCATGCTGGATGTGTGGAGCTAAACGGGGATTTGGGACTTTACACTTAATGACGTCCATCCCGGTACATACATTTTTTAAAATATCCTTATGCCCTGGACATCGGTACAGTCCTATTACTACTAGATTCAATGGATTAGATTTCTT
>177284:estExt_Genewise1_worm.C_3059
CAGTTTTCGATGTCTTCTCTCCTTGCACCTGTACCGCCGCCGCCAACAGCTCTCGGTCGATACAGACTCTTGTCCCCGAATGCCTCGGTGCACGTTTCTCCGCTTCAGCTCGGTGCCATGAGCATTGGGAACAAGTGGCAAGAATTTGGCATGGGCTCTATGGACAAGGAAGCGAGTTTCAAGCTTTTGGATGCTTACTACGACAAGGGGGGCAACTTCATCGACACAGCGAATGGCTACCAGGATGGAACATCAGAACAGTTCATCGGCGAATGGGCTGAAAGTCGTGGAATCAGAGACGAACTCTTCATTGCGACCAAGTACAGCACCAACTTCAAACGCGCCGACACTTCCGTGCAGCAAAAGATCCTTCACGCCGGAAACAGCACAAAGTCACTGCACCTTTCCGTTGAAGCGTCGCTTAAGAAGCTGCGTACGACCTATATTGACCTCTTATACCTCCACTGGTGGGATTGGGACACAAGCGTCGAGGAAGTCATGCGTTCTTTGCACGTCTTTGTTCAACAAGGCAAAGTCCTCTACCTCGGCGTATCCGACACGCCAGCGTGGGTCGTCTCAAAGGCTAACCAATACGCGCGGGATCACGCTTTGACTCCATTCGTCATCTACCAAGGCGCATGGAGCGTCCTGGACCGCTCCTTTGAGCGCGAGATCATCCCCATGGCTAGATCTGAAGGTCTGGCACTAGCCCCTTGGAACGTCCTCGCGGCCGGTAAAATCCGCACCGACGAGGAAGAAGAAAAACGGCGTCAGACTGGGGAGAAAGGGCGCATGATATTCGGTCCTGATTGGGAACGCACCGACAAAGAGAAGAGGGTTTGCAAAGCTTTGGAACAGGTCGCTTCTGAGGTTGGAGCTAAAAGTATTACCTCTGTTGCCATCGCATACGTCATGCAGAAAACGCCTTATGTCTTCCCCATCATTGGTGGCCGGAAAATCGAGCACCTTGAGGCAAACCTTGAAGCACTCGATATCTCTCTGAGCGACGAACAAATCAAGTTCTTGGAGGCGGTGGAGCCGTTTGAGTTAGGATTCCCTGGTTGGATGATTGGAGACGGTCGAGAACCTTGCTGGATGTTGAAGTCAGCGGGCCACCTCGACCAGCTCCCCGCCGTACAGATTATTAAACCGCAAGCGAAGTAGAGTGGCGGCAAGGTCGATAAATTGTGTAGTATCCCTTCAAGTTGGCCGCAGGAGTTTTTTTCACCAGCCATAGATTCAGTGCACTGTTTGCGAGGATTGAGTAGCTACATAGATTCCGCTCTTATGAACATGAAGCTTTCAACCCAATGCGAAAAAGACTCGGATTGAAAGCGCT
>177837:estExt_Genewise1_worm.C_5008
GGGAGTCGGTCGACTGCGCCTAAACCTCGTCCTCCGCTTTTACACGCCCATGATTCGACAAGCACCTTGGTTGGATCGGCTTATGAGAGGAAGATTAATGATGTGGAGAGTATTAAGGAGAAGCCGGATACGACGGAGAGGTTGGATCAGTTGAGGGAGTTGATGGCGAAGGATACGTTGGATTATTATGTTGTGCCTACTGAAGATGCCCATCAGTCTGAATACGTCTCTGCGAGTGACAAGCGACGAGAGTTCATCTCCGGATTCGCGGGGTCAGCAGGCCAAGCAATCGTATCAAAAACATCCGCATATCTGATCACCGACTCGCGGTACTGGCTACAAGCTCAAGAACAGATAGACGAGAATTGGAAACTCATTCCTGCCGGGAAAGCCGGCGAACCGAAGGATTGGATCGAGTGGATTGTTGGACGAGTCAAAGGAGCTAGGATAGGCATCGACGCACGCATGCTCTCACACGAAAAAGCCACGCTGTTAAACACGAAACTCGCTCCACTGGATTCTAAACTCGTTTACCCGCCTCAAAATCTGGTTGACCTTGTATGGAGGGATAAACCGCCCAAACCTAAAGAACCTGTGTATGAGCAGGGGACTGAGTTTACTGGAAAAGATGCACATTCCAAGCTTTCGGAGATTAGACATTGGATAAGACAACAGCCTGCTTCTACCTCCACGTTTTCAAAGGGCGACCCGACGCCTGCACAGATCCACGTTGGGACGCTCATCACGTCATTATCTTACATCGCATACACATTAAACTTACGCGGCTCAGACATCCCATATAACCCGCTCTTCCATGCATACCTGTTCGTAAGCCTCGACACGGCCGTCCTATTCCTCGACTCGTCAAAAGTCGTGGATCGCTTGTCGGAGTACTTAAAGAGGATAGCGGTCGAACGGAGGGATTATACGGACTTGTGGCCGTTTTTGAGGAAGAGGGAGTGGGGTGATGGCAAAATACTCCTTTCGCCCCAGACGCCCTATGCGATATCGTTGATGTTGACGCATTATCGGTATACGATTGCGCCTTCGCATATTGAGCATATGATGTCGATTAAGAATGAGACTGAGATTGAGTGCATGAAACGCGCGTATTTAAGGGATGGAGTTTCTTTTGTCCGTTTCCTAGCGTGGCTAGACCAAAAGCTCAACGACGGCTACGACATCACAGAATACGAAGCTGCGTCTCGATTGACGGAGTTTAGGCGGAAGAACAAGAATTTCATGGGATTGGCGTATGAGAATATATCAGCTAGTGGACCGAACGCTTCGTTGCCTCATTATTCGCCCAAGAGGTCTACGGCGAGGATGATTGATCGGGAGACGCCTTATCTCAATGATTCGGGAGGACAGTACAGGGACGGAACTTGTGATACGACAAGGACTGTACATTTCGGCCGACCGTCGGCGGAGCAGTCTGAGGCGTATACTAGGGTGTTGCAAGGGCATATTGCGATTGACAGTGCGATTTTCCCGGAGGGTACGTCCGGCCAGCAGTTGGACGTGCTTGCTAGGAAGGCTTTATGGAAGGAGGGGTTGAATTACTTGCACGGAACGGGTCATGGGTTTGGGTCATTCCTGACTGTCCATGAGGGCCCACAGAGCTTCTCGAGCAGCGTGCCGTTGGTTGCTGGTCACGTCATTACTAACGAGCCTGGGTATTATAATGAGGGTAGATGGGGCATGAGGATTGAGAGTGCGCTTGTTGTTCGTCGTGTCAAGACGAAAGGCGAATTCAACGGCGACACTTGGTTAGGCTTTGAGAGGCTTACTTGTGTGCCTATACAAACTAGGATGGTGAAGGAGAGTATGTTGACCAAGGAGGAAAAGGCGTGGTTGAAGGAACATAATCAGCGTTGCTTGGAAAGGCTTTCTCCCCTTTTGAAGGAGGATAAGCGGGCGATGACGTGGCTGAAACGAGAGGCTGCACGTGGGATTGGGTTGGCGCCTGCTGCGGGAGGCGTTAGCATTGAATGGGACTGATACTGCTCAACCTCTGCGGGACTGATACCCTACCTCCGCACAACCCCTGCGATACCTACCTGGACACCCCACAGGACACACAGAACGATTGGATTGACAGGATATATTTACGTTACCCTCCTCTTCCTCTTCTCACCCCCACTCCTCCTTTCTTTCTCCTGGATACCTTCCCCATCCCTCATAGACGGGTCTCATTCACGATCTCACAGGATATTCTCTCGCAGAGGGAGTGCTTGCGAGTCTATAGAATCTCTTCTTCCCCTCCTCCTTCTCTTTCTTTTCCGTATACTGATCCCTAATTTAATCTTTTCTCTTCTCTCTTTGTATACTATGTACTTCTACCTACCTACCTATACCGTTACCGCGAAAACTCCTTTACCCACGTTTCCTTGTTATTATACACGTTTCTTTTACGGTAAACACAAAACTTTTGCTACTTACCCTCTTGTTTGAT
>178018:estExt_Genewise1_worm.C_5044
CACTTCAAAATGTCGTCGTTGCGTCTCGTTTCTTCTGCTGTGCGCCGAGCAACGACTTTTTCAATAGCGCGACGTGGATATGCCGAGGCTGTTAGCGACAAGTTGAAACTCTCGCTGGCTCTTCCTCACAAGTCAATCTTCACTTCGCAGGATGTCGTCCAAGTAAATATACCTGCAGAATCCGGAGACATGGGTATCCTTTCCAACCATGTGCCATCCATCGAGGCTATACGACCAGGCGTGATTGAGGTCATTGAGTCGAACGCGGGTTCTCAAAAGTTTTTTGTCTCCGGCGGATTCGCTACTGTCCACCCGAACAACAAGCTTACGATTAACGTCGTGGAGGGTGCGCCGCTGGAAGACTTTTCGATCGAGGCTATTCGTAGCAACTTAGCAGAAGCACTAAAGGTGGCAGCTGGAAGCGGTTCGGAGGCAGAGAAGATGGAGGCACGCATTGAGGCCGATGTGTATGAGTCGTTGCAACATGCCCTCGCAAAATAGTGGCTTTTGTATTTAGAGACGCCTCTTGTCCACATTGAGTACACCAACTACTCAACCCCATTTCCGATTTGATTAAGTTGCTAATCT
>178493:estExt_Genewise1_worm.C_7019
GGCAGTTCTAAGCAAGCAATCTTGTTAAGTCTGTAAAAGCGTTGACAAGAACAAGCGCTGATGATGGTGGTATCTACTGATTTTTTTGTATCGTATGTATGCTCGTCGCTTACAGAGCGCTGGCACCAGTAATGATATCCACCAGCTCATTCGTAATGGCAGCTTGGCGGCCACGGTTGTACTGCATCTGCAGGGTCCCAATCATTTCGCCTGCATTCTTGGACGCGTTATCCATAGCGTTTCGGCGGGCACTCTGTTCGCATGCGTGTCCCTCGACGAGTGCAGCGTAGAGCGCGTTGGCGAGTGAGAACTCTGCCAGGTCCCGAGTGGCGTTGTCTTCGTTTTCGTACACCTTGAACGCGTTGCTCTCCCTAAGCGCCTCCTCTCCCTTCACCTCATAAACCGCACTCTCATACGAAATAGCCGACACAAACTTATTATAAACAACCACAATCGAATCATACTTGACCCCACTCTGCACAATCATATCCGCCACAGCAGCAGCGTCCGCAAACGTCGGAATGTCCCTCCCAATCTGGTTAAACGTCAACTGAAAGTTTTCGCCGTAGTTGCGCATGAGCTGCCCCTTGGATTTGTCCCCGACGACCATGATGGGGGAAGAGGGGTCGGCGGTGGCGTCTTCGGCTGGGAGGGAGACGAGTGGGGAGTCGGGGGCGTTGGCTAATGCGCGGCGGGTGGCTTTTGAGACGGAGGAGTGGATACCGCCGCAGAGACCTTTGTCGGAAGAGATGACGACGAAGAGTTTGTTGGGGGTTGGTTTGTCTGATGGGACGTTTGCGAAGACCTCAGAGTTGGCAAGTCCATACGCTTTACCCGCTTGCATAGCCCTCTGGGCTTTTGCGAGCTTGGTAGAAGCGATCATCTTCATGGACTTTGTGATTTTCTCAATGTTCCTGACGGACTTGAGGCGCAGCTCGATTTCACGGAGGGTGGCCATGTTGCGGGCTTGTGAGGGCGCAGCAGCTGGGCCCACCGTCGCGGTGGCCGTGGCGCGGGCTAAAGAACGACGAGCGAGCATGGCTGGACACTGAAGAGGTTGGTGAGTAGGCCAAGTTTGTTGGCAGTC
>178529:estExt_Genewise1_worm.C_7029
ACTCCACATACGCCCGCTGCTACCTCTCTCTCCCATTTCCTTGTATTACTTCTCTTTCCCCTCTTCACTTTAGACAATGCCTTTCGCTGCTGGTGACTCTGCCAAAGGTGCTTCCCTCTTCAAGACCCGCTGCGCGCAATGCCACACCGTCGGCGCTGGTGAGCCTAACAAGGTTGGCCCTAATCTTCATGGACTCTTTGGCCGCAAGTCTGGCCAGGTTGAGGGATTCTCATACACCGCTGCCAACGTCAACAAGGGAGTTACATGGGAAGAGGAGACTCTCTTTGAGTACCTAGAGAACCCTAAAAAGTACATCCCCGGAACCAAGATGGCGTTTGCTGGATTGAAGAAGGAGAAGGACAGGAGTGACCTCATCACCTACCTCAAAGAATCGACTGCCTAAGTTGTATCTTTTGTCGGTACTACCTACACCTTGGATAGCCAACCGGGACCCACTACAAAACATACCTAATATTATCTATGACTCGTTGGAGGCCCTTAAGCCCTTAGATTGCTCGACTGCTAGAGCACTGGTCTTAATGGCCGATTTAGATGACGGCTCTGCATTCACACACGCACACCATCCCCACTCTGCAATATATTTATTATTATTAGATCGAACGCCGAGTAAAATATCCATTTCTCTTCTTCTCGC
>178618:estExt_Genewise1_worm.C_8012
ACTCAACAATGGCCTCCCGACCCACCGTCAACGTTCGATCCTCGACTGGCGAGGCCTCAACCTCCCTTCCCCTCCCCGCGGTCCTAACCGCCCCCATCAGGCTCGATGTCGTTCAACAGGTGCACAAGAGCATCGCCAAGAACAAAAGGCAGGCATACGCCGTCAGCGAAAAGGCTGGCCACCAAACTAGCGCAGAATCTTGGGGTACAGGTCGTGCCGTCGCCCGTATCCCCCGTGTTGGAGGAGGAGGAACTCACCGTTCCGGCCAGGCTGCTTTCGGTAACATGTGCCGTGGAGGTCGCATGTTCGCACCCACCAAGACCTGGCGCAAATGGCACGTCAAGGTGAACCAGAACCAGCGCCGTTTCGCTGTTGTCTCTGCCCTTGCCGCCTCTGCCCTTCCTTCGCTCGTCCTCGCCCGTGGTCACCGCATCGAGCAGATCGAGGAGGTCCCCTTGGTCGTCGCTTCTGCCACCGAGTCTTTCACCAAGACCAAGGAGGCCGTCGCCCTCCTCAAGGCCCTTCATGCGTACTCCGACGTTGTCAAGGTCTCCAACTCCCGCAAGCTCCGTGCTGGGAAAGGAAAGTTGAGGAACCGCAGGCACCGTCAGCGCCGTGGTCCCCTTGTTGTGTATAACGAGGACAATGGCATCGTCAAGGCATTCCGCAACTTGCCCGGTGTCGAGCTGGTCAACGTGAGGAGACTGAACCTCCTCCAGCTCGCTCCTGGTGGTCACCTTGGCCGCTTCGTTATCTGGACTGAGGGTGCTTTCGCTCTTCTTGATGAAGTTTCGGTCCACAAGAAGGATTACTACCTCCCCACCGCCAAGATCTCGAACCCCGATGTCACCCGTCTCATCAACAGCGATGAAATCCAATCCGTCGTCCGCCCCGCTGGCCAGAAAGTCCAGAAGCGCCCCTGGACCCAGAAGAAGAACCCCCTCGTCAACAAGGCCGTTCTCTTCCGTCTCAACCCCTACGCCAAGACCCTGCGCAGGCAAGAGATCCTCAAGCAGGAGCGTTTGAAGAAGAAGGACGCCAAGAAGCCCAAGCAGCCCAACTCTGCCAACAAGGCGTTCCTCGACAACCTCTTTGCTCCTTAAAAGAAAGAACCACTTGGGAACTTATGGGGACTGTGTATGTGTTATGCTTGACTAGGATTATGGCCCCATTTGTTATTGCACGCCCCTCACCACCTATGTTTCTGTGCATACATTCAAAAGACATATATGAGTTCTGA
>178653:estExt_Genewise1_worm.C_8020
CTGCACAGCCCAAACCTAAGAAAGCCGTCGCGTCCAAGAAGAGACCAGCTGCGGAGACGGTGGACGCCACGAAGGAGGCTGAACCATCGACTGTGAAAAAGGCTAAAGCTACTGCGGCTGAGGATGAAGACGAAGGAAACCCAACATTGGCCACGATAGACATTGGCGACAGCCTACCAAGCCTCACGCTCAAAAACGAGAAGGGCGAGGATGTTCAGGTCGAAAACCTGGCGTCGGAGAAGGGCGTTATCCTCTTCTTGGTGCCCAAGGCAGATACCCCTGGGTGCACAAACCAAGCTTGTGGCTTCCGCGATATTTACCCTGATTTCACTTCATTAAACTACGATGTCTACTGCTTGAGCGCAGACACCCCTGCTGCACAGACAAAGTGGCAGACGAAGAAAGAGCTTCCGTATCCCCTGCTGTCTGACCCGAAGAGGTTACTGATTTCTGCCTTGGGCGCAGGCGAAGGCGGGAAGACTAAGAGGAGCCATTTTATCTTTGAGCAAGGGGGCAAACTGGTAGATAAGAAAATCCCAGTAAAACCTGCTGATAGTCCCAAACTTGCTCTTGACTTTATCAAGAGTCTTCAATGAGCATCACTGTCTTATCTATCCTGTGTACAATCAATTTTCCTACTTTCTTTCTCTATAAACAC
>178729:estExt_Genewise1_worm.C_9001
GAATCAAGGCTCAAGTCGTCCGCACGTCCTGCGCTCACCCTCTACCATGACAAAGGCCCAAGAATTCACAATCAAAGTACAATCAGAAGACCCAAAAAAGAAGGAAAAGCCAGAGAGCGACAAACCCGACTTCGAAGGCTCCTCGAAACTCTTGAAAGATGGCAAGAAGGATGCCAAAGAAGGGGAGGAGGGTGAAGAACTCTCGGAAGAGGACCAACAGCTGAAAGATCAGCTGGAAATGCTCGTTGAGCGATTGAAGGAAGCTAACACCGAACTGTATCGGCCTGCCCTTGAAACTCTACGGACGCTCATAAGAACATCAACATCCTCTATGACCTCAGTTCCCAAACCACTTAAATTTTTACGACCTCATTATCCTGACCTTCAAGTACTCTATGAGTCCTGGCAGCCCTCCGAAGACAAGAGTCTTTTCGCGGATATTTTGTCCGTTCTCGCCATGACTTACTCCGATACTCAACCCCGAGGAACTCTACGCTACCGACTACTATCTGCATCTCTTCGCCCATCCGATTCACCTTTAGCGGACCCAGGTACTTGGGGTCATGAATACGTCCGCCATCTCGCCGCAGAATTGGGGGAGGAATACACTGTTCGGACGACAGAAGATCTCCATGCTCTGGCGAAGCAATGCGCTACTTTCCTTCTAGGGCATAATGCTGAGCCAGATGCCGTCGATCTGTTGGAGGAGATGGAAATCGTCAACGAAATCGCTACCTTGGTTGACGAGAACACTTATAGTCGAGTGTGCCAATACATGGTGCGATGTGTCAACCTCTTACCACCCCCAGACGACATTTCATTCTTACGCACTGCTCACACAATATACGTGCAACACCACAAATTTCCCGAAGCCCTCGAGCTTGCTATCCGCCTGGGCGATCCAGACCTCGTTCGAGAAGACTTCAACGCTCCTGGAAATCCACTGATGAAACGGCAACTGGCGTTCATTCTCGCACGGGCTCAAATACCTCTGGAATGGCTACACCCGCCCTCGTCAGACGTCGATGGNGATGTNGATGTCGANTTCCAAGAAGAGCTTCCTGAAGACCTTCTCGATTGCCTCGGCAACACACGACTCAGCGCTGCTTTCCGCGAATTTGGGAAAGAACTTGGTGTAGCTGATGCCAAAAGCCTGGAAGACGTCTACAAGTCGCATCTGGAAAACACAAGGCCTGGAGCTACGGCTAACGTGGACTCTGCGCGCGGGAACTTGGCCGGAACATTTGTGAACGCTTTCGTGAATGCTGGGTTTGGCAACGATAAGTTGATGGTTGAGGCCGAGGAGGGGAACAGCTGGATTTACAAAAACAAGGATCACGGCATGATGAGTGCAGCCGCTTCGCTCGGGTTGAGTTTGCTTTGGGACACCGATGTTGGTCTCAGTCACGTCGACAAATACACCTACTCTGCAGAGGAACACATCAAGGCTGGTGCCCTGCTCGCTACAGGAATATTGAATACTGGTGTAAGGACTGAAGCCGACGCCGCACTCGCACTCCTTGCAGAACACACGGAGAACAAGTCAGTGCCCTTGAAGACAAGCGCCATCATGGGTCTTGGTTTGGCATATGCCGGCTCACATCGGTCAGACGTATTGGATTGCCTTCTCCCTCACGTCACAGACGAGAACGTGACGATGGAGATCGCCAGTCTTGCTTCATTAGCCCTTGGGTTTGTTTTCGTTGGAAGCGAGAATGGTGAGATCACGGCGGCTATCCTCCAGGTCTTGATGGAGAAATTTGACCGAAACGACAACTCCCTCAATGAGAAATGGGTGAGGTTTATGGCTCTTGGATTGGGTTTGGTATACCTTGGCCTTCAAGACGCGTCGGATGCGACGATCGAAACCCTCAAAGCCATTGACCATCCCATCTCAAAAACGGCTCAGATTCTCGTTGAGGCCTGTTCTTTTGCTGGAACGGGAAATGTGCTCAAGATTCAAGGGATGCTCCATCAATGCGATGAGCATATTGATACTAGTGAAAAGAAGGACGAAAGTAAAGAGGGCGAGAAGAAGGATGAGGAGCCAAAAGAGAAGCGTGACGATACATTCCAATCTTTCGCTGTTATTGCCATCGCCCTCATTGCCATGGGCGAGGATATCGGCGCGGAGATGTCATTGCGCCAATTCAACCATCTTATGCACTATGGCGAGCCCACCATCCGGAAATCCATCCCCCTCGCAATCGGTCTCGTCAGCGCATCAAATCCTCAACTACCGATTCTCGACACCCTCTCAAAATACAGTCACGATAACGACCTGGCGGTCGCTCTCAACGCCATCTTCGCCATGGGTCTCGTTGGTGCTGGTACAAATAACGCTCGATTGGCGCAGATGCTCAGGCAACTCGCTGGGTACTACCAGAAAGAGGCTGACTGCTTGTTCATGGTTCGCATCGCACAGGGATTGGTCCATATGGGCAAGGGAACCATCGGACTGAACCCCTTCTTCTCTGACCGGAGTATCATGAGCCGGCCAGCTGTCGCCGGCCTTTTGGCAACACTGACGGCGTTTACAGATGCCAAATCATTTATTCTTGACAAGTACCACTGGATGCTCTATTTCTTGGTCACCGCGATGTACCCGCGGTTCTTGATCACATTGGACGAGGAGCTGAATAACCTTCCCGTTACTGTCCGAGTGGGACAGGCAATCGATGTCGTTGGACAAGCTGGAAAGCCCAGAACGATTTCAGGATTCCAAACACATCAAACACCAGTAAGGCTGGGGACAACTGAGCGTGCAGAGTTGGCGACAGAAGAATACATCCCCTTCAGTCATGTTCTGGAAGGCTTTGTTATCCTGCAGAAAAACCCTGGCTGGGAGAAGGAGGACAAGATGGAGCTGTAGCTAGGATGCTTGTAGACATTTGTTGGGGCCGTGTTTAGAACTAATGATTTGAACAAA
>178737:estExt_Genewise1_worm.C_9002
GTTGGCAATGGCTGACGTTTCTCCTGCTCGTTGCCACGTCCGTCGTGGCCCAGTCGAGCTCATCAGGGGCGTTGAACACGTCTAGCATACCTTCTACCACTGCCTTGTCCTCTACTAGCAGTATCCTCACGGAATCCTTGCCTGCGTCGACCACTTCAATGATACCCGACTTTGGGCCAGCATGGGCTACCGCGTACGAGAAAGCAAAGGCAAAGCTCGCTGGTTTCACGCTAGAAGAAAAAGTCAATGTCACTACGGGGGTAGGTTGGGCAAACGGTCGTTGTGTCGGTAATATACCCCCCGTAGAACCTACTCAGGGGCGTGGGTGGCCAGGCTTATGCTTGGAGGACTCTCCCCTGGGAGTTCGCTTTGGAGATTTCGTAACGGCCTTCCCAACGGGAGTCAATGCCGCCGCTTCCTTTAACCGCCGCCTTATTCGCCTGCGTGGGCTCTTCATGGGTCTAGAGCACAAAGGCAAAGGCGTAAACATCGCCCTCGGGCCCATGATGAACATGGGCCGCGTCGCCCAGGGAGGCAGGAACTGGGAAGGCTTTGGCGCAGATCCTTATCTGACTGGTGAAGCTGCGTACGAAACGATATTGGGCATGCAGATGGGGGGCGTGCAGGCATGCGCGAAGCACCTCATTAACAACGAGCAAGAACACTTTCGCACGCAGGAAAGTTCGGACGTTGATGACCGAACTCAGCATGAGATTTATGCGCATCCATTCTTACGGAGCGTAATGGCAGGCGTAACTAGCTTGATGTGCAGCTACAACCTTATCAACGGCACTTATGCTTGTGAAAACGATAAGATGCTGAATGATATCGTAAAACGAGAATTTGGATTCCAAGGATTTATCATGTCAGATTGGGCAGCAACGCACTCAACGATATCAGTAATGACAGGCCTTGACATGACGATGCCGGGCGACATAACCTTTGATTCCGGCACCTCCTACTTTGGCGATAACCTGATTGCATACATCCAGAACGGAACTATCCCCGAATCTCGTCTCGATGACATGGCAACACGTATCCTCGCAGCGTGGTACTTCCTCCACCAAGACGCGCCGTCCTATCCCCCAACCAATTTCGACGCGTTCCGACCAGACAACGAAACCACCAACGAGCATATCGACGTCCAAGACGACCATCATTGGCTCGTCAGAGAGCTTGGTGCTGCGAGCACGGTTCTGTTGAAGAACGTCGGCGGTGCTTTGCCTCTTGGAAAGAAAGATAGGAGCATCGTGCTTGTCGGGAGCGATGCTGGGCCTGGAAGTATCGGTCCGAATGAGTTCGCGGATCGGGGAGGCTCGGATGGCATCCTGGCTATGGGTTGGGGTTCGGGCACAGCGAATTTTACATACCTGGTTTCACCCTTGGAAGCCATCCAGCGCAAGGCCCGCGAATTCCGCACGAGCGTTTCGTGGATCCTTGATGATTTCAACCTTGCGTTGGCGGGTAACATGGCTAGGAAGAGATCTGCTGCTCTTGTCTTCATTAGCTCTGATAGTGGAGAGGGGTATATCACCGTTGACGGAAACGAGGGTGATAGGAAGAACCTCACTGCCTGGCATGGTGGAGACGACCTCGTCCTGGCTGTTGCTGCTCAGAATAACAACACTATTGTTGTGGTCAACAGTGTTGGTCCCTTAATCATTGAGCCGTGGATTGATCATCCCAACGTGACCGCCGTGGTGTGGGCCGGCTTACAAGGGAATGAAGCCGGCAACTCCCTGGTGGACGTGCTTTACGGTGACTGGAACCCGTCAGGAAGATTACCGTACACCATTGCGAAAAATATCGCCGATTATCCGGCACAGCTGATAACGGGCGGTGAGGGTCAAGATATCTTGGATATTCCTTACAGCGAAGCGCTTGAGATTGATTACCGCCATTTCGACGCTAAAAACATCACGCCTAGATTTGAGTTTGGCTTTGGCTTGAGCTATACTACATTCAAGTATTCGGGACTGTCAATCAGTAAAATAGAGTCTCCGGTAAATGATGCCCTTATTGACAACTGGGAGAACGGAGGCGCTACTCCGATAGAAGAGGGATCCTCGCGCGCGGCTTGGTTGCACGAGCCTGCATTTTCCGTTTCCTTCACCGTGCATAATGCTGGCTCATCATTCGGAGGCGATATCCCGCAGCTATACGTTAATTTCCCCGCCTCCGCCGGTGAACCCCCGTCTGTTCTCAGAGGGTTTACCGACGTTGAAGTAGCACCATATGAGCGGGAGAAGGTTACAATCATCTTGTCGCGCTATGATTTGTCCATTTGGGATACTGAAGCGCAAGGGTGGAGAAAGCCCAAGGGGACCATTCATCTCTCTGTTGGGGCTAGCAGTAGGGATATCAGGTTGAGAGGGAAGATTCCTGCGGAGTGACGGTAGGACACTAGAATGGACTAAAGTTGAACTTTTTTTTTTTTCGTACGAAGAACAATTTATACTCATGTTGGTGGGCATCTACTCAATAGTCACCCCCCCTTTCGCTCTTCTTACTGAGTCAACAATGCATTTTTTGTTACATCACATACTATGGATGGATAGATGAACC
>179015:estExt_Genewise1_worm.C_10019
ATTGCTGATTCTAGCGTAGCAACAAGCAACCTCAAGATTTTCGACGGCGTGCTCATTCCTCAAGCAAAATGGGCTCAACTAGATTGTACAGCAAAGGCCGCGTCTTGGGCCACAAGCGCGCCAAACGCAACACACGACCGAACACTTCGCTGATACAAATAGAGGGTGTCGCCACCAAGGAGGATGCTCAGTTTTACCTCGGCAAGCGTGTTGCCTTCGTTTACAAGGCGAAGCGGGAGATTCAGGGCTCGAAAGTTCGTGTAATCTGGGGCCGCGTAACCAGACCACACGGATCCTCAGGCGTTGTAAAATCAAAATTCCGTTCGAATCTCCCTCCCCGTGCATTTGGTGCCAGTGTCCGGGTGATGCTCTACCCCTCGACGATCTAATCACTTCTGTACGACATGTCCATTTCTTTCACTTCATACCGTATGTTGCTATGAGACACATGTGTTGTGAATATGCATCAAACCAAAGCCAAAATGTGCGAGAAAAAGATGCGGTGTATCTGCGTCGTGAAAGGTGTATCTGCGTCATAAAAGGGGTCCAATTCCATTCATTTTTATCATGCTAGGGCCTCTAGTGTAAAAATACTTTGAACAGGAGTCGGCCA
>179032:estExt_Genewise1_worm.C_10023
GCTGTTTTCGAGCGTGGTGATTGGCAGTGGGTCATTGGGGGAAGCGATCAACGTAAATCTGACACCACGAGTGGATCGAAACGTAGTAGTCGATCAAGCAATTCGCGTTCGAGGTAGCACAGATGGACTTCTATTATCAGTGAGGTGCATCATGGTTGTAATTGTATATTGATTCTGAAAACCCCTCGACGACACATAATCACTCTAGAAGGGAATAGGTATGAGTATCGAAATTGAGGAGGTAAATACTCTAGGCCGATTTCGGTGTCTCTGGGTTATTCATACGGTATTGAGCGATGCGGCCCAATTGTGTTAGTCCTGACAAGCCAACGAAGAAATTGACCGCAGCCAAACTATAATTGATTGGCGTGATCACAAGTGAGTAACGGACCCAGATAAATCCCGTTGCGGTGAGTGCAAGATTTTGGGAAACACTCAATTTTTCAGCAGGACGGGTGAGGTCCTTTACGCCAGCAGCGACGAGACACCACTTCATCAGGGGGGCCCAAAAGAACACGGTCTTGGGACCTGCCGGATGGTTCATGAAGGCGGTAAATTTCGAAGCACCTGCGGACGCTGCTGCACCAGA
>179379:estExt_Genewise1_worm.C_12004
TTGCCGATCAAGCTTCTCTGTTGTTTTCTCCCAGCTTTTCACACAATTCGTGGACTTTTCTCGGCAATAGGAATTGTTGAGAGACACGCGGGTGCCAGATACTATATTCACGCTTTTCGCTCGAGACTTCAACTCGGTTGCATATAGCCCAAAGAAAACCCACTCTTGGACGGCCACCAACTATCTTACGCCACTTATCATCCAGCATCATGGCTGATGTTCCCCAGAAAGAGAAACAGCTTGAACATGGGACCAGCAGCACCAATGACACAGACCCTCAGCAACCCATTTTTGAAAAGCCGACGGGTTTCAAGGGACTATATTACCATCCTCGCACACAGGTGGCTATGCTCGGTTTCGTTTGTTTCATGTGCCCTGGTCTATTCAATGCCCTGAATGGCTTGGGTGCCGGGGGGCAAGTGGATGCGACAACCAGTGCGAACGCCAACGCCGCACTCTATGCCACTTTTGCTTTCACTGCTTTTTTCGCGGGCTCAATCAACAACAAACTTGGTTCGCGCTTGACCCTTCTGCTCGGAAGTTGCGGATACGCGTTATATATCGGTTCGTACCTTGCTATGAACATCCACCCTCGTGCAAGTGGTTTTGTCATCGCTGCGGGCGCTATCCTTGGGATCTGTGCAGGTCTTCTTTGGACGGCCCAAGGTTCCCTCATGCTCTCGTATCCAACTGAGAGCCAGAAAGGTCAATTTATCAGTATATTCTGGTCTATCTTTAACCTCGGTGGTGTTGTTGGTGCTGCCGTGTCACTTGGCATAAATTTTGAATCAACTGGCACACATGTCGGTAACACAACCTATATTGCATTCTTGGTCCTCACTTTGATCGGAGTGACCATCCCTTTTTTCATGGTCGATCCCAAGAAAATGATTCGAACCGATGGCACAAAGGTCACCACTCCTCGCCACCCATCATGGAAAGTAGAAATCTATGGGCTTTGGGTTGCCATAAGGACCGATCCTCTCGTCCTGCTTCTCTTTCCCATGTTCTTCGCTTCCAACTGGTTTTATACTTGGCAATTTAACGATTACAATGGAACCTTGTTCAACATTCGTGCTCGCTCACTTAATAACCTCGTATACTGGACAGCTCAAATATTCGGCTCCATCTTCATCGGAATGCTTCTTGATCGTAAAAATATCAGTCGGCGTATTCGAGCCTTTTCGGGCTGGACAGTCCTTTTTGCCATGGTTTGGGTCGTCCACATCTGGGCTTATTTTTATCAGAGGGGGTATACAAGAGAGAACCTACCCTTACAGTTGGATATCCACGACCGCGGATATACCCCAAGGATCTGGCTCTACATTTTCTGTGGACTTCTGGATGCGATATGGCAAGTCACAGCCTACTGGCTTATGGGCGCCATGTCGAACGACCCGGCTAAACTTGCGCACTTCACGGGCTTGTATAAGTCAATTCAGTCTGCCGGCGCTGCTGGAATTTGGAGAGCTGATGCCGTAAAACTTCCATTCATGAACATATTTTTATCTACCTGGGTTCTCCTGGTTTCGGGACTCGTCTTTGCACTTCCCATGATCCATCTTCGGGTGAAAGAGCATACTGATTCCGAGGACGAGACCCTCGCTCGTATGGACAATTCTGGGGAAATTGTTCTTCCTGAAAAGGCTTACGGCAATTCGACGTAACGACACGCGCCACGGCGCAGGACAGCAAGATTAGCGAAAACTGTCTTTTGACGAAGATGTTGTCCACTATTAGGTTGTCCGTGCCGTGAAACATCCTGGAGGTGTTTTTTTAGATCTTGTTATGTTGGATGGTCATCGTTGTCGACCTATACTCGCAAACAGGCCTCGTAACGCACAGGCGAGTAAGCGGTGGAAGTTCAGTTCAGGCGGTCTCTTTGAGCAAGTTCATCAATACAACTCCATTATCAT
>179454:estExt_Genewise1_worm.C_12020
NGAGAAGAAGCAGGGGCAGTGTATGTCCAGGGTTTTGCATTCAAAAGGGTAGATACGCGACCTACTTCGCCTCACCATCTCCCTTGCCCCCACGTTGTATTAATCCCACCCCGACGATAGAACCCTCAGCAAGGACGTCTGCAGTTTTACGCCCCTCCTTGGCGCTGTGCTCCACTTTGCGGATGAACTCTTCCTGTACAATCTTTGCACGCGTAACCTCTTGAGGGTGGTGGAGGCACTCTAGATAGTCACGGGATTGGGGGCGGCATTCAATGGGGTTGTCTGTCTGCGCGTAGCATTTCTGGAACTCCTGCCAGTAGGTAAAGCATCGTGAACGACCTCCGCCCCAGCCAAAGCCTGACGCCATGATTTACAATGCAGAGAAAGGTTGATGCCGGA
>179500:estExt_Genewise1_worm.C_12027
CTTCTCCGCTCTCAACTATGTCTGAGCCAACCTTTGATATCCCGAAGATCCAGAAGGCGGCAGTCGTCGCAAAGGCTGGAAGCACCGTTCAAGTGAGGAACGATCAACCTGTTAAATCCCCTGCAGACCTTGCCCCGGGAGAATGTCTCGTCAAGTTGCATTTCACGGGTGTCTGCCACACCGACCTCCACGCCGCCTTGGGAGATTGGCCCGTGAAGCCGATGATTCCGCTCATTGGCGGACATGAAGGCGTCGGGACGATCGTAGCAATTGGCAAGAATACATCTCATAGTCCTGTCAAACTCGGACAACGCGTAGGTATTAAGTGGGTCGCAGATTCATGTCTTAATTGCGAACAGTGCAGGAAGGGACATGAACAAAATTGCTATAATGTGAAGTTGAGTGGGTACACCGTCGACGGAACATTCTCACAATACGTCGTATCTTACGTCAATTCCGTTACGCCCATACCTGATAATCTCGAGAGCGCGGCAGCCGCATCCATTCTCTGCGCGGGGGTCACTGTTTATCGTGCACTGAAATATAGCGAGACAAGCCCAGGCGAGTGGATCGTTCTCCCTGGTGCTGGTGGTGGACTCGGGCACATGGCTATTCAATACGCTAAATACATGGGACGCCGAGTCATCGCGATAGATGGTGGGGAGGAGAAACGTAAATTGTGTGAAGAACTCGGCGCAGATGCCTGGATCGACTACACTGTATCCCAGGATATTGTCGCAGATGTTAAGAAGATAACCGACGGCCGCGGCGCGCATGCAGCTGTCGTGACCACCGCTTCGAGCTCGGGATATGTCCAAGCCGTTGATTACCTTCGCGAAAATGGGCATCTCATGGCTGTTGGTCTGCCTGGAGACGCAAAACTTGACGCATCGATTTTCTTTACCGTGTTCAAGGGGATCACCATCCACGGTTCCTATGTTGGTAACCGCCAAGATGCGGTGGAAGCCATCGACATTGCTGCGTCTGGAGCTGTTAAATGCCATTATCAGTTGAAAAAGCTTTCAGATATCGAGCAGGTGTACAACGACATCACAAACGGAAAAGTTGCTGGTCGCATTGTTCTTGAGGTGGTTTGATGACTTGTAACAGGAGCTAAATTTCGAATCATGTAAGCTAGGACTTTGAGTGGACTATGTCAATATGTAATAATACGGATGCAAAATTGTTCGAAACTTGTAGATGGGATTTGCGTGCCCCACGGCTCTAACG
>179508:estExt_Genewise1_worm.C_12029
GACCGCCTTCAATCCGAACAATGGCAACAACGAAAGATACCACAGATCAATCGGATATTACAAAAATGAAGACCGAGCCAGACGGCTCCTTCAAGCGTCTAGACGCTTCATTTCGCAACACAATCGAACGTGGCGGCAGATTTGAGCCTGAGCGTGATCGGTATTACCTCTATGTCTCATACGCCTGCCCTTGGGCTACGAGGACGTTGATAGTCAGGAAACTGAAGCGACTCGATGAATTCATACCGGTCACTGTGGTGTCCCCTCGTATGGGCACACACGGCTGGCCGTTTGCCAATGCCGATCCTTTCCCTGGTGCAGATTCTGACCCGCTCTACCAATCCGAGCATGTCAAGGATCTCTATCTTAAAGCTGAACAAAACTACGGCGGAAGGTTCACCGTCCCTATTCTCTGGGATAAGAAGTTGCAAACAATCGTTAACAACGAAAGTTCTGAGATTATTCGCATGTTCAATGTGGCTTTCGACGAATTCATCCCCGCTGAAAAGGCTGCTTTGGATTTTTATCCAAAGGAGTTACGTACCGAGATTGACGCGGTCAATGAATGGATTTATCCGAACATCAATAATGGCGTGTATAGATCGGGGTTTGCCACAACTCAAGCCGCATACGAAAAAGCGGTGACCGAACTTTTTGACGCCCTTGACAAGGTCGAGAAGATCCTCACTGGAAAAGACTTCCTAGTCGGAGACAGGCTCACGGAAGCCGACATAAGGCTTTGGGTCACCATTATTCGTTTCGATCCTGTTTATGTGGGACATTTCAAGTGTAACATACGCACTATCCGTGATGGATACCCAGCTATTCACAAATGGATGCAAAAGCTTTATTGGAATAATGACGCTTTCGAGTCCTCCACCAACTTTGATCATATCAAAACTCACTACTATTGGTCTCATGCTGCCATTAACCCAACACGCATTGTCCCTGTAGGGCCAATTCCCAACATCAGGCCGTTGTAAAAATAGACCAAATGCCTAAAGTATTGCTCATAAGTAGCAAAGGGTTGATTCAGCGAAAAATCATCTGTAAAATCTAGCACCGTTTGTAAAAATATTCGTAAGATGTTCATAAAGACCAAGTGTAGTCATGAGACGTAAACTAATCCAGAAGTGATCCAGACGGAAAAAAATAAGTACGTGATAGTCATGTATTGCGAACAGTGTACGATGTGAAAGGTGAGTAAAAGTCGTCAATTGCATGCAAAGGGTAGAGTGGTATCCAGGAAAAAACGGCAGTCCAAAGTCCCATGCCTTAAACAGCCAGATGTCCATAGAGAAATAATTACGAAAGTGAGTCGTAATCAAAGAACCAGCAAGCCACCAATGATAGAAAGGATCACAGCTGACCCAACAGTGATGACGGCACGCTCCCAGTTGTCGGTCGACAACGTACGAGAAGCACCTGAACTC
>180319:estExt_Genewise1_worm.C_36002
ATTTCATTCCCTACCTATCCTTGACCTATCCGCTCCCTATCCGTCATCATGACGAAGATTCTACATTTATTGCTCGCCAGCGTTCCTTTCGCGTTTGCACACCATACACCATTGAAAGCTCGACAAATTTCCAAGTCTCTGCTCTCTGACGACTCAGAGGTTGTTGCTGCTTCGTGGTATCCGAGCTGGCTGGGAACAAAAGTTCCACCGGAGTCGCTCTCTTGGGACAAGTACACTTCGGTGACCTTCGCCTTCGCGCTGACGACATCCGACCCAGGTGCTGTCTCAATTGATAGTGATGGCCTTGTCCTTCTACCCAAATTCGTCGCGCAGGCCAAGAGTCATAACGTCAACGCATTGATCACCATTGGTGGATGGACCGGTTCCCAGTTCTTCTCGTCCAACGTGGCGACGGCGGCCAACCGAACAATTTTTGTGAAAACTTTGACTCAGCTGGTGACGAAGTACCAACTTGATGGTCTTGACTTTGAGTGGGAATACCCTAATCAGTCCGGCATTGGCTGCAATGTCATGTCACCCAGCGACTCCGCAAATTTCCTCTTATTCCTTCAAGAACTCAGGCTGGACCCTGTGGGCTCGAAGCTCATAATCTCAGCTGCAGCCGGCATAACTCCCTTTACTGGAAGCGATGGCAAACCCATGTCTGATGTCTCAGCTTTTGCCGACTCCCTTGATTGGATTTCTCTCATGGTTTACGATGTCTGGGGCTCGTGGTCCGATGTCGTCGGCCCCAATGCTCCCTTGGCAGATTCATGCGCCGCTGCTAACTTACAGCAGGGCTCTGCCGAGTCCGCAGTCGCAGCATGGACGGCTGCCAAATTCCCCATCGACAAGCTTGTACTTGGCGTCGCCGCATACGGACACAGCTTTAGTGTCAGCAAGAACATTGCAGTTGTAAACTCACAACTCGCTCCTTACCCCACTTTTGTCAAATCGCCCCAAACACCAGGGGAAGGTGAGACTGCTGACACCAAGACCACGGACTCGTGTGGTGTCACCAGTGGTCCCACCGGCGTTTTCAGTTTTGAGGGTCTAGTTACTGCTGGCTATCTGACAAGCACGGGATCACCTGCATTTAATATGCTGTCCAGGTTCGATAACTGCAGTCAAACTCCCTATGTCTATAACCCATCGACGTCGGTCGAAATCTCCTATGATGACGCTAAAAGCTTCGCTGCGAAAGGCTCGTTCATCAAAGAGAAGGCACTCAAAGGATTCGCCATGTGGCACGCTGCCGGGGACTACAAGGACATCCTCCTGGATTCGATCATTGCTGCGATCGGAATAGTGGAGTGCTGAACCTGACCATCTTTTAGAGTCAGTGGCCCAACTATACTACGATACTATTCATGTAATAAATACTTGTGGTACATTGTACCACATGCAATCATCACAAA
>180449:estExt_Genewise1_worm.C_41004
GGAGGTTCTGCTCAACAACTTCAAGATCTTCAAGATGAGTCATCGTAAGTATGAAGCACCCCGACACGGCTCTCTCGGTTTCCTTCCAAGGAAACGTGCTGCTCGTCACCGTGGAAAGGTCAAGTCTTTCCCAAAGGATGATCCCAAGAAGCCTGTGCACTTAACTGCCGTCATGGGTTACAAGGCTGGTATGACCCATGTAGTTCGCGATCTTGACCGACCTGGCTCTAAAATGCACAAGCGCGAGGTTGTCGAGGCCGTGACTGTCATTGAAACCCCCCCGATGATTGTTGTCGGTCTTGTTGGATACGTCGAGACACCCCGTGGCCTTCGCACACTTACTACCGTTTGGGCGTCACATCTTTCTGACGAAATTAAACGTCGCTTCTACAAGAACTGGTATCGCTCGAAGAAAAAGGCTTTCACCCGCTACGCCAAGAAGCACGCTGAAGATGGTGGCAAGTCCGTCGCTCGCGAACTCGAACGTATCCGCAAATATTGCACTGTTGTTCGTGTCCTCGCTCACACTCAGATCCGGAAGACTGGTCTCAGCCAGAAGAAGGCGCACTTGATGGAGATTCAACTTAACGGCGGTTCCATTGCCGATAAGGTTGAGTTCGGTCAGGCTCTCTTCGAGAAACCAGTAGAGGTTTCGACGGTCTTCGAGCAGGATGAGTGTGTGGACGTTATTGCTGTCACCAAGGGTCATGGATTCGAGGGTGTTACCCACCGTTGGGGAACGAAGAAGCTTCCTCGTAAGACTCACAAAGGGCTTCGCAAAGTTGCTTGTATCGGAGCATGGCATCCTTCTAAGGTCATGTTCTCAGTCGCCCGTGCTGGTCAAAATGGTTATCATCATCGCACTGAGCTCAACAAGAAAATTTACCGCATTGGCTCTGGCACGGATGAGGCCAATGCGTCAACCGAATCTGACATCACCAACAAGTCCATCACTCCTATGGGTGGCTTCCCTCATTATGGTATTGTCAAGAACGACTTCCTCATGCTCAAGGGTTCGATTCCTGGGACTAAGAAGCGTGTGATCACCATCCGCAAGTCGCTGATGGTGCACACATCTCGTCGGGACTTGGAGAAAGTGCAACTAAAATTCATCGACACTTCGTCCAAGTTCGGGCACGGTTCCTTCCAAACGTTCGAAGAAAAGTCTGCATTCCTTGGAACGCTCAAAGCCCGGGCTTGATCGTCTTTATATCTTGTCGTTTTGTTGTATTTTGACATCACCCATATTGCACACTTTTACGCTAGCTTTGAGTACCCCACATGACATGAATAAATATGCGAAGACGTACTGCTTT
>180667:estExt_Genewise1_worm.C_54007
TCTCCCTTACCCTCATGAGCGATAACGCAGAATACAAAGAGGCCTTTGCCCTCTTCGATAAACGAGGAAACGGCGCCGTCCCTCGCGAGACACTAGGCGACCTTTTACGCGCCCTAGGCCAGAATCCTACTCAAGCAGAGGTAGCAGAGATTGTATCATCTGCACCACGCGATGTGGACTACAAGGCCTTCCTGTCAATTCTAAATCGTCCAGATGGGTTCAAACCCGCAGGGACACCAGAGGAGTTCATCCGTGGGTTCCAGGTATTCGATAAAGAAGGGAACGGGTTCATCGGTGCTGGAGAGCTGAGATATGTCCTAACGCAACTGGGAGAGAAGATGTCAGATGAGGAGGTAGACGAACTGTTGAAGGGGGTTCAGATCGGCGCCGACGGGAACGTCAACTACGAATCCTTCGTGCGCACAATTCTGAGCCAGTAGTCATGTCTATACCTGCACGCAATATATAATAATTGTATAACCCGCCTCACCAAATATCTACTCGCTATCCTCCGTGCTATACCCATCATCAACGCTGGAAGAAGGAACATGTTCACTCGAACTCCTCCGACTCCCCGCCAACCCATTCTGAGTCAACTCAACAACAACCTGTCCACCACCTCTAAGTTGCTCTATAGTGCCCAACAGCACACCTTTCCGCCAGGGTATCTCCACCCTTGGATACGCAGACACAACCAG
>181058:estExt_GeneWisePlus_human.C_1000
GAGAAAAAGCCAGTCAAGGGGAAAAAAGCGAATGGAAAGCTTATATCGCGGTCTCGTGACTGAGAAGTTTACTAAACTGTTGGATACAATTTAATAATTCCACAGCGGTGTAAAATATCCGGGTAACCTGGTAACATTTGCCGTCCAATGATCCTTTACAATTTGCCTTTGACAGCGGCGTCAACGCTCTCTGCAAAGTATTCGATGTTGCCTCCGTTCAACCCAGCCATAGAAATACGTCCGTCGGCAGTCATGTACACGTGCGCCTTTTCGGCCAGGGCTTTGGTTTGCGGAGGTGTAAGGCCGGTGAAGCTAAACATTCCGATTTGACTTTTAATGTGTCCCCACTCTCCAGGAGTCTTCAAATCGTGAGTCAACGCGGAATACAGCTTTTCCCTCATGCTGATGATCCTGTCGGCCATGCCTTTAACTTCCGACTCCCACTGGGTGTATAAGGCTTTGTCTCCGAGGATCTTGTTCGCAATTCTAGCACCATGCAACGGGGGATTAGAGTATGTGGGTCGGATGACAATCTTCAGTTGACTGTTGACTCGAGCCTTCTCATCGGGGTCGGTGGTCGTCAAAGAGAACGCGCCAACACGCTCGCCATAAAGTCCCATGTTCTTGGCAAAGGACTGGGCAAGGGCGATATGATGGCCTTCAGAAACAAAATGGCGCACAGCGAATGCGTCATGAGACGTGGAACCAGAGGCGAATCCTTGGTAAGCCATGTCGAAGAAGGGGAAAAGCTTCCTCTCTTTAACGATATCGGAGATCTGTGCCCATTGCTCCTGAGTAGGGTCAACGCCAGTTGGATTGTGGGCACATGCATGGAGCAGTACGATTGACTGCTCCGGGGCAGCCAGCAAGTCTGCCTTGAGGCCTTCAAAATCCAACCCGACAGTCTTCTTGTCGAAGTACCTGTAGCCACGAACTTCGAGGCCAGAATCACGGAAAATGGGTGTGTGGTTTCCCCAAGAGGGAACGGGCAAGTAGATAATTTTGGAATTGGGGTAGTGGCGAGCAAGGAAAGCTCCTCCAATTCTGAGAGCCCCAGTCCCAGAGATGGACTGGGTGACGGAAATAGAGCCTTGTTTAAGGGGCTCGCTGTCTGCACCGTACGCCAAGAGAGCGGCATTTTGGGTGAACTCTGCGAGACCTGTGATAGGCAGGTATTCTTTGTCTGGTTTGAGAGCAGACAAACGCGCCTCGGCCTCCTTCACGCTCGGCAGGACATAGGGTTTACCGTGTTCATCCCTGTATGCTCCAACACCAAGGTTGATCTTCCGTGGGTCCTTGTCGGCCTTATACGCCTCAGTCACGCCAAGAATGGGATCGGGAGGACCTGCAGGGACAGCGGACCAAGTTGAAGCATAACGAGCGGTTACGCCAAATGTACGGCGGGCAAGAGAAGTGGCAAGCATAAAAAATAAAGTCTATGAAGGGTATCTGGTAT
>181235:estExt_GeneWisePlus_human.C_1030
TGGTGGTGGCGGCACCTTCATCTCATTATTTGCNGCCGGAGCACCGAAGAGTCTGATTGTTTAGTGGAATAACTTTCTTACATTGTACAGAGGAGCTAGTCTTCCATTTACCCCATGTTCTGAAGCATTTGGTTGTCCCGGCCAGATGCATTTTGTTTAATTGCCTGGGCTACCCTCCGCTACTTTTCGAGGCATGACCATCGTAGCAGGCAGTGTCGTAATGGGGGGCAGTAGGCTTGCAGCCGTCTTCCTTGAGTTCTGTATAAGGAGTTGATCCATCACTACAATCGCAGCCATAGCCTCAACAATCGGAACTGCTCTGGGTACCACACATGGATCATGTCGACCTCGAGCAGCCAAGGATCCTGGTGTTCCATCATACTGAGCCGTTTCCTGTGACTGTGAAATGGTTGCTGGGGACTTGAATCCAATCCGGAAGTAAATATCCTCTCCATTAGTAATCCCTCCTTGAACTCCTCCACTCCAGTTCGTTGCCGTCCCAAGACTTCCATCACTTCGGCGAATGAAAGGATCATTATGTTTGCTCCCGGGAACTTCGGTTCCACGAAAACCGGATCCAATCTCGAAAGCTTTGGTGGCAGGAATGGAAAGCATGGCGTGCCCAAGTGAAGCCTCGAACTTATCAAATACTGGTTCACCAAGGCCGGAAGGAATCCCCCGAATAACGCACGTTACAGTACCTCCAATTGAGTCCTGAGCATTCTTCGCTCGGATGATACGCTGTGTCATGCGCTCCGCCGTTTCATGATGAGGACAGCGAGTCGGGTGACTATCGACTTGCTCCCTCGAGATGGTGGCAAGCAACTGGCGGAAGTCGTCTGACAAAGCATCGTCCTCATCATCATCGTTTGAAGATGGGGTTAGAGATGGGGGAGCCAAGGCTGCTGGTAAATGTATTTTTCCAACAGACGACACAAAGGCGACGATTTCAATGCCATATGCGAGTTTGAGGTATTTCTCCGCGATAGCGCCAGCCGCTACCCGAGCGACTGTTTCCCGAGCACTACTCCTGCCTCCTCCACTGCTTGCCTTGATACCATATTTTTCTAAATAGGTGTAATCTGCGTGACTCGGACGAGGGTAGAGGTCTGTTTCCGAATAGTCGTGGGGTCTCTGATCTTCATTCTTAACAAGAAAAGCGATGGGAGTGCCCAGAGTCACTCCGTGTTCCAATCCTGATTGGAGATGGATGAGATCTTTCTCATCGCGAGGAGTTGTGAGATTGCTCTGTCCTGGTCTCCGTCGACTGAGCTGAACTTGGATGTCTGCAGCAGATAGTTGCAAGCCGGGCGGACATCCGTCGACGACGGCGCCGACAGAAGCGCAATGGCTCTCGCCGTAGGTGGTTACGCGGAAAAGAGAACCGTAGGTCGAC
>181307:estExt_GeneWisePlus_human.C_1042
CGCTTTGACTCCCTTTCTTTTGCCCACAATGCCATCTAAATCGCCAGCCCAAACTCTCCTTGACAAAGCAGACAAGAAAGCCAACTCGTCAACAGGCTGGTTTTCCTCATCGTCGACCAAATTTGAAGAGGCCGGCGATCTCTTCCAACAGGCTGCGAACTCCTTCAAGCTTGAGAAGCTATTTAAGGAGGCCGGAGACGCCTTTGCACGGGAAGCAGAATGTAGAGAGCAATGCAAGGAGGCGAACGAAGCAGCGAACGCGTGGTGGAACGCCGCCAAGTCATACAAGAGGGGGTTCCCTGATCTCGCTATCCAAGCCTTGACGCAGACTGTCGTCCATCTCACGCAAGGTGGACGGTTTAGACAGGCTGCGGATAGGGAGAAGGAAATTGGACAGATATATCTACAGGAATCAAACGACCTACGAAAGGCTTGTGAAAGCTTCGAGAGGGCAGGTGACTGGTATGCACAAGAGGATGCTACAGCCACCGCCAATGCCTGCTACAAGGATGCTGCTGACCTCCACGCCGACCTTGAGGAATATCCTCAGGCGATTGCTCGTTACGAGCAAGTTGCTAACCATTCTCTTACATCTGCTTTGACAAAGTACAGTGTGAAGGAGTATTGGCTCAGAGCAGGACTTTCGGCGCTTGCGATGAACGACACGGTGTCTGCGAAACGAAACCTCATGAAATATTCAAACCAAGATGCGACATTTAGCTCGACACGCGAGGCCAAATTTTTGAATGCATTGCTGGAGGCCGCAGAGGCGGGAGATGCTGAAATGTTCACGGGTGCCGTGGTGGAGTTTGATCAAGTGACGAAACTCGATAATTGGAAGACCAATATTCTACTGAAGATCAAGAGGGGAATTCAAGAAGAGCCCGGCCTTACGTAGAAGACCTGGCGTACATGTAGCTATAGGACAAGCTGTAGGCGCGGGTCTATTCGACGTTTAAATCTCTAAAGCTTGTAGGATCTATGTATTTGGACNTATAAATAAA
>181461:estExt_GeneWisePlus_human.C_1071
GGAAAGCGAAATCTGTTCTATTTTCGCCTGGGTCAGCCCTATAGTCTGTGCAGGTAGTATTCGTATAAAAAGCGACCGAGTATTGTCAGGGAAAATTTAAATAGATGTCTCCTCCATTTAGATAGATCTGTCATACAACAACACTCCATTCGCTAGGAATGGCACCTGTCTGTCTGCCAACTAACTCTTGCCAGATTGGCCTTGAAATGGGACCCATTCCGTCTGACCCAGTTGGTATCAGCACATCTTCGCCAAGGTAACCGATCCTGTCCACGGGACTGATGACAGCAGCGGTGCCTGCACCGAAGAGTTCTACGAGGCTTCCAGACATTGAGGCATCTTTAACCTCCCGCATTGTAACAGGCCGCTCTGAAACGGTAAGCTTTTCGGGCAGGTTTTCAAGCCGGTGGGTTCCGGCCGAATGCGCTCGAGCGAGGGCAAGTACGGAGTCACGGGTTACACCGGGAAGAATCATTCCGTCGAGTGGGGGCGAAACGAGTTCCATAACTCCATCAGCCTTCTTGAAAACAACAAACAAGTTCATTGTTCCGACCTCGGTAAGGTAGTGCTCAGGCCCATGGAGCCACAGATTCTGAGCGTATCCAAGGGCAGCCGCTTCTTTTTGTGGGAGAATCCCTGGTGCGTAATTAACTCCCAATTTATAAGCACCGGTTCCACCAGGTGTGGCACGAACATACTCGGTGGTGCCGAAAAGCGACACTGGTTTGAACCCGTCCGGATAGTATGGACCAACGGGGCTGAGGATGACGAAAAGAAGAGCTTCATTTGGAGGTCCGACTCCAACTGCCCGTTGCGTTCCAATCATGGTGGGGCGAACATATAAACTATGTCCAGGTTCCTTGGGTATCCAACTTTTATCGATCCGAATGAGTTCCTTGATAGTTTCGAGAAGCGCTTCGCCGTCAAAGTTCGGCAATGCAATACGTGCAGCGCTGGTGTTCATGCGTTTCATATTCATGTCTGGTCTAAATAATGTTACCTGTCCATTTTCGTGTCTATAGGCCTTCATGCCCTCAAAGATGGTCTGGGCGTAATGCAATACGGTGCAACTGGGTTCCAAAGACAGTGGGCCATAAGGTTGAATTCGAGGTACGCCCCATCCTGATATCACATTCCATGGTATAGTTAGCATATGGTCAGTAAATGTGTGGCCGAACTTCAAGCTGGAGGATGGTGGTGGGGTGCCTGGCTTCTGATTCTTCACGATTTCGAGCCTAGAAGGGTCGATGTCAGCGAGTGTGTTGCCTACTCCGCTCATGAATCGGATGTTATTCGTAGCAGAAGAGCGCCAGGCATGTATGGCCCAATTATTGGTACAGAATGCAACGGCTTTTGACGAGGGATGAAATGCTCGTCGGAGACCGAGCGACATGGTCGATGGTTCAGACAAGTTCCGA
>181769:estExt_GeneWisePlus_human.C_1123
TGGCAAGAGAAATTTCATGATTTTTGGTGCACGGGGAATGTGAGCAATAAACGTCGATGGCCATAATACATGCAAAAAATGACAACAACGAAAACGGGGGTAATCCACCTAGATAGTTGTTTCGTATGGAACGGGAACCATCGTCTGAGGCGCGTTCTTCTCGGTGGAGACGGTGCGGGCTTCTCGGGGAAGGGCAGGGATACGTCTCAGGTTCACTCGCTCGCCCTTCTCCTTCGCTGCAACGTGCGCATCGTGGTTGCTCTTTACCCTGTCCAAGAACTCCTGACGACACTTTGAGTGCCGGACGTGCTCAACACGGAGGTTAACACGCTTCTCGATGTAGCGGTTTCCAACGACCTTGTACACGATCACACCGACGGCGGATGGGGTCACGTTGTAGACGATGCCGGTGCGTCCATGGTAGTACTTGTGGGGCATACCCTTTTGTTGTGCGGCGTTGGCCTTGATGTCAACGATGTCTCCTACGCGGTAGTTGATGAGGAATGTCGACAGTTTAACGGGGCCATGCTCCTTGAACCCCCGCTTGAACATATGGCGCGTACGCGCGCGGTAACCGAAGGAGTGAGGCATCTTGAGGTAGTGTCGTTGGCGTTGTCGTTGACGATGTCGAGTATCTCAAA
>181789:estExt_GeneWisePlus_human.C_1127
TTTATAAATTCAAGCAAATACCTACAGTCATCGTACAAAACTAGAATACGTCCGTAAAAGTAAGGCTGAGCAGGTAAATAAATGTTCCGTAAAAGTGGGTATTAATTGTGGCTCGTAAGAGACCAACTGTCCAGTGAAACAGACGGCGGTGTCACAAAATCACTCGCCGACATTCCACTCCATTGCGGATTAAATAGCACCTGTAAACTATACGTGCCAGCAGGGAGGCTAATAATCAGAACGGTAACACCTGGGTTAGCTTGATCGGCTGCCGGGGGAGTGGGATCAGTGGAGAAACGAACGGCAGCAGACGTTGTGAATGCTGCCCCCGATGGCGGATTGAGCATCGAAACCTTCATGGTCTGACCATCCAGCGTCAAGGTAGCTGATGTTCCTCCGGTATCAACGCTAACAGTCGCGTTGGTGTGCATTCGCCATTGTATACCTGCCTGCGCAGTGATTTCATCTTGTAGCAGGACTTGTCGACGGGCATTGAGAGTCCGAACACCTCGCTTGACCGATGTCGCTTGGAAATAGGCCGACGTCATGTCAGTCGTCCAGAACGCTGTTGATGTATCTGGAATGCTGATGACTGTGCTTGAACCTTGGGCCGTTCCGGACGAATCGTGACGAATAGTGGGGGCCGCAGCAACATTCTGGTTTGACTGGTTGACCAGAATGGTGTTCTGGCCTTCCGTCATCTTTCTGTAGTACGTCCACCGAACGGCGTTCTGAGCATCGCTAGTGAAATAATCGGGTGCCAGATAATCACCGGAACCAAGCTCTCCCGCCCATCGCGTCCCAAGAGCGTCGAGCACGAAGTCGCCGACATCAAGGTCATTGTGCGTCTGATGACCTTGATTAAGCCCCGCTTTGATAGCGACAAATAATGCCTTTCCGTCCGTCCAACTGCTCCTCATCGAAGCCCATTGATCAAGAGCATTGTCGAAGAAATGATCAAGTGGTGCTCCATCCCAGAACGCTCCAGAAACCGTCGGATCATACCAAAACATGCTCCATGGTTCGGCAGCATCAGATTGCTCACGTTGATGCAGCGCAAACTGGGGCTGATTGAATTGCTCAGCGTAGAATATCATGGCATTGGCCGTCGTGGAAAACTTGTTGGGGCCATGATCGCCATAATTGAAAAGAGACGTGGGGCCATACGCATACATATGGAACAAACCGGTTTTTGCGAAGTTAGGGTTGACATCGAGGAGACCGTAATGCGAACCCGTAGCTGTGATGAGAGCAGATGCCATCTCAGCATGTCCTGTGGTACCAAAGTACCAATAATTCGCGGTTTCCGCCCATGTCCCGTCATCTGCTACCGCCAAGGCACAGTTCTGGTTGGCGTTGTTGATGGTATATCCAAGCAACTGCTGGGCAACTCCCGTTGTGTCATCGCCTAGAATAGCAAGGGAACCCACGGTCAAACCTCCGTTACAAACGCAATTCCAATTGCCCGTGACGTTGCTCGTCCACCAACCAAAGGTCACGCTTGATGGATTAGCGTACACGGACAGACCTGGCTGAAGACCGTATTCAATGAGCGTTGTCCTAATTTGACTTTTCTGCTCGGCAGTCCACATGTCGTAGAGCCAATCGTAGGCGATTCCAAATGCGGAAGACAACTCGGCAGCGTCTAGAAAATGTGCAGTATTCCACTTATCAACGGTTGGTCCAAAAGCTGTTGTGCCATTCCCTGCAGCGTTTTGAATTTCCTCCCAAGCACGGTCAACCCATTTTGTGTCATTCGTCATGCGGTAAACATACGCAAAGGCCTTGATTCTTGCTTTTATTTCGCGGGCGTTGTCCAAGATTCCACTAGCGCCGTCCATATGGTAGACGACAGGCTGCATGGAGAGATAGGCGGTGGCATTGCCAAAGATGGTGGCGTTCCAGCCCGTAAGGTATGGGTCACTTTTGATGAGGGCAGGGAGTGCTTGCCACTTATAAGCTGGGGCAATAATGCGAGGCCGATCAGTTCGCGTGGTAGTAGGACTAGGTTTAGATGGTTGAAATGGGTCCTTGGGCCAGGCAAGTGCAGTATTGGAAGAAAAAGTGGGGGTAGTGAAGGCAGCAGTGTTTGTAGTTGAGGGATATACGGGAACCATGAATTCGCTATTGGTCGCTGTGGCAAATCGACCGATAGCAAGCTTAGCACTGACTGCCGAGCTTGCCGCGGCTTCTCCAGCCGTTGTGCCCTTGCCGCCGCCGCTGCTGCTACTACTCTTCTTTCGACTTCCAACGACGCCACCAACTACAGCTGCGATGATGACAGCAATAAGGACAGGAATGCCTATCTTTAGCCAAGTATTGGAGCGTTTTTTGACTGGGTGAGGGGTAATAAAACCAGACGATTCATTATAGTAAGGATCACCCGAACCATAAGGCGATGGGTTGCTTCCTTGTTGAAGGTTGTTCTGAAGAGTGTTGTAATGGGGTGCCATGCTGGCGACCGAGGACAAGATATGCGCCCCAAAAAGATTAATGAGAGACTGGGTTAACGCTGCGATAGGGCGCAAGAGGAAAAGAAAGAAAAACGAGGAGGTTTGGCTGGCAAAACGAAGAGG
>181872:estExt_GeneWisePlus_human.C_1140
ATCATGACCATCGACGATATTCGTAAGCGATACGAGGCTAGTGGTCAAGGCCACCTCCTAAAGTTTTGGGAAACGCTCTCTGAAGACGATCAGGCCAAACTTTTGGCCCAGCTAGATGCTCTTGACATAGAACGTGTTAATCGCATCTACTCAAAGGCAATCTCCTCCGAAACCGCAGAAGTCGATCCTGCCGATTCTATAGAGCCTCTTCCAACAGGGGCTTCAGAGTCAGTTTCTGATTTGAAGAAGAATGCTGAATGGCGTCAGACTGGATTAGAGGCTATTGCGCGAGGCGAGGTGGGGGTGCTTTTGATGGCAGGCGGACAGGGAACGAGGCTTGGTAGTAGTGCTCCGAAGGGTTGCTACGACATTGGACTCCCCTCCCACAAGTCGCTGTTCCAATACCAGGCTGAGCGGATTGCGCGCTTGCAGACACTGGCAGAGTTGGAAGCTAAGAGGCCCGTCGGCTCTGTAGTCATTCCCTGGTATATCATGACCAGTGGTCCAACACGTCGCGAGACAGAGGATTATTTCAAGAAAAATTCTTACTTCGGCCTTGATCCTAACAATGTGATACTTTTTGAACAAGGAACTCTGCCTTGCCTGACTATGGACGGGAAGGTGATACTCGAGACTCCTTCTCGGGTCGCCGTAGCACCGGATGGAAATGGCGGGCTTTATGCCGCCACTCGGTCGCCGTTTTCGTCTGAGGACCCTACTCAAACGGTCCTGTCCGATCTGGCCAAACGAAAGGTCCTTTACGTTCATGCGTACTGCGTGGACAATTGCCTCGTACGAGTCGCAGATCCCGTCTTCCTTGGTTACAGCATTCAGAAACAAGCTGACTGTGCTGCAAAAGTAGTTCCAAAAACTCACCCTGCGGAGTCCGTCGGCGTCGTCGCTCGTCGCGGGACCAAATACAGTGTCGTGGAATACTCTGAGATTTCGAGAGAGCAGGCAGAGCGACGTGATTCTTCTGGTGAATTGACCTTCCGGGCCGCCAACATTGCAAATCACTTTTACACCACCGCCTATCTGAACGAAGTAGAGACATTCGAAGACGAACTCGCTTTTCATATTGCACGCAAGAAGATTCCCTATGTCGACCTAGAGAGTGGCGAGTCAGTGAAACCAACAAAACCAAACGGAATGAAGTTGGAAAGATTTGTTTTCGATGTCTTCCCATTCACGAAGCGGTTTGCCGTGTTGGAGGTTGAAAGGAGCGAGGAATTCAGTCCTTTAAAGAACGCCTCAGGGACAGGATCAGATGATCCCGAGACAAGTCGTCGGGACCTCCTTGCACAACAAAAAAGATTCTTGGAGGCAGCTGGGGCAAAGGTGGAAGAAGGCGTTGAGATTGAAATCTCGCCTCTCGTGAGCTATGCAGGCGAAGGGTTGGAAAGCGTGAAAGGAAAGACTTTTACAAGGTCAGGAACGGTATCGCAGGTGGAAGAATTGGACGCTTTAGCATGAACAGAGTACACATACGCGGGAAGGCAAATATGCCATGGAACATCTTAATCGATACCCATAGACATTTTCGAACGGACTTTGGCATCTCACGTTGTGTTGGTTTTGTAGGGACCTTGAAGGTTTTTTTTGTGATGCAAATTTTGATATCCGTGCTGAGAGCTGGCTGG
>181878:estExt_GeneWisePlus_human.C_2000
CTCACCAGCAATTACGATGCCCGCAGGCCTACGAACTGTTATTCTCCTATCCTTTGTCCTCGCGTTGGGCTTCTTATTAATTATTTTGTCCTGCGCACTGTGGCAGAACTGGCTACCTCTACTTGTTGCTTTGACCTTCGTTCTCGCGCCTTTGCCCAATGCGTTGTTTTCACATTGTGGCGCAGATGAATTTGCGGCAGATTATGGGGATTCAGGTGCACTTGATGTTGGACGGTTCATCACCTCGATGATCGTCGTTACAGGTTTCGCTCTCCCGACGGTGCTGGCCCATGCCAATGTTATTGACCCTAAAGCATGTGTGATGTCGGTCGCAGGAGGAGGGCTTGTTTACGGCACTATCTTGGCCTACGCTGCGGCTTTTAGCCAGGAGGATTCTGACTACGACTGATGCATACTACATATCGTGTCTTGCAATAACACTTGTCTAAGATTAATACGTTGTCTAGTCATGGTCCAGCACAATGGCCGTCAGCTGGGCTCTCGCTGGTCCTCTCCCCATCGGAAGCGTCGTGAAAGGTCGCACCAGCGTTGAGAC
>181913:estExt_GeneWisePlus_human.C_2008
TGATTGAGTGTGCTATGTACAANTGCCCACAAAACTCCTCTAAATGCCCCAACCCCTTCAATACCGATCAAGCTGGTTGAGTTTCTTTGCCGTTTTAGCATTGGATTGTGTATTTTGTCCTCTCACAGGAAGGTGCATCGCGTGTCTTTTTCCGACGTAGCTTCCAATCATCCGTTGATGGGCGATGTTTTCACGAATTTCCCTCCTCAGTTCTGATTCAATTTTCAAGGATTTCAGAGGGTCCACATAACCTTTGCCTGCTTCTCCGCCTCTCTCCAGTTTCTTCTTCTCACGCTCAAGTCGTGCAGCATTGAATTGAGCTTGAAGTGATTGTATCGGTGTGTTTGGTGGAGGCACANNNCCTGGTGTCGCGACGAGATATCGAGGGAGAGGTGGGGCCGACGCAGGTGCCGAAAGGAAAGAAGCCAGGGAGGTTACTTGAAACGGCGAAAGGTCTTTCACCTTGCATTTATCATGAACCTGCAAACGAGCGCACAATCGGTGTGCAGTTTTATGACCAATACCATAAAACTTGGTGAGAGCAAATCGTGCGAGGTGGTTATCTGGCAAATTCACGCCGAGGATGTGGACCATGGT
>181985:estExt_GeneWisePlus_human.C_2020
GAATCCTGAATTTATATCTCCTGCAGCGGTGAGGTCGGCAATTCGGAGGGAGAAAGGTGGGAAATACAGCAATAGAAAAGATGGAGAAGAAGAGTTGGAGAGAAGAAAGAAGATGCGACAGCGAGACCAAGACGAATTGGCAGTGGCGAAGGTATTTGCTTGAATGGAATAAGGCTTGCTTTTGCGTTTTTGATCTTGACAACTGCTTGACTATATTATCTCATACTTCTCGCACAATCCTGGAAAAGAGGAATCATATTGGTACAATTTACAGATGTCACTTCTACGCTGATGCAGCAGCTTCGGGTGGGTTAGCAGAGCTGAGGCCCTCCACGCGAATATCATATCCATAGCCACCCTCCGGTGCACCTGGGACATCGCCAGGACCGTCGTAATGAAGCTTTGAAATATCATAGTTTCCGATGAAGTGCCAGCCATCTTCTTTGACATGGTACAGGTTACACGAGTTACCAGAGAAGGCGTCGCGGTGGCCTGCTGCGTAGATACTTCGTCTTCCAAGTTCCTGAGCTTCAGCATCTGTTAAGTCCCAGCGGTAACCTTGATCTAGAACACCGTATGCAAAGGTGCTTCCGGAGCCTACTGAGAAGAGGTCACCCTTGAGACGAGTACCATCTGAGTCAACATAGAAAACTGCAGGGCCTGTCTTGTCCCAACCACAAATCATAGTACCCATGCTCAATCCCATTCCTTTATAGCTGTATACCAAATTACTCAAGTACTTGCTGGCTGCTGATACAGAGATACGTTCCCTATTTCGAAGTTCGTGTAAGCGGCAGTGCATCCCTAGATACGTCTCCCAGTATTGACAGTCAGCTGCGCCACCAGCCATAGTTCCAAGAAGATAGGGATTGATTTCTATGACTTTCTTCACGGTCCCCGAGGCGACATAGCTTCCCGCAGTAGCTCTCGAGTCTACCGCAACAATGACGCCGCCTTGGAAACGGAAAGCAAGGGTGGTAGTTCCATGCTGAATTTTAATTCTGCAATTTGGATCGGCGTGATCATCTGTGTGCAGTTGTAAAAAGGAGGTGGGGTCTGCAACGTCAGGGATAGAGAAAGTAGGTACACCCATCGCGATATTCCCAAAGCCTGCCTGGGATCCCCAAGTTGCATCTGAAAAGTTGTCCTCTTCTGGGCTGTGCAACTGAGTGGTATTGGTAGAGAAACGATTAGCGAAAGAGTTCATGATTAGGCAGAACTCGATGACAGGATTTTGGAAAGGACTTTGGAA
>182011:estExt_GeneWisePlus_human.C_2024
TGGTAAGAAAGTGATGTTGAAGCTAGNGAGCGCTTAAGGTAGCTTTCGCCTTTCATAAATGTATCATGTTAGATAGAATGGTACAGGTATCACGGTGGAGACTATCTCATTTTCCTGTCCTCAAAGAAGCGCTTTAAATGTCGCAATTGCCAAGCACATGTCGCGACCAACACAATAATCTGCGCTATGCTGTACCAGACAGCTTTCGAGTTTGTAGCTTCACTCAAATCCCTGTAATCTGACTCGCGCTCTCTCTGGTATTGCTGCTCCCTCCGGATATCTTCAAGCTTCTGGTTCAAGTCGCGCACTTTGGAGGCCAGTTCTGAAATATGTGATCGGTCGTGTTCAACGTCCGGTTTTGTGGAACCAATGACGATGTCGAGATAGAGGCGGATGTGTGTGTGGCTGAACCATGACGTGTAGTTTGTGGAGAGACAGATGGAGTGGTCTGCTGCTTCGTGAGAGGTGAAGGTGAATTTACCATCCAGTGGGCCGGTTGTCTTTACAACGACGTCGCCCGAAGGTTCTTCCTGGACTTCGACGATGATGCCTAGTTCAAAGTTCTCCATGTATTTTTGCTCATTTTCTGACCATTCGAGGGCACGGTAGTGACCTTCGACGACGGTATCAGTGGGCAACTCTTCAACGAAACAGCGTTTCTGGTTTGCGTCCAGATAGAAATGAAGGGCATGGATGGACGTGATGAATGAGAGAAACAGCGACCAGAGCAAAAGTCGCATTTTTGAAGATGATGAG
>182086:estExt_GeneWisePlus_human.C_2037
GCCAACGAGCTCATCGACATCCTCAAGACTCCTCAAGCACACTACATAACAATATGGCTCGGGGACCCAAAAAGCACTTGAAGCGTCTCGCTGCGCCCTCGTCATGGATGTTGGATAAACTGAGTGGAACATACGCTCCCCGCCCTTCCCCCGGCCCCCACAAACTCCGCGAATCCCTCCCCCTTACTGTCTTCCTTCGCAATAGGCTAAAGTACGCGCTGACTGGCCGTGAAGTTACCGCAATCGTCAAGCAACGCTTGATCAAAATAGACGGCAAGGTCCGCACCGATCCCACCTACCCTGCTGGGTTTATGGATGTCATATCAATTGAAAAATCTGGCGAGCACTTCCGTCTCCTGTACGACGTCAAGGGCCGTTTTACCATTCACCGCATCACCCCCGAGGAGGCCAACTACAAGCTCTTGAAAGTCCGTAGAGTTGCCATCGGTGCCCGTGGTGTCCCCCACATCGTCACTCACGACGGCCGAACCATCCGTTACCCAGATCCTCTCATCCAGGTGAACGACACCGTTAAGTTTGATCTTGAGCAAGGCAAGATCACCGACTACGTCAAATTCGACACCGGCAACATTGTCATGATCACTGGCGGGCGTAACATGGGCAGGGCTGGTGTCATCGTTCACAGGGAGAAGCATATCGGTGGATTTGATATTGTACATGTCAAGGACTCTCTGGACAGGACATTTGCCACGCGGGTGACCAACATCTTTGTCATCGGTGAGGGTATCAAGCCCTGGATCTCACTGCCCAAAGGCAAGGGTACCAAGCTCACGATTTCGGAAGAGAGGGATGTCAAGAGAAAGCAACGGGCCGAGCAATAGATGGAGGTCACATTATGACTATACTTCTTTCTTTTCTCATGCCTATGCCATGTATGTCTCTATGTGACAGCGCAACTTCATACGCTTTTCCAGCTATCTACCTCTCTTCTGTTCGATGCCATATCATGCTGTCGAGATACTTAGGCAACGGCCTATCTACCAATAATCGGGATGTCGATGTGGTACAACAGTGGTTGCACCACNTTTTTTTCTTTCCGCTTCCCATCTGGAAACCCATTTTGACATCTTTCCGCGGCTGGTCTCGCTGCCGACGTTTACAGTTGCGATCAT
>182113:estExt_GeneWisePlus_human.C_2042
TTCTCTTTCACCTCTATGACCGAAGAGATAGATTACGAGTCGCTGCCTCCCAATGCTGGCCTCGCGGTGAATATGTTGGCTGGTGCCTTGGCTGGAGTATCTGAGCATGCGGTTATGTTCCCAGTCGATAGCATCAAGACACGTATGCAAGTCTTCGCCACATCACCAGTTGCCGTATACTCTGGTGTCGGCAATGCCTTTTCACGAATATCCTCTACCGAAGGCATGAGAGCGCTCTGGCGTGGGGTGTCTTCCGTCATTTTGGGTGCAGGCCCTGCCCATGCCGTACATTTTGGTACATTGGAGGCCGTCAAAGAGCTGGCAGGAGGAAATGAGGCCGGAAACCAGTGGGTTGCACACTCTCTCGCCGGTGCGTCGGCCACAATCGCGAGTGACGCTCTGATGAATCCTTTCGATGTTATAAAACAGAGAATGCAAGTACACAAATCTGAATTCCAGTCGGTCTTCACATGTGCGCGTGTTGTCTTCCGGAATGAAGGACTGGGCGCCTTTTACGTGTCTTACCCGACGACATTGGCCATATCAATACCCTTCAATGCAATACAGTTTACAGTATACGAACAGGTAAAGCGCTTCATCAATCCGCGACGCGAGTACTCTCCGACAACCCACATAACCGCCGGTGCTATCGCGGGTGCAGTGGCAGCGGGTGTGACGACGCCTCTGGATGTGGCAAAAACAATATTACAAACGCGGGGAACAGCACAGGATGCAGATATCCGCAACGTCAAGGGAATGCTTGATGCCTTCCGAATAATATGGCAGAGGGATGGTGTTCGAGGTTTTGGGCGGGGGTTGACACCTCGAATATTGACCATCATGCCAAGCACGGCTCTGTGCTGGCTGTCGTACGAGTTTTTCAAGGCTGCCATTCGTTCTGATTAGAGACGCTTGATTAATGCTTATATGGATAAAAAGTACATGGAATCTAATATACAGCGGTGTGATTTGC
>182255:estExt_GeneWisePlus_human.C_2065
TATCACCTTCATGGCTATCTACGGCCTCTGGGTCATCAACAAAGCAGGAGGGCTGGTCTATCAACGCAACTTTGCAGAGGGATTAGCACAACTCACTTCAAATGAATACCTCGTTCTTGCCGGTACGCTGCACGGCATCCACGCCATTACAAGTCGGCTGTCACCCATGGGCTCTAGTTCCGGGGCTCAAGTGATCGAGGGAGAGACTTTCAAAATGACCATCTCGTTAACGGTCACTGGAACCAAATTTGTTCTTTTGACCTCCCTAGCAGAGAGCAAAGCGGATATCATACTGCAGAAAGTCTACGATATTTACGCCGACGCTGTGATGAAAAATCCTTTCCACACGCCAGAAATGCCGATACGTAGCGAAGGGTTTGATGCGCGGATAACCTCGCTCGTTGGCACGGGCCAGACTTAATATCCACCGCCTGTACAAGTTCAACTTGGAATATAT
>182385:estExt_GeneWisePlus_human.C_2090
TTTCGTATATGTAAAATTGATGGATTGTAAAAAGTCTAGGGAATGGGGCCGATTCACAAAGCAAATTACATGTGGATAGGTTTCGAGTAAGCAGCCATAGCAGCCTCCTTAAAGGCCTCGCTGAGAGTGGGATGGGCATGGGTGGTCCTAGCGATGTCCTCAGAGCTAGCACCGTATTCGATGGCGAGAACACCTTCGGCAATCATCTCACCAGCGTTAGGGCCAATAATATGTACTCCTAGGATTTTATCCGTTTCCTTTTCGGTGATGAATTTGACGAAACCATCCGTATCCAAGTTGGTCTTGGCCCTCGAGTTGGCCGCGAAGCTGAATTTGCCGATGTTGTACTGCACCCCAGCAGCCTTCAGCTCCTGCTCCGTCTTACCCACCCACGCAACCTCCGGATGGGTGTACACGACTGAAGGAATGGCATTGTAGTTAACGTGGCCGTGCCCTGTCTTCAAGAATTCGACAGCGGCAATCCCCTCTTCTTCTGCCTTGTGCGCCAACATGGGACCGAAGGTGACGTCCCCGATGCATTTGATGTTTTTGATGGATGTGTTGAACTGATCGTCAATGACAATACGGCCCTTGTTGTCCAACTCCACACCAATGGCTTCGAGGTTGAGGCCTTCTACGTATGGCCTACGACCGACAGCAACGAGAACAACGTCGGCCTCAAGCGTCTCTTCCTTACCTCCCTTTGCTGCTTCCGCCTGCAAATAAACCTTTCCATCTTTCTTCTCTGCGGAAAGAACTTTGGTGTTGAGCTTGAATTTGATTCCTTGTTTGCTGAGAAGGCGCTGGAATTGCTTAGCAACCTCGTCATCAATGCCCGCACCACCAATAGCACCCAAGAACTCGACAACAGTAACTTCAGCACCAAGTCGACTCCACACGCTGCCCATCTCAAGGCCGATAATGCCACCACCAATGACAACCATCTTTTCTGGCACCTTTTGGAGTTCCAGTGCCCCTGTTGAGCTGACAATCTGCTTCTCGTCGATCTCAATCGCGCCGCCAGGGAACGGTGACACCTCGCTGCCCGTAGCAATGACGATGTTCTTCGCATCTACGTGGGTTTCGCCGCCTTCCAAAAGCTGGACGGCGATGCGCGTGGGGGATACGAAAGACCCCGCTCCCTTAATGTAATCGACTTTATTTTGGCGGAACAGGAGTTCGATACCCTTTGTAAGCCCAGTGACAGCGTTGTCTTTGGCTTCGAGCATTTTGGGAAGATTGAGTGAGACGCCCTCCACGTCAATACCGCGTCGCTTCAGGTCGTGTTGGGTTTGGTGGTAAATATGGGAATTGTTGAGCATGGCTTTAGAAGGGATGCAGCCGACGTTTAAACATGTTCCGCCGAGGGCACCGCGCTTCTCTATACAAGCCGTCTTCAAGCCCAACTGAGCAGCCTTTATAGCAGCTACGTATCCGCCCGGACCGCCGCCAATGACCACCACGTCATATGGGTCTGAAGCTGTTGCTAGACCGCGGTAAGATTGCCAGCTCCCAGAGCGCAGAGCACGCTTGCCAGCCCTGGGGAGGCTCTTTTGTGCTATCCGTTGGACCTGAAGCATGGTGAGTGAACAGAAGCCGATGA
>182393:estExt_GeneWisePlus_human.C_2091
GCTGACAGTCCGTTGCCGCTCGGACTAGATTTAAATTCTAATCTACATCACATGGTCTCAATGGCGCTATTTCCGCCACGAATCACCCAAGATCATCAGCTTCCCGTTTCCTCTTCATCTCCCGCGATACTTTGTGTTGTGCCGCCTCGTGCTTCGCCAGCTCCGCAGGCACTTTCGATACAGGGCTCTTGGAGATTTCTTGCTTGAGGTCGTACATGACTTCGTCATCGTCGTTCGTGAGGAACGTGATGGCAGTGCCAAGCTTTCCAGCACGACCCGTGCGTCCAATACGATGCACGTAGGCTTCAATCGTGTTTGCCATTTGAAAGTTGATGACAAGGCTGACATCTTGAACGTCGATACCGCGTCCTGCAAGGTCAGTAGCAACAAGCACATCCGATTCACCATTGCGCAACGATTGCAACGAGGCCTCTCGCTGTTCTTGGTTTTTGCCCGAATGCAGCGTGGCGGCGTTCCAACCAGCGCGCGAGAGATCCTTGGCAACCATGTCTGCAGTCTTCTTCTGATTGACAAACACAATAATTGGAGATGCATACTGTCCGCTGTTGAGGATCTCGAGCAGTTTCTGTTTCTTCTTCTCGTCGCCACTAACGAATTCAACGCGCTGCTCGACTGTATCCACGGCCCGACCGGCCTCGCCAATAGTGATCACTGCAGGTTTTTTGAGATACTTTCTAGCCAAGCGTTCAACTGCGGCAGGCATAGTAGCCGAAAACAACGTCGTGACACGCGTTCGGCCCTTCTTGATCATAGTTTCTCCGTCCACATCCATTTGCTCTCCAAGGTCCTCTCCTTGCATAGTTTCTGACGGAAGGGCATCTAGAATGAATGTAAGATCCGCTTCAAAGCCAAGGTGAACCATTCGGTCAGCTTCATCCATGACGACATAGCGACACTGGGAGAGGACAAGAACGTGTCTCTCGATGACGTCCTTGAGACGACCAGGGGTTGCGATGATAATCTCTGCACCCTCTCGTAGGTTGAATTGCTGTTCTTCTACAGCTCTCCCTCCGACGATAGACACACACTTGAAGCCAAGGGGTGACGCGAACTTGCGTGCTTCGCTTTCGATCTGCTGAGCCAACTCACGAGTGGGTGCCATGATCAAAGCATATGGGCCAAGATGCCGAATATCGTCCGTAAACGGTGGCAAGCCCGAGATAAAGGACAGCATGGGAATAACAAAGGCAGCCGTTTTTCCGGAACCCGTTTCAGCTATACCGATGATGTCACGGTTTAGCAAGCCAATTGGGATTGCCTGCCGTTGAATGGGCGAAGGATCCTTGTAACCGATTTGCTCGATGCAGTCTAGGATAGGTTGAGGAATAGCAGACTCCGTCCATGAACGAAGCGGATGAGGGATAGAGCCACCTCTTGCTGAAATGCTGAAATCTTCCCGAAATATACGCCAATCACGCTCCTTCATTTCATCGAGGGGCTTATCTGTCCAATGTCTGTCATCGAACCCAGCCTTGGCAGCCTTTCTCCGTTCCATAGCATCTGCCAGGTGTGTATCCACAGGTCCATTCCCAGAAATCTTGCGAGGACCACTTCCACCACCATCATCCATGCCCGCGAGGCGGCCCCTGCCAAACATAACCTGTGCACCTTGCCTATTGCTCCCAACAGCAACGGGCGAATCATCCGCGAACGTGTCGTCCTGAGTGTCCCAGTCAAAAACGAACTTTCGGTCATTCATCTTCCGAATCTTGCGCTTCTTTTTGTCAACGCCGAGGTAGCGGGATCGGATGGCTGTAAGATCGTTCTCGGTCATGGGAGGAACATAGGTACTCGTAGGCTCTGACGTAGTATTATTTGATGAACTGGGTCCTGGAGGAGGGGGCATGGAAGACGAGGGCGTTCCGGCATTGGTAGGGTTTTTACTGCGGTCTGCGCGAGGACCTGTAGGTACATTCTGGTATCCATCGCGGGGAGGACGGCGGTCGTCTTGGGCATGGGGTGGCGGGGGCTGTCGTCCCCCACGGTGTCCATCTCTATCCCGATCTCGTCTGCCATAGCGGTCGCCATGCCTGCTTGGTTGAATTCTCTCTCGAATAGAGAGTTCGCTTGCCTCGCGTTCCAACACTTCACGGTCCCGTTTAGACAACTCGTCCTTTTCCTTTTGTTCTCGTATTTCTTGAGCTCGCTTTGATATGGCAAGCTTCGCTCGTTCTTCTTTAGAAAGAAACTTGGGCTTTGCCGCTGCCTCTTTCTCTTCACGCTGCTTCTTCAGCAATGATTCGATGGAAAGTGGTTCTGTTCGCTGCGACTCCATACGGAAAAGAAGGAGGTTTTAATGA
>182399:estExt_GeneWisePlus_human.C_2092
CAAGCTCACGCGAATATTTCTTTCCTTCAACATCAACTTACAGGACATCTCTAAAGAGGCCTCTATCGACGCTGTTGGCCATGTCGACGGCCTACCCCCTCCCTACAGGCCTTTCGCCGGCGACGGTCAAAAACACTGCTTCGCTGCTTCGGATCGTCGCACTCGCGCTTATTTCTGGCGCCGCTATCGCCTCTCGTTTGTTTGCTGTCGTCAATTTTGAAAGTATCATCCATGAATTCGATCCATGGTTTAATTATCGAGCGACAAAGGTGTTGGCTTCGAAGGGTTTCTATGAATTCTGGAATTGGTTCGATCCCACTGCGTGGTACCCCCTCGGAAGGGTCGTTGGTGGAACCGTTTACCCAGGCTTAATGGCGACCAGTGGTGTCATCTACAACGCACTGCACGCTCTCAACCTGCCTGTGGATATTAGAAATGTGTGTGTGCTGCTAGCACCTGGGTTTAGTGCGTTGACAGCATGGGCTACGTATATGCTTACAAAGGAAATGAAGGATGAAAGTGCAGGTCTTCTTGCGGCAGCCTTCATTGGAATTGTACCAGGCTATATCTCGCGTTCAGTGGCAGGTTCCTACGATAACGAAGCTATTGCCATCTTCCTCCTCATGTTCACCTTCTTCTGCTGGATTAAAGCTCTGAAGCAAGGGAGCGCATTGTTCGGTACCATCGCTGCAGTGTTCTACTTCTACATGGTCGCGGCTTGGGGCGGATACGTGTTCATTACGAACATGATACCCCTGCACGCTCTCGTCCTCATACTCATGGGCCGATTCTCTCACCGCCTCTACGTAGGGTACTCTTCCTGGTACGTTGTTGGGACTCTTGCGAGTATGCAAGTCCCCTTCGTTGGTTTCCAGCCTGTCAGCACTAGTGAGCATATGGGCGCACTCGGTGTCTTCGGTCTCCTCCAGATCGTAGCTTTCACTCAGCTCGTTCGGTCGCACTTGTCATCTACACAATTCCGAAGCCTTCTTAATGTTGGCCTCTTTGTTGTTGGTATCCTCGGAACCGCAGCCTTTGTTGGCCTGACAGTCAAGGGCACAATTGCGCCATGGACCGGTCGTTTCTACTCGCTCTGGGATACCGGTTACGCCAAAAAGTACATCCCCATCATTGCCTCAGTCTCCGAACATCAACCGACGGCCTGGCCTTCTTTCTTCATGGATCTCCAGTTCCTCATCTTCCTCTTCCCCGCAGGTGTCGTCATGTGCTTCCGCGAGCTTCGTGACGAGCACCTCTTTGTGATCATCTACGCCGTCATGGCCAGCTACTTTGCTGGGGTTATGGTCCGTCTTATGCTAACTCTTACCCCCGTTGTTTGCGTGGCTTCCGCAGTCGCTCTATCAACCTTATTGGATACTTACATTGATCCCACTGAACCCGATGTCGTTGAAGAGCAAGTCCCTGCATCCACTGATACTACGGCATCTCCTGCTCAGGCTGTGGCAACTCCAGCCACCACTTCCAAGAAGGCTAAGAAAGCTGCGGCTGCTGGTCCCCCACCAGTTTCAAGCCCTCTCACCAATCTCATTGCAGCTACTTCTCCGGCGAAGAAGGGTAGTGCACCCCCACCTAAAGGCATCTTCGGGATCGACGCTCGTCTTGTTGTAATCCTCAACACCCTTAGCATGCTCTTCTTCTTCGTATTCCATTGTACCTGGGTCACATCCAACGCGTATTCCTCACCCTCTGTCGTCTTGGCGTCGCAGAACCAAGACGGAAGTCAGCATATTATCGATGATTTTCGTGAGGCGTATTATTGGCTCAGGCAAAACACACCTGAGACGGCTGTCGTTATGAGTTGGTGGGACTATGGATATCAGATCGCCGGTATGGCTGACCGGCCGACTCTGGTTGACAATAACACTTGGAATAACACTCACATCGCAACAGTTGGCAAGGCCATGTCAAGTTCTGAGGAGGTTGCCTACCCCATCCTTCGCAAACACGATGTCGACTACGTTCTCGTCATCTTTGGTGGGCTTCTAGGCTACTCCGGTGACGACATCAACAAGTTTTTGTGGATGGTTCGGATCGCTCAAGGTGTTTGGCCCGATGAGATACAGGAACCCAATTATTTTACCCCTCAGGGAGAATACAGAGTCGATGACCGCGCATCGCAGACGATGAAGGACAGTTTGATGTACAAAATGTCTTATTATCGATTCGCGGAACTCTTTGGTGGCCAGCAAGCCACAGACAGGGTTCGCCAGCAAGTTCTGCCAAAAGCCGGACCTACATTGGATTATCTCGATGAGGCATTCACCTCTGAAAACTGGATCGTACGTATCTATCAGGTCAGGAAAGAGGACCCTCTGGGACGAGACTTAAAATCTGCAAATGCTTTCGAAAAGGGGAAGAAGCGGAAACGCAGTAAGCCACAACAAAGGCGGAGGGTGGCAGTCGCTTAAAAAGTAGTGTAGATTTGGACGAGGCTGCTGACCCCTGCATATGACGGGAGTATAAAAAGTTGTATTTCTTAAACATCCCACGTCGAGGTGGAATAAGCATTGGAGAAGAGGATAGGTCT
>182408:estExt_GeneWisePlus_human.C_2093
CCGCTTTCTCTCAAATCTTTCATTGAGCCAGAAAAGAGACATTTCATGCATACACGTAACACATGCCATATAGTATAGAGTGCATATCATAGCTTGGCAACGGAGGATGAAGGAGATATATATGATGGTCGTTTATTTCAAGATAATACCATCGAAACGTTGCTTGAACCAAGCCATCGTGTCGTCCTTCTTGATACGGTGTTGGAAGCCGATTCGTGTCTTCTTTGCCCTCCGCCTCGCCACCCGTGCGCCAGGTCGTCCCATTACAACGTAGAAATCCATTCCGAAGATACCAATACCAGGGTCATACCTCGCACCCAAATCGATATGCTCCTGGATACCGAACCCAAAGTTGCCCGTTTCCGAGAAGTTCTTGCGGCGCAGCTCATACTCCTTCACCTTCAACCCACGCTCCAGAATTTCCTCCGCCTTGGGACCGCGGATGGTAACGTGCACAGCGATCTTTTCGTTACGACGGATACCGAATGTACGGACGGTGTAACGGGCTTTTGAGGTGACGGGTGTTTGGCCGGTGAGTTGTTCTAGGACCTTGGAGGCTCGGGTCAGACGATCACCAGATTCACCGACGGAGATGTTGATGACAAGTTTATCAATACGAGGCTCCCTCATAACGTTGGTGGGTGTCGTTTTTGGTTCGGCCATTTTGTCGAGGATGGTGGTTTGTCGCTGTGCCTACCTTGCTAGAAAGTGTT
>182479:estExt_GeneWisePlus_human.C_2104
AAAAGAGGGTAAGAGTGCGGGGGTTGAACCCGACGAGTGCTACAACATAATAGGGAAAGGAGATCAACAAGCTGGTATCACGAGAAAAAGTACAGAGAAGAAAAAGTGTTTCGTCATGATCGTCGTTCAAAAGCCTCATATCAATGGCCATTGACAGCCGTGGCTTTCGCTTTCGCTGCGACATATTCTGCACCAGCCTTAAGGAAGGGTTTGAAAATGGCATCTGGCTCATGGAAATCGTTGTGGACCACGTTGACGAGGAAACAAGTATCCATGAGTTCAGTGATCAGCTTCTGGGAGGGGGAGTTAGCCTCGTAAAGCTTGGCCCATTGCTGGCCGAGTTCGAAGGCCTCGTCCTTCCACGCCATGAAGCTGACCGCTTCGACGATGGTAGGTTGAACGATCTCCTTCCCTGGGAAGACCCCCCACGTAACAGCGTTGGGGCCGTCCGAATGGGTGTTGGTCCGCAAATCACCACGTTTGTTGATCACATAATATGTAATGTTGCTGTCTCGCTCAATGTGTGTCAAGAGAAGATTCAAAAGTGTTGGGTTGACGAAGAATTCAAGATAAGCCTTCTGATAAACGTAACCGTTGCTTGGGCCCCAGCCGAAGACTGGGTCGTCGCTTCGGGCACTATTCACAGCGGGTTGCGAGTTGATAGTCAAGAAGCCAAACTCGTTCATGGTAGCCAGCTGCTCGGCGATGACGGAAGTTTCCTGGGAGGGTGCTTGATCTGACCATGGCAAAGCCGATAGTTTCTTTGTGCAGAAACGAGAGAAAAGGGATGCAATATCAGCAAAACTTGTCGGGTGGCCCCAGAGTTTGAGAGCATCCTCTTTGGTTTGTTTAATCCAAACACCATAACCATCGAGCTCTCCATAAGCAGGACTGCGTGAGTCTCCGAAACGTCCATTGGGGTATTCATCCCAGTTTTCTGTCCGAGAGATGTAGGATTTAGTCCTATTCGCCCAGAAGATGGGACGGATTGATTCTTGACGTCTGTTTGGTGTGAGAGACTGCCTCCAAGGGAGGGGCTTGATGGTCTCGATTCTCGGGACAAGGTTCAGTTCCTCCAACAGCATCTTCGTGCCCTTCTCCAGATTCATGGTATAGAAATGCAAACCACGAATTCCGATATCCTCTTTGAGGATTCTTCTACACATATCTGCGACTAGCCTCGTTCCGACCTCCCTGACCTTCTCGTCATCGTTCTTTATCGGTTCAAGTGCGTCCAAGAAAGACTGCGGCACTACAATTTTGGCCAGGCTAGTGGCACGCTGGAAACCGTTCCATGTCTGGATAGGTGCAATACCTGGGACGATAGGAATGGTGATACCCGCGGCTCGAATGGCTTTGACCCAGTCGATGAACAATTGGACATCATAAAACATTTGGGTGAAAATGAACGCGACGCCAGCATCAACCTTCTCCTTCAGCCATTGTATCTCCTGGTCGCGTTCGTCTGGGGGGAGCGCCATGTGCTGAGGGAAACCTGCAACCGCGATGTCAAAGTAATCTCCGTAGTCGCGGCGGATATGCCTGACGAGGTCAATTCCATGGACGAAGCCACCTTCTACTGCTTCCCATTCGTCTTTGCCAGACGGTGGGTCGCCTCGAAGAGCGAGGACATTTCTACACCCATGTTGCTTTGCTTCCCGCAAAGCGATGTCCACCTTCTCTTTAGGCATGTTGGTACATGTTAGATGCATGCACGTCTCCATCCCAATCAAACCCTGGCATGTTTTGACCATCTCTGAAGTAAGGTCCGAAGTCCTACCACCCGCATTCCATGTAATGTCGATGAATTCAGGGCCTAATGCGCGCATGCGCTCTATACGATCAAGTAGATTCTGGAGGCCCTGTGCGGTTCGAGGCGGGAAGTACTCGAAGGACCACCATATTTTGTCATTGTTAGCAGATTGTTGAATCTTTTGAGTGATTTTCATGATATGTCGTGTTCTGGTCGTCGAATAGCTGAGCGATGTGGTAGGAG
>182517:estExt_GeneWisePlus_human.C_3007
GNTCTTGATTCCTCATACTGAGTGGAGTTCGACTAGATTCTTGTCCTGTTCCATCCATCCGAATTACATGAAACTCACAACTCACACCGCCGTAATACCTGCCTCCTTCAACTTCTCTAACAGCTCATCCACCGATCCCACCTTCCCGCCCCCAACCCTCTTCGGCGGTTCCTCCACCTTGAGCAGCTCCAATTGCGGTGTATAATCCAATCCCAGGTCTGCAGGTGTGATCGTTTCCACGGGCTTTTTCTTCGCTTTCATGATGTTAGGCAAAGACGCGTACCGCGGTTCGTTGAGTCTCAGGTCGGTGGTAATCACAATGGGCAACGAGCACCTGAGTTCCTCTGAACCACCGTCGATTTCACGTGTAACCAACGCCTGCTTCTTCTCTACGTCCACTTCGATTTTGGATGCAAATGTGGCTTGACTCCAGCCCAGCAAACCCGCGAGCATCTGGCCTGTAACGCCTAGATCGTCGTCGATGGCTTGTTTTCCAAGGATTACCATATCGATTTTCTCGCCTTCCTTCTGCTTCTCCATCCAAGCCTTAAAGGTCTTCGCCACGCTCAACGGCTCAGGCCCAGCGCTGCCTTCCTCGCCATGCTGAACATGAACCGCTGCGTCCGCACCCATGGCTAGGGCCGTACGAAGAGTATCCAGCGATTTAGGAGGGCCGATGGTTATGACTTTTATTGATTTGACCTCTGTCTTGAGTCGCTCGCGCAGGCGGACGGCTTCTTCGACAGCAATTTCGTCGAATGGGTTCATAGAATGCTTGACGTTGGTATCAATACCCGTCTTTTGCGGGTTGACGCGAATCTTGACTGCATAATCGACTGCGCGTTTGACGGGCACCAGAATGTTCAGCAACCGGGCTGGAGAGGGCCTCATTGGAAACGAGTGAA
>182555:estExt_GeneWisePlus_human.C_3014
GACGATGACGGTCGCCGTTCAACGTTCGCATACACTCAAGGAATCATCACAAGGTAATCACGCCATTCAACAACGATACAACATCATCATTCTAAGTCAACGCAAAACTACCTTCCAGCTCACCCTCCATCCAATTCATGAATCAAACACAAAGCTAACACCGACCTTGTGCGAAGGGCCAACAGGGGAAGGATCGTTCAACTTTTGCGTGTCGAGAGCAACACCGAACGAGGCCTTGACACCAGGACGGAGGGTCTGTGTGTAACCCAAAGCAACGACACCAGAGTTGTTGATCTTGGCTTTCACAAAGGCGGAAGAGTCAAGTTGAGCCTTGGTACCGACTTCAAGCGCAACGCCACCATGAGTAGACTTGGAGTCATACACAGCCTTGGCACCAGCCTCGACGTCACGGCTCACACGGTGGTAGTAGCTAGCAGTAAAAGTCTTCAAGTTGTTAAGACCATGAACGGTCACAGCGTATTCAGGCGCATTATAACCAAGAGCAGCAGCATAACGAGTAATGTTGCCCTCAGTGACGTTGTAAGCAGCCTCAGCACCAATAAGGAACCCATCACGGCCCAAAACAGTGTCAGCAGTGAAAGTGGGGCCCTTGAAAACGTCAAGAGAAGCACGGGTATGGAAGCCAGACTGCTTGTAAACAGAGTTGATAACAGCAGTCTTGTGGCCCTTCTCCGGGGAAAGAGTAGTGTGGAGATCAAGTTTAAGGCCCTTGGCGACTTGGTTCTCAACCTCGATCTGGTTGCGGAGGACGTTGGAGGTGGTCCAGGCCTGGGTGAAAGTGAGCCCATGAGCCTTGTTGGTCCACTTGGCTTCAATGTCGCCGTGGATGGCGTCGGTCTTTGAGTCGCGGGTACCGGCGACCTTGAAGGCGACGTTGGAGGGCGTTTGTGTCTTGACTTCGAGGGCGGTTCCGTGGAAGTGGTAGTCTTTTCCGAGCAAGTCACTAGAGGACTTGCCGAGATCCTTCCATGAGGGGGGGACAGGTTGAGGGAGAGACATGATGTATGGATGAGAGTTGGAGTGGAGTAACAACGGTGACGGTTG
>182556:estExt_GeneWisePlus_human.C_3015
TTATCTCTATGTGCTGCCTGCCCTCGCTTTGTGCTCCACTGCTGTAATTTATACAGCAGGCGAATGTGTCGTACATGTACCAATGAATAGTTTACATGAGCTTTCCATAACCGTTTCCAGTCGGAGCGGAGCCACCTGACTTCTTTAAGCGACGGTTGGTAGCAAAAAGAATGCTATCTATTATCGACGCAACTGTGAGTACTCCTCCAATGATGGCACATGTTGATGTCAGGAAGTGCGCAAATGATTGCCGCGTTTCCGCATGGACAACAAGAATTGGCGAAATTTCAAAGTTGAAGAAGGCACCTGGTAAACCGCTAACACCATGTTGGACGTGAATTCCACCAGCTGTTTCCCCAGCAGCGCCTTCGGTCAAGTCGCGTTCAAATTGTGTCGTGCTGTACTGATGTGTGTTCACCTTCCTGCCATCGAGCGTCCGGAACTGCGTCGAGACGACTTTGAGGAAATACTGGAACATGTATTGCGCTTTTGCGGTCCTGGCAATGGCCCCATCAAGCGGATTCTCTGTCAATCCCATACGTTGCCTCATAGCTGAACCAGCCGCTGCTTTCCAATAATCGTATTCATCATCGCCCTCGAACGCAAGATGATGGATGGTGTGAGAGAAATCATGACGGTTTCCGTCATCACGCAGGTAAGGAACCAGCTCGTACAGATTGCGCGCGTTGGTCTGGAATGAACGACCGGGAGAGAGGTGTATGTTGCCGATGACCTTGTTTACGCGAATCCGTCCCGAGATGTTGCAGCCTTCATCCGCTTGTTCCTTTAGCTTATCCGCCCAGCCTTCATTTTTGCATTGCTCGATGGCTTCTGGATTGGAGAAGCTCCACCCCCGGTTCACGTACGCTAAACGAACATCCTCGCAAGTATTGCAACATCCTCCTTCAGGTTCCAGACCTCCAAAACATGAGCCGCAATAATTCTCTCTTTTCGCGTCGTTCATCTTGTCCAGGTCGTTTCGCAACTCTGCGCTATGCGAGTTGGGCACTTCTTTACCGTGCGTGTCAAGCCGGACTTTCATCACATTGTGAGAAATATCTCGTTGAAGTTCGCCACTGATATCCATAATGTCCAGACTGAGCAGATAGCATGGTACCCTCGGGAACGTCACATTCAAATTGACCGTCAGCTTTTCTCCTCTGCTCTTGTCCACAACAATTGATGTGTCGATATTCACCGCCCGATAATCGATAAATTCAACGAAAGAAAAAGCCAGGATGATTGCAGCAGAGATAATTGTCAATAGAGCTCCCGTTCGTGTCTTGACCTTGACATCCTCTGTCGTTTTACCAAAGGCATCGACGCCCTTGAGATTGGCGAAGAAGCCTTTCGCCATTGTAATCTATGCAGGCGTGCAGCCTCCGAAAACAGAAAAAGAAAGTTGGAGAGAAGAAAGTGTTGGGAAAGTGGAAAA
>182574:estExt_GeneWisePlus_human.C_3018
TCGAAACATGACCTTTCTGAGGCGTCAAAGCAAACAGGAAGTGTATTCGATGGCATACGTAGCTCTCGCACAGCGCAGTTATCTCTACCCCACCGTCCATTCAAAGTTCAACCTCCCTTATCCCATCTTGATCAACGATCTTAACCTTGTACTTGCCAGGACTGACAACAAGACGCTTCGCAACCTCATCAATACACCGTTTAAGCGTAGCCAGTCCCTCCTCAATCGTAGCTTCAGGATTATGATATCTATCCAACAAACTCAACGCGAAATACGATCCATACCCATGCGCAGCGAACGGCACCTCCGTCATCGTACCAAGGTAATCAATCCAATAAAGGTGGGGATCATGCGACGCCGTATCGTATCCCCCAAGAAGGAGGTTGACGGAGTAAGGTTTACGTGAACGCAGCGACTCCGCAAGGGCACGACGGATCCAGGAAGCGGCTGCTGAGGGTCGCAGAGGGTAGAGGTTGCGGATCTGGTATAAACGGATGTTGCGCTCGACGTATTCGGCGAATTGGACGGTGTCGCCTGGTTCGCCAGAGTACGCCATGAGGAGGTGTGGGCTGAGTGTCTTGATTTTGTCCTCGTCGATTTTCATCTTCACGATTGAGCGGGCAGAGGTTGTGTCCGCCGCAACTATCACATAACCCTTGCCGGTGATTGCGAATGAGGTCTCCATGACTGATTAGACGACGACGAAGACAGAGTCGTGG
>182606:estExt_GeneWisePlus_human.C_3026
CATCAGTGGAGCGTGTTGATATATATAACCGGACAAAAGACATTGGATTGTGCAACGATCTCCATGTTACACCCACAAGTTACCCTCCTCTCTCTCGCCGTCTCTTTGACTGCTTCTATACCGCCGGTTGCGGCGACGGGTTATACCATGGTGAAGACGTTCGCGGGCTCGACCTTTTTTGATGACTGGAAATTCTACAACAACTATGATAACCTAACGAATGGAGACGCCATATTCGTGTCGTCGTCCGTGGCGGCATCCTCGCAACTCGCCTATGTAGATCCTTCAACAAAACACGCTATTATCAAAGTTGACAACACTTCCACCGTCCCTTACAACCAAAAACGAAATACCGTTAGAATATCGACCAATGACAAATTTAGTGTTGGCAGTGTCTGGACGGTTGACATGCTCCACGTTCCCTATGGTTGCTCCGTGTGGCCGGCGTGGTGGTCACAAGCTCCAGCTTGGCCAACAGGCGGGGAAATCGACACCTTCGAAGGCGTGAACATGGTCACTAACAACCAGATGGGGCTACATACCCTCGCTGGATGTAAACAAGTCTCCCAGGTTCAATCGTCTACCCTCGTCAACTCCACCGACTGCTCGTACCTCACCAACTCGAACGAAGGCTGCATCACCACCAATCCCAGCACGGCATCGTATGGAGCGGGTTTCGCACAGGCAGGGGGAGGCATGTTTGTTACCGAATTCGCGGAAACTGGGATCTCTATCTGGTTCTTCTCCCGTGCAAACGTTCCGAGCGTTCTGTCATCTAATTCAAGTACAATCGATACCTCCACCCTCGGCACGCCAGTCGGCAACTGGCCTGCTGCGGGTTGTAAAATAGATACCTTCTTCGCGCCGCAAAATTTAATTTTCGACATCACCCTTTGTGGAGACTTCGCTGGTGCTGCGAATGTATTCGCGGAAACTTGTCCAGGGACGTGCTATAATGACTACGTGGTTGGGAACGGGTCGAACTATGCGACTGCCTACTTTGAAATTGCGTCCGTGAACGTGTTTAGCAAGACGGGAACGAATACTATTGTGACGGGCAACTCAGCGTCAGCGTTGTGCCTCAGCCTTTCGACGCTAGCTTCATGGTTAGGAGTTATGGGTGGTATCTGGCTATTTCTCGCCT
>182669:estExt_GeneWisePlus_human.C_3038
GGGCTGTGGCCGATGCCATGGAAGTGATTCCCAGGACTCTGGTTCAGAACAGCGGGGGAAACGCGATCAGGGCATTGACTGAGTTGAGGGCGAAACACGCAAACGGAGAGAGCTCCTGGGGTATTGATGGTAACACTGGAAAATGCGTGGACATGAAAACGTATGGGTTGTACGAATCTGCCAGTGTCAAGATCCAAACCTTGAAAACTGCCATCGAGGCTGCGCGCATGCTCCTCCGTGTCGACGATGTTGTGCAGGCTATCCGAAAGGACAAGGAACAAGGTGAAGCTGGGCCGGTACAGGGGCCCGAAGACATGGTGGAGGGGTAGGCAACACAAAAATGTACCGTAGGCCAAGTGGAAGTACCAAAATCTCAATAAGACTTAGACATGTTATGCCGACGGTCGTCAGCCTGGAATGCCCATTACGATATAAGATTATTAAATATACTCTAGGCATCAACATGTATCCAATTTACTGGACCTTGACCGTCTTCGGCGCGCTGCCTTCAGCCTCAGCCTCAGCCCTGATCCCCTCCGCCTCCACCTCATCTTTAAGCTTCTGTTCCATCTTCTCCTGCTCCTCCTTTGACGCATTCTTCATCGCATTCTTCGCAGCTTTCACCCGTGCACGGTACTGGCGGTACTTATCGTCCGTTCCAAAAATCCTGTCCCACCACCGGAAGGATGTGGAAAAGTTGTTGGTGAAGGCCATGTGGTGGAAGTCGTGGTGCTCGGCTCCGGACCAGAAGGGAATGATGTTGTGTAATGACCAGGGGAAGTCATATCCACTATGCGCGTCGATAGCTTGGAAGAGGCGGAGGACGATCCAGGCGTAGACAGTGATAATGTGCAAGTTCTTCGTAAAGAACACGTAGAGGAGTGGACCGAGGATCGTGCCTGCACCGAGGATGAAGACCTCAGCAGGATGGGCATATTCAGCTGCAAGGCCAAAAGGTGCCGAGTACTTGTGGTGGATTTTGTGAATGTGCTTGTACAAAACACCGGTATGGAGCGCTTGGTGGGCAAGGAAGTGGAAGAAATCCTCGAACACGAAAAACAAGAAAATTTGAGGCGCCATCGTCTTCAACGAAGGGAATGGGACATGATACGTGCTCATTCCAAGGCCTTCTGCCGTCGGATGGAAGAGCCAGATCAAAGGAAGTTCAATGGTAAAATGGGAGAAAAGCACCTGCTTGGTGCATTCCCACTGTTCAGCGGCCGTAGGAATTTTGTTGGCTTGTAGCTTCCATTTACGGAAGAACGGTGTAGCGTCGATAATAATCCATGGAATGCTTCGTCCGAAATATACAATCTCATGCATGAGAAAACTCATTAACCCCGTAGCGATAATAGGGTTTCCGATCCAGACATACCACGCAACCCACTGCTGTTCCAGCCACGTCAAGGAGGAAAAGTCAGTTGCTGGGTAGAGCGCGTCGTAGTACGGCGAGGGTATAGTGGTGGCGTTGAGGAACGACATGGCAACCAGTCCCGGTGAAGAGGAAAGGGGAGTGGAGGACTGGGTATTTTGCGGGACAGCCTTTTATCCCTGCGTCGTGGTCAAGACAGAA
>182791:estExt_GeneWisePlus_human.C_3062
GTCTGTATTTTTTTCTTGATGGACGATATCTGGATGTGATGTAACTTGTATAGAGCGTGACAAATATAATATCACTACGAATGGATGTGTGTGCGACTAGGTGTAATCGTTCAAACAAGGAGGGCTCTACTTTTTCATCATTACCTTCTGTCCGACGAGCGACAGCCTTGATATTATTATTCTTCCTTTTGAAGATGGGCCCTCTCCTCTTACTTTCCTCCCCTCAGTCAGCAGCCAACTCCATCTTGATGTGGGCAATAGCGGCAGCGGGGTTGAGGCCCTTTGGACACGTTCGAGAGCAGTTGAAGATGGTATGGCACCTGTATAAACTCATCTCGTTTTGGAGGCGTTCCTTGCGCTCCGCGCCGTTGGCATCCCGAGAGTCGGCAATCCACCTGTAAGCCTGCATGAGGGTAGCGGGCCCAAGATATTCATCTTGGTTCCACCAATACGAAGGGCAGGAGGTGGAGCAGCAAGCGCAGAGAATGCATTCGTACATTCCATCCAGCTTCTTACGTTCTTCCGGGGATTGGAGGAACTCGCCTTCAGCGGGAGGGTTGTCGTTTTGTAGCCAAGGTTCAATCGACTTGTATTGTTTGTAGAAAAGGGTCAAGTCGGGGACAAGATCCTTGACGATGTACATGTGAGGTAAGGGATAAATCTTGGTGTCCTTAGCAGGTTCCCTGTCGATCCTGCAGAGGCAGGCGAGGGTGTTCTGACCATCTATGTTCATGGCGCACGAGCCGCAGATACCTTCACGGCATGAACGACGGAAGGTAAGAGTGGGGTCGACTTCATTCTTGATTTTGATGAGGGCGTCAAGAATCATAGGCCCAGTCTGATTCAAGTCAATCTTGTAGGACTGAAGGGTGGGCTTCGTCGCTGGTTCATCTGGGTTCCAGCGGTAGATCTTGAATTCTTTCTCCAAGACAGGTTTCTGTGTTGGGACAGCCTGGAACCTGCGAGCTGAGGAGCTGAAAGCACGCCTGGCTTGTCGGGACAGGGCGGTATTCATGATAATGGAGGACAGACAAA
>182799:estExt_GeneWisePlus_human.C_3064
ACTGGCTTGCCCAGCAAGTTCCTCTGCGAAGGAGGAGGGATTGAAGGAAAGTGGTTAGTTGACAAGGTTCGCTGAAGGTTACTTGGTCTCCTGTATTGATATGTACTTTAGTTTCTACGATTTCCAATGGTGAGGATGATATGTGTCTGGTATATGGTGTCCCGAGAAAAGCGAGATGGATGAGAAATTAGGCGGTGGCAGGGTCGTCGATCTTGACCTTGTTGAAGAGGTCTGCCAGGTCGTCCGCGGATGTATCCACTTTTGCAGACTCTTTCGCTTGTTCCTCGGCCTGTTCCTTCAATTCCTCTTCCTCTTCCTCCTTCTCCTCTTCCTCTTCCTCCTCCTCGTCTTCGTCAGTCGCGAATAACTTCCCACCCCTCTGTTTGAGACTCAAAGCAATAGTCTCCAGGTGCTCGTCATCATCTTCCACCTCATTCCACTGCAGCTCGAGCCTCATCAGACTCGTGAGATGAGTCGAGATCGTCTGAGCAAGGAGCGAGAAGGTTTTGGTTTCCAGGTTGTTATTCTGCAGCTGAAGTGTGTGCAACTTGGGATTCGATCCCGTCGTAAGGCTAGTCACCAGGATCGGGACCTCACCCTCCGCAGAAAGTACGCAATCGGAGAGGTTAAGTGTATGAAGGTCTAGCCATGACGGCAACGCCTCTGTCCAAGCCTCCAGACCAGTCAGCTCGCCATCGGCGGTGAAAGTATTATCTTGCAGATCGATATGTTGCAAGTGGGGATTCTTAGCCAACCCACGCGCCAGCGCAGTGACACCCTCCATCCTGATCCCATTCTGTGGCATCCGGACTTCCACAAGCGTGCCATGCGCCGCGAACGCTTCGGCCCACGCTGGCGCTGACCCATTCTCCAACCGATTCCGACCACAGATGACCGTTCGCAAATTTGAGGTCCTCCCTTCCGCTTTACTAAGCCTCGCTGACTCTACCAACGCTTCTGCAATAACTGAGCCACCCGCGGGACCCAAGCCGTTATTGTTCAGTTTCAGGATTTGGAAACTGCGGTTATGCGTAAGGAAGGGGACCATTGGATCGACGGATCGTCCACCAAAAGCATTGTCGCTCAGGTTGAGCTCGACGAGGGAGGTTTTGTCTTTGAGAGCATCGCAGATCGCGGAAAGCGCGAGTGGGATTTCAGAGATCAGACGACCGGTGAAGATATCGGCGAAATCTGCGACCTTGAGCACCTTGGTTTTATCCAGGAACTCTGCTAGCGCTTGAGACGCGTCGACGCCGAGTGTATTGCCCCCAAAGTGGATTTCCTCGATTGTCGTCGGATCAACGTCCTTTAAGTATGGTTCAATATCGGCTCTTGTGTTGAGCTTAAGGCCCTTGCCGTGTAATGAAAAGTTTTTCGTCGTCGAGGTGGAGGCCA
>182845:estExt_GeneWisePlus_human.C_4002
GCACGGTAACGGAGCGCTGCATTTGAAGTGTAAAAATGGAATCATCAATTGCCAACGGTGTGGGTGGTATACTGCTATCGATTCTAGACGTCCTAGACTGTGGGAGGCTACCGCGTCTTGTCCTCTGCGAGGATTGCGTCATTGAGTTCGTCCAACGGTGCCAATTCCTTCTTGTCGACCAAGTCGAACTCGTTCACGAACAGGAAGAAGTGTCTGTAGCTTGTGTTAAGGTGAGCTTCGATTCCCAACGCGCATATGTGGTCAAAATGGTTGCTATATATATGTGCATACACTCGGAATAGGCGGCGCACAATGGTTCGAACGGTGTCGCGGAAGTTTCTAGGGAACGGTACACCAATCTTGTTCGGGAAAATGTTCTCATCATCCAGGATGTTTTGCGCCCAGTTCATAAGCGCGTCAACATATTCTGGAGCTGGTAATTTAGTCGGTCTCTTGTATTTGACGCCATCTTCCCACAGATATTCATATCTTGGTCCCGCTGACATTATTGGGCATTCTTGCGGGGTGCAGAACTCCGTGACCGTCCCATACAACATATTAAGATGATTGAAAAAGTCGACCGTGTGAACCGCAAGCCACTCGTTCGTGTCCTCGCCCTCCGGGAGCTGGACAGCTAACCTCAGATTTCCTGATCCCAAAGTTGCTTCGGCATACTTTCTGAGCTGATATTGTTTCGTCCCCTCTGGTACATCCTTTCGTGGCTTAAATGTTCGTGTTTTACCGAGTCCAAAGAACGATGACATTGGGAGCTAAGGACAGAGTTGGACAGAGTGGTACTTTGAACAACAAGATC
>182853:estExt_GeneWisePlus_human.C_4003
GCGCATCCGACCGAGTTCGACTTCTACCTCCAAAGCCATGGAGGTCTTTTAGGGACTAGCCGCCCCGCTCATTATTCGGTATTATATGATGAAAACAACTTGTCGCCGGATTCCCTCCAGTCTCTCTCGTTCGCCTTGTGCCATGTTTATGCTCGCTCGACGCGCTCTGTTTCTATTCCGGCGCCGGTTTATTACGCCGATATTGTTTGCTCCCGAGCAAAAAATCACTACGATCCTGCTGGCAGTATCGACTTTTCTGATTCCGCAACGCAAGTAGACGCCAACAACTCTCTCGATAACTTCCGCCGTGATTTCAAGCCCCTGCACAAAACTCAAAGCACTCTGATGTATTTCTCTTAAGCATTTAAACTCACGATCAATGTCTCCAATTCAATTCCTGCTACTTACTGTATTCTGTAACATTGATCTCTTACCACATACTGTGTTTCTGCTGTAAAACTCTCATCGTACTTAAAAGGAGTGATATCATTCCTCAGGCTTTTGGTCGTCCCCCAAGGAACCTCCCCGATTCAACCACCACATCCCAGCATTGAGGTACGTCGCATACGCCAACCATGCACAATAAGGAAGCAAAAAATAAGTGGTGGTCGCACTGGTGGGGCGGTCAAGTACTCTAGTCATATACCAGGTTGTTCCGGTCAATAAAAGACTGTCCACCAAAGCAACACCCGGCTTATGACCTTCAAAGAAAATGGGACTCCAAATGCAGTTCAATCCAAGCTGGGCGTAATACAATGTTATTCCAAGGGAAAGATCATCCCTATCAGCGACGGATGTGCTGTCGTCTAACGCTTTAACGGCCACATGGGAGGCATACCCCATAGATAGATATAGCAAAGTCCAGACAAAAGGAAAGACCTCGCGAGGTGGACGCCCAGGGGGCGCGTTCAAATTATGATACCAGTTGCTATTGATTGGTTTTGATGAAGGTGGAGAGCCGACCAGAAAGCCCAGAGCTAGGGGAAGCCCGAGAGCAGTGACGGGGTTTCGAGGGACAGCGAGGAAGATGTTGGGAATATTCAAGAACATGGTTGTACGTTGTGTAAGGATCGGTTGAA
>182923:estExt_GeneWisePlus_human.C_4018
TTTCCCTCGCCGTCTTCGACGACGAAAAGACCTTTAAGATGGTCACACACGTACTCTTCGAGTCGTCCTCTGGGTATGCCATCTTTGAGGCCAAGCTTACGGAGGACATTGGCTCCAGGTCCTCAGCGGTCCAAGAGTCGATAAAGGATTTGGCAAAGTTTGGGAAAATGGTGTCGTTGATGAGCTTTTCGCCGTTCAAAAGCGCTGCCCAAGCATTGGAGAATATCAACGACGTTTCTGAGGGTATCATGAACGACTACCTCAAAAATTTGCTCGAGTTGAACCTCTCTAAAACCTCGAAGAAGTCGCGCGTGACGTTGGCCGTCGCAGACTCGCTGCTCGGAAAGAGCATCAAGGAAGTTCTCGGCTTCAACATTGACACCTCGGAAAAAGCTCAAGACCTTATTCGTGGAATCCGACTCCACGCCGATAAGCTGCTGAAGGGTCTTCAGACAGATGACCTCAAAAAGGCCCAACTCGGCCTGGGTCACTCCTACTCGCGCGCAAAGCTAAAGTTTAACGTGAACCGGATAGACAACATGATCATTCAGGCTATTGCGTTGCTGGACCAACTCGACAAGGACGTCAACTTGTTCTCGATGCGCATTCGGGAGTGGTACGGCTATCATTTCCCAGAGCTCGTCCGCCTTGTGCCAGACAACCATCAGTATGCTCGCGTTGCGCATTTTATTGGAGATAAAGATAAGCTGGACGAGGACAAACTTCCAGACCTCGCTGCCATTCTGGACGACGATTCAACACTAGCTCAAAACATTCTTGACGCTGCCCGTGGTTCCATGGGATCGTCACTATCCGAAATCGACATGCTTAACATCCATTCCTTCGCCAATCGTGTGGTTTCCATCTCGGACTACCGTAAATCACTCGTGTCATATCTTGCAGAGAAGATGAACCTTGTCGCACCTAGTTTAACAGCGCTTCTTGGAGAGAGGATTGGTGCACGTCTAATTAGCCACGCGGGAAGCTTAACAAACTTGAGCAAATACCCTGCGAGTACTGTGCAAATTCTTGGAGCGGAGAAGGCGCTGTTCAGAGCACTTAAGACAAAAGGGAATACTCCTAAGTACGGTCTCCTCTACCACTCTTCCTTCATAGGCCGAGCCGGGCCAAAGCACAAGGGTCGAATTTCCCGATTCCTGGCCAACAAATGCTCAATAGCGTCAAGGATAGATTGTTATTCTGATAACCCCACATCCAAATTCGGCGAAGCTCTCCGCGCACAAGTGGAAGAACGTTTGCAATTCTTCGAAAACGGAGAACCACCTACCAAAAATGCCGACGTCATTCGCAAAGTTTTGGACGACCTCGCTCTTGAAGAAGGGGATGATGATGACGTTGACATGGATGGTCCTGCCTTGACAACTTTGGAAGCCACTGCCCCAACACCAAAGAAGGATAAGAAGAAGAAAAGGAAGAGCGATGATATGGATGTGGATGCAGACGAGGAGGATGAACATTCAGTCAAGAAGGTGAAGCTATTGAAGGAGGAAAAGAAAGCCTTGAAGAAGGCTAAAAAGGAGAAGGCCAAGAGTGAGGCAGCTTTGGCCGGAGAGGACGGCGAACCAGCGAAGAAAAAGGAGAAGAAAGAGAAAAAGGAAAAGAAAGAGAAGAAGAAGAGCAAGGAATGATCTAGTGCTTTCTCTCTCCCGTCGTCCTTCCTTTTGTTTTCACCTTCTTTGTATATATCAATTCC
>182940:estExt_GeneWisePlus_human.C_4020
AGCAGTGATAGCTCTTCGGAAGAACTAGATCGACGTCGGACATGACTTAAGTATGAAGTTACAATTAGCATCCCATAGAAAGTGCATAGAATTTCTTGCAATGATAAAATGGTTTGTGTATCACTCAAGAAGACATGAATGATGGGATCTGAGCGCAAATAACATGGCAAAATGACACTAATCCTCCTCATCGTCGGCCCCAGCATCTCCACCCGCCTTGAACTTTTCGATTTTGGCCGCGATGTTGGCTTGCCTTTGGGCATGAGTAAGTTTCTTGTCCTTGTGCTTGACGCTTTCAGATCTCCAGTCTTGAGATTTATCTGTGGGCTTGAAAGTAGGATCCTCACGGATAGCGGAATGTGCGTTTGTGTATATCTCTTCAATATCGTCTGAACCAACACCATCTGCCAAGTAGGTTGCAAATTGCTTCTTGAATCTTTCATCATCTTCCTCTTCCAAACTCTCCATGTATTCTGCAACGTGACCACCAAAGATGTACTTCTTGAGAACTTCAGCATCCAACTCCTTGCTCTCAGGGTCAAAGCCAGGGAAGCGTTTTTCGGAGTGGGGGATGAAAATTCCACCGTCGCTGGCGCCCTTCATGGCACCGAAGACGCGTGAACCCGTCGATGTGCGTTTGAGGCCAACGTCAAGGTAACACTTGAAGGGCCGTGGTGCGTCTTCCTCATCGAGAACTTCGGTTAACTTGAGAGTGCCATCGGGCTCCGTGACGCCTTCATATTTATCGGCAAGTCCAAGCTTTGTCAGAGCCCGACGAGCGCAAAGCAGACCAGTAGCGTAAGCTGCGGACCAGTTGGTGAGGCCGTGGTTGATTCCGTACCGTGGCAGTTCTCTCGAGTGGGCGGCCGTCAAAACAAAATCACCCTGAAGACGTGCATATACGATCTGGACGATGATGTCGCGGTTAGTGAAACGGACGACGAGGCGGTATTTTGGGGCGTTATATTTGTTTTTCGCCTGTGTCACAAGGCGTTTACGGGCGTAATAGTCGGTTTTGCCCTCTCTTCTCCTGCGGTACTTGACCTGAAATCTGGAGAAGTACGCGTCCGACTTGAGTTTCTTGACGAAGGGCATCTGAA
>182956:estExt_GeneWisePlus_human.C_4024
AAGATCAACACCTTCCACAATGCCAAAATTTTGGCCAACCATCCTTTTATTTTCTGGCTTTGTCTCAGCGCTTGCCTCTAGCCAGTCATTTGAAAATACCGCTATCGTCCGGACAGTGGAACTTGGGGGCTCTGTCGTCCACGTCACTACAACCTACGCAATCAAGTCACTCACAGGAGCCTCGAATGTCTACACAATTGCAATCAGCCATGATGAGAGAGAGCATACTAGTTGGCTAGAGGCGAAGGTGAAGGGTCAACAACAGTCGCTACCCACCCAGGAACGCGCTTTCGACGCAACCAAGGGGTATCACTTGGTGGATGTCACACTACCAAAAACCCTTCCTGTGAACAAGACCCTAAATCTTGTTCTTGAGACCATACAAACCCACGTTACACACCCTTACCCGGAAACCGCAGCACAAGGCGACGACCAATCTCTCAAATATACAACCAATCTCTTCGTCATCAGTCCTTACGCGACTTCTGTACAACGTACCAAACTTAGAGCCCTCACCCCTCGCCTTCTGTCTCATACTACGCCCGAGAACGTCGAAGCTTTTACGAACGACGCTCCCGTTACAACATCTGGTGCAACCATCGTGTATGGACCGTATAACGATATTCCTTCCTCCACAACACATGCCTTCATTTCGGAGCATCAGCAGCCTATCACTGTTCACTATCATCATGAGCAACCAGTCCTCGAAGTTTCAAGGCTAAAACGAGTGGTGGAAATCAGTCATTGGGGTTCTAATTTGAATACGCAGGATGATATATTCTTACACAATGCTGGACCAGCATTGAAAGGCCATTTCTCTCGTTTGGACCACCAAACTCAGTCGTACTTTAAGAGGCCCGCTCCACATGTTCTCTCAGCCCTTACACTTCACCTCCCCGCGGGCATCCGAAATACTTACTATTATGATCTGATTGGAAACGTATCCACCTCAAAACTCCGAGCAGCTGCCTCTGTTCCAAAAAATCAGCAAGGCAGTCAATTTAGCATTTTGGAACTCAAGCCACGATATCCCCTTCTAGGAGGGTGGAATTACAGCTTCACACTTGGATGGGATGCACCCCTAGAAGATTCCGCCAGCTACGACAGGCACGATGGCAAATACATCGTTGAAGTGCCTATCTTGACTCCGATTCCTGGCGCAGTAGTTTCGGATGCAGAGTTGGTTGTTATATTGCCTGAGGGTGCCTCGGATGTGGAATTTTCTCTGCCATTCCCCGCCCTTTCGACCACAATCGGAACACATATTACTTACCTGGACACTACAGGGCGTCCCGCGCTGACATTTAGATATAAAAATTTGACAATCAGACATGCCCAGAACATATATGTATCCTACAGGGTGGCGACGTCGGCTCACCTAAAAAAGCCATTCGCTGTGGCGGCCGCATTTTTCAGTGTGTTCATCCTTGCGATGTTCGCTCGGCGTGTCAACGTTACGCTTCACCAAAAGAAAAAGGCCGTGTAACATAGCGAGAGATACATACCTTCCTACTGAAAGCTAATTTGATGAAGTCAATCGTCCATGATGAAAGGATAAAATATTTGTGAGGATATGTGCATGCTGTACATCATTGTTTGAA
>183024:estExt_GeneWisePlus_human.C_4037
AGTAGGAAACAAACAGGCATTCGTATGTGTTAAGCCCATTCTTTCGCAAGCTTGAAGGTCCACTCCCAATCTGCGTATACCTCCCCGTCGTCGTCAACCACGCGACTTCGAACGTTGTAGGATCCAGAACGAGCCAGCAGACCAGATGGTGACTCCTCAGGGTCAAAATTCTTTGTGTAAGGTTCCCCGCTGGGCGACGGGCCGTAAGAACCCAGCATTTGCTCCATCTTATCGACTTTCACTCCTGCTCGCTTGACGAGTTGCATGTACCGGACACCGGAGATGATGGAATGGTTTACTTTGAAGGTGATTCGGACATTGTACTCAACTCCTTCCTTGATTATAACAGGGTTCTTCTTGGTGTCTGCCAGCTTCGCCGTGTCTTTCAGATCGAAAACGATCTTCTTCCCCGGTGGCAAGGTAGGCGATGCAAGCTCAAGAGTCAAAACGGTGACTTTGGGACCACTTGTGTTGTCTCCCGCGCCTGGAACGATCCCAAGCGATGCTTTCCAACGAGCTAAGCTCTCGTCTTCGGCATCCAGTTTCGCGTATTCATCTGCAGATTTTGCAGCGCCAGGTTTGTAACCTGGGGTAAAGGTAGGCTTCAGTTCTTCCTGATCATCGTTACTGGACATGATAAGATGCTTTAGTTGCGCACAGATCGTCTGAC
>183045:estExt_GeneWisePlus_human.C_4040
GCAAGCATGATGCATATCGTGATGTTACCCATTACATAGACATGGCATAGGCGGCGTACAGTGAATGTGACTACGACGAAAAACTTAAACCGACTCGAGGATCTCAGGCTCCTTGAAGTCTTTTGCAATTCGTGTGCCTGTCTCGTCTGTTGAGTCACCATGGAGTTCGAGCAGTTTGGACATGTCGAATTTGGGTGATTTGAGGATTTTAGCTTTGCGGACGTAAACGTTTTGCAGGGGGTAAATGCTGCGGGCAGCCTTCTCAATCTCCCGACCAATTGCCTCTGGCACAAACTTCTGGACCAGCTCCTTCAAGTCGCAGTTCGTCGCCTCACGGGTCATGATCTCAAACATTTTCTTCCTAATCTCCCGAACCTGACTCGACTGAGCGTACGTTGTCTTTCTTACTTGAGATGGACGCCTCTTTGTGAAGCCGATGGCGAAGAGACGAAGGAGGTATCCGTCCGTGGTTTTAACATCTACGTGAGCCTCGACGAGTGTTTGCCACTTGCGGACGAGGGAACGAAGTTTGTCGGAAGTGAAATCCATGCCGTGGAAGTTTGTGAGGCAGTTCTTGCCTTGGATCTCGTCAATGCGCAGCTTGATCTTGCGGAAGGACTGCTCCTCATCCTTGTTGAGATCGGCTAATGAGACTTCAATGATACGACCTTTCAATGAGTCGTTGGCGTTTTTCAAGCCCTGGGAGCGGTTGGCAAGGGTTTTCCCTACATTGCGAACTTCGAAGATGGAGGGGGCCTTGATGTCGTACCAATCTTTGCGCGAGAAGGGGTCGACGACCTTTTTCTTGATACCCTTCTTACCCTTTGAAAGGCGCTTGTTCTGTG
>183083:estExt_GeneWisePlus_human.C_4049
GAATGTTTTATTATGTGTGAGATTGATTATCGACAGCTGCAGCGGTCTATGGTATACAAATGGAGATGGAAAGCGACAATGCTTGGATGGACATGCTCAAATGAGTGATGATTGGACATGGAGGAGGGGCAGATTTGAACACATGTACGAGGGACGAGGAAGGGAGATCAAGCAACATATGCGAACGTGTCCTTGGAACCATCGACTCGTTCAATGTATTCCTTCTCCAAGAGGGTTTCGATCGCCTTCTTGATGTCAGGAATCTTTGGCGCAAATCGTTGAGAGATCTGAGAGATGACTTCCTGGATCAAAGCCTGATTTTTCATCGTCTTCCTTGCCTTCATTATTCGAACAATCGTGGCTTGAATGACATATTTCCTGTCCTCATCAACAGCCTTCAAAACATCCGAAGATTCAGCCTTGACTTCGGCCTTAATTGGCAGATTCAGGTTGACACGGATCTTCTTCGACTTGAAGTTGGGATTGAGATCGTACTGATCCTTCTCCTCGTTGATCAACACCTTCGCCTTAACCAACACAGCCAGAACCTGGGTCAAGATGTCCTTCGTGATCGAAGTAGCAGTGACCAGTTCATCCAACGAAAGCGTATCGGTCCGATTGTACTGCAACAGTACCGCCATCTGATACGAGCTCGTCATCAGGATGTACTTTTGGTTCGTATAGTTCGTGCGCAGCTCGTTCTTGGAATAGTTCCATAGCCAGGTGAGTTTACGGCCAGAGTGCTTCGTCTGGTAGTACTTCTGGAATCGGTCGTAGGTGGGCACGATCTCGGTGGGGATGACGAAATCGTGAGGTGGTGGATTGAGTGGCCAGAAATTAGTTCCCAAGACCATGATGCTGAAGGTGATGTCCATGTCATCGTGATTTTGCGACATGCGTTCCTTGAATGAGTCAGTAAGATCCTTGCTCAAACTCATGTCGGTAAACATGCGTTGGAGCTTGTTGGTGTACTCGAAACCGCAAGCTTCTTTGAGTTTCGAAATCATGCTGGCCTCGCTCTCGTCGGACGCAGAGACACCATGGATCAACCGTTTTGAAAGCTTGGTGGTATAGAATGTCTGGAACACATCCTTGTCTTCCAGGTATTTGAACAAAATCATAACACGGTTCAAAGCACCCTCCAGGTCGTCTTCCTCTGCCATCTTGTTGTTCTTTCTCAAAAGCATGTCCGCGTGCTTGGCAATAAGCTCTGGCGATTTGGTCGATGAGCCGCCAGTAGCCGCATTCCGATTGACAAACTCTCGGCAGGCTTTGTCCAAACTTGCCGCAAATCCTGCCTCGCCCTTGAAACTTCTGTTTACAGTCTCTGAGTTCTTGTGGTAAACCTCGAGGAGCGCATCCACATATGCTTTGGGGTCAACTTCCGCATTCGCAGCGGCGGCGCCGGCCTGGCCAACCAACTTCTCGATAGCAGAGAGACCAGATAGTTTGACGTGGGCTTCAAACCTTTTTCGCAAAGGTTCCAAACCTTCTGGAATCCTTGAGAGAAGGGCGTACATCCGTTGCAGATCTTCATCCTTGTCGAAGTCGAGCAACGATTGGAAGCTTTCCCACATCAACTCGGAGTGCTCGCGAATCAGGACCTCTTCGCATTTGCTGACAAGCTCTTTTCGCGTCTTGTTGTGTAGATAACGCTCAACACGATTCTCCTCCTCTCGCAGGCGATCTTCGGCTTTCTTGAGGTAGTCCGAGACTGAATTTTCAGCTAGGAAGGTATCTGATTCCTTCTTGTAATACTGCTCCGTGGCAGCGATGAATGCCGTTTCGAATTGGTCCTTATAGATATCGAGGCATTCCTTATTAGGGTCGGCGTTATCAAGGCCAAGTGACACGAATGAATCCACAACCCGCTTGATCAGACCCTGATCTACGACCTCGCCATTCCTTTGCTGTGTGATTTGACGAAGTACAGCACCAGCCAATTTCGCGTTGTCATTTTGTATGTGCATGAAGAAATGGCTTTTCCATTGTGATAGGGCAAGCGTGTACACCTGATACACGGCCTTCTTTCCCTCATCTCGCTCGCGCTTCACCCAGTATCGATTGAGGTATGTGAATAGACGGTTGAGATAATTAGCGCCTCTAGTGTAATTATCCCATTCTGTGGCGTAGTACCGCAGGAGGTCGACATCTTGCAGAGTTTCAGTTTTCTCAAGCATTCCTTTGAAATGCTCAACAAAATATCCGCTGAGTTTGTTGTAGAGATCGGATCCAACCAAATTAGCGCCAGTGCGATTGCCTTCTAGCTTTCCATGCATTTTGGTCGATGTGCAATAGTTGTAGACGGTCGAGTATAAACTCGTGTACCCTTTGAAGGACAACCCCGTCTCAAAGTTAGTCATGATGTGGTCGACGCCTCCATTCAAGAACGTCCATGTCTCCTCCAGATCCGCCGTCCGAGGTGGCATGTTCGCGAAGTCATTGGCCGGGGCTGCAGATGTTGAGGCCATGATGGAGGAGAAAGT
>183094:estExt_GeneWisePlus_human.C_4051
AACCTTGAGCTTCACTCGGATATACGTATATCTACACTGTTCATCATACACCTGGAATATTTTTTTTGCACTAGAGATAGAATACGGATGAATCTGGGGATTGTTGAAATCCGGAAACTACGACTAGAAGCAACGCGCGAAGTTCTCTGCCTCCCATCGAAGCACTCCGCATCGCAGCAATGACACCCCGTGTTGTCGACCTAGACTACTACTGCACCAATAAATCGCGCGCAGTCGAGACGAGATCTTGCCACTTAAATTAACCAAATTGCGAGAACAGACGCTGTTGAAGCGGAAGGCACATGGACAATCAAGCATAGTTCTCGCGTGCCCACTTGGCACCTTCAACGAGGTTGATGAGGGAGGCTTCAGTCTCCTTCCAGCCACGGGTCTTAAGACCACAGTCAGGGTTAACGAAAAGGAGTGAGTCAGGTAGGATATCAAGCATGGACTTAAGGCGATCCTTGATCTCCTGGCCTCCGGGTACACGAGGAGAATGAATATCGTAGACACCTGGGCCAATCTGGTTGGAATAGCCGTAATGTTTGAACGTATTGAGCAGTTTCATATCAGCTTTAGAGGCTTCGATCGAAATGACATCGGCGTCAAGGCGCTGGATGGAGGGGAAGATATCATCGAAGTCAGAGTAGCAGAAGTGAGAGTGGGTCTGGAGTTGATCGGTGACCCCAGCAGTGGAAAGTTTGAAGGAATCAACAGCCCACTTGAGGTACGCGTCCCAGTCAGAACGACGAAGAGGCAACCCTTCGCGGATTGCGGGCTCATCGACCTGTATAGCGCTGATGCCGGCCTTTTCGAGATCCACAACTTCATCACGAAGAGCGAGAGCAAGTTGCTTAGACTGCAGCTCACGAGAAACATCGGCACGAGGGAAAGACCAATTGAGGATGGTGACAGGCCCAGTAAGCATACCCTTCATCGGCTTCGAGGTAAGGCTTTGTGCATAGCTGCTCCACTTGACAGTCATAGGCCCGGGGCGGGAAACATCCGAAACAATGATAGGAGGGCGGACATAACGAGATCCATAGCTTTGGACCCAAGCGTTCTGTGTAAAAACGAATCCATGCAGCTGTTCACCAAAGTACTGAACCATGTCGTTCCTCTCGGGTTCACCGTGCACCAAAAGATCAAGGCCTATCTTTTCTTGGAAACGAACAACGGCCCCAATCTCCTTCTTGATGAACTCTTCATACTGCTCTTCTGTAAGCTCGCCTTTGCCGAGCTTGGCACGAGCTTGACGAATCTCTTTAGTTTGAGGGAAAGAACCAATGGTAGTGGTTGGGAACTTAGGTAGTTTAAGATGTTTGGCTTGAATTTCTCTGCGAGTGGTGAAGGGGCTTTTGCGTTCAAGCTGATCATCCGTAATTGCCGCGACGCGCTTACGGACTGTGTCATCGGAACTAGATTCGAATTCACGGCGCTTCGCAATAGAGGTATTGTTTTCCTCAAGAGCGGCAGCCACCTTGGGGTCCTGGGAACCTGAAAGTACGGCTGCGATGGTAGCAACCTCGCCCGCCTTTTCGAGAGCGAAGGAAAACCAGTCCTTTTGTTGAGGGGTCAATTTGGTCTCTGAAGCCAGTGTAACAGGGGTATGGAGGAGGGATGAAGAAGTAGCAACAATGACGCGATCAGGACCAAGAGCATCTATTGCCTTCTGTCCAAGCTTGATTGCAGCTGCGAAATCAGTCTTCCAGATGTTGCGACCAGAAACGACACCCAGAGACAGGATGATAGGAGTAGACTTCACAGCGCTGATAACTTCGTCGAGTTGAGCCGGGGCACGGTCAAGGTCGATGTGAAGTCCGGCCACGGGCAACTTGGCGATGAAAGTAAGGTTAGAGTCAAGGCGGGAGAAATATGTGGTAAGAAGGATCTTGGGTGCGACGGGAGCGAGCTCAGCATAAGCAGTGGCGAATTCATTCTCGAGTGCTGCGGCGGTATCTAGAACGAGAATGGGTTCATCAACCTGGACCCACTCGGCACCAGCTTGCTTGAGATCAGTGAGTAGAGTCTTGTAGATGGGGAGAAGCTTGGGGAGAAGACTAATGGGCTGAAAACCGGGTTTGGCGTCCTTGGATGCCTTACCAAGGGTAAGGAATGAGATTGGTCCAAGTACCACGGGACGCGTTGTGACACCGGCTGCTTGCGCTTCTTTGAACTCAAGCAGTGCTTTGTTGAAGTTCAGCTTGAAATCAGTCTCGTCGGAGAACTCGGGAACGACGAAATGATAATTCGAGTCGAACCATTTCTTCATCTCGGACGCAGGCACGTCAACAACCTCGGACTGGCGCCCACGACCCATCGCAAAATAAACATCGAGAGGAGACAATCCGAGCCCAACATATCGCTTGGGAATGACATTGAACGCGGCGGAATGATCAAGGACATGGTCGTACAAGGAAAACTCCCCACTGGGAATGAAGTCGACTCCTTGGGCCTTGACGCTTGTCCAGCTGGCCCTTTTAACATCAGCAGCTACTTTCGTGAGTTCATCGGCGGTAAATTTTTCAGCCCAGTAGGCTTCCACAGCCTTCTTCACTTCGCGATTGGCCCCGATGCGAGGAAAACCAAGAACACTCGACGATACCATATTGTAGATTCTACGGAGAT
>183097:estExt_GeneWisePlus_human.C_4051
CCTCTGCTGATGATCATGGCTCTACACGGGTCATGATGGCTCTGTACAAAGAGCATGAGACAGCGAACGCAGATACTGGACATTTGCCAGAACGGTTGGGAGAAAAGGTTAAGGATTCAAATCGGATATTGTACATTAATGGACATCCACTTCTGAATACGAGGCTGTTGGTCTAATCGTCTATCTTCAGTCATCGGATTGTACAATAGAATACACTGGAGCATCAAGTGCGGCGGAACCCTTGAGGAACATCAGTTCGATGATGAACAGATACTCGAGGGTTTTCCCTCCTTGTTTCGCAACGAGCTCGCCGGCTGCATGTGCAGAGCCCCCAGTGGCCAGAAGATCGTCGACAACCACTACAGCTTGGCCTGGTTTGATGGCATCGGCTTGCATTTCGAATGAATCGACTCCATATTCCTTCTGGTAGCTTGCGCTGATGCAGGTGCCCGGCAGCTTGCCCGCCTTCCTGACGGGGACAAACGCTGCTCCGAGCCTCAGGGCAAGGATTGGTCCGATTAGGAAACCGCGAGCGTCAAGGCCGACAACAACATCGACGTTCTTGGTAGGTGAGAGGCCGATTGTGTGGGATGTGATGTGCTGGAGGAGATGGGTGATAAGAGTCTCGAAAGCGAGCGGATTTCTTAGTATGGGGAAGATGTCGAGGAAGACAATGCCCTTCTTTGGAAAATCAAGGTGGGAGGTCAGATGCTCTTTGATGAAGTCTACGTCGGCCAT
>183112:estExt_GeneWisePlus_human.C_4054
GTTCTACTGAAGGCACAAGTCGCTTGAACGCATCACGTCAAGATCTCTTCAAGAAAAAATGGTTCGCAGCAATCTCCGTTACGGTCCTAACCATGGCCATCCCACGACACCCATCCCGAAAGCTGTCCGCCCCAGCCAGCGCAAAGGCGTGCAGTCGACCAAGACCAAGTTTGTACGGTCTGTGATCCGAGAGGTTGCTGGATTCTCTGCGTATGAGAGGCGGGTAATGGAGTTGTTGAGGAACTCAAAGGACAAGAAAGCCAGGAAGTTGACGAAGAAAAGACTCGGAACGCTTCTTCGTTCCAAACGCAAATTGGAGGAACTGTCCACGGTTATCCAAGAGAGCAGGAGGGCAGGACATTAGGTCATTTACTTAGTGTGCCGCTGTGTGCCGATATGTCATATATGCTTACGTGGTTACGGCTATGGAATGAACGCTGATTACG
>183113:estExt_GeneWisePlus_human.C_4054
TTGCACCAAAATGAGCTCTATTTCCAAACATCCACCAAGAATAAAAGGGAGTAAATAATGCAAAGGGTACACATGTAATAAGCACGTGTGGCAATAAGGGAATGCGAGGTTAAACGGGGAGAGAGCGTCAGCGAGGTGTATAGATAAACGATTCGATAAGTAGCGGTTTAAGCGCCAGAGTAGAACCGCCATCCGAAATAAGCGCCAAGCAGAGCTAGGGGGATGAAGTACATCAGGTTGGATCCCTGTTCAACGGCTCCTGATACCCGGCTCGCTTGTGCAGCCGCTGCTCCGGATTTGAGCGGAATATCGCTACTCTTTTCGAATTCACCAATGAGCATGGCAGGGAGGAGTTCGCGGGCTTCGTCGGAGTGGCCCACATCCTCAAAGGCTTCCGTTGCATCCTGGCCACCCTCGGCTAACAGAACCTCGTCTCCTCCGGGATGCTCATCCATGAACTTTGTGACATTGTAGACTTTGCCGTGAATGAGGATGTAGAGGCTGTCCCGAGTCTTGTTTTCACGGAGCTCGTCGAGGGTAATGATTCTTGTCGACATTGGATAGCGAGAGTAGGGGGGAGGAAGGGAGAAGGTGTATGAGGGTGGAAGGGTGAATGACCAAGGTTTGTGGGGGGAGCAGAGT
>183183:estExt_GeneWisePlus_human.C_4067
AACGAACCTCTGAGTGCAACTTCAACGACATGGCACTCGCGAGACCAACGACAAAACTACCTCCAGGGGCCAACCGAATCCTCTTTGTCAAAAACCTAAACTACCAGATAACTGGAGAAGACTTGTACGACCTCTTTGGACGCTATGGCAGCATCCGTCAGATACGAATAGGGAATGAGGCAAAGACAAAAGGGACTGCGTTCGTTGTGTACGACGACGTTATGGACGCCAAAAACGCCTTGGATCATTTAAATGGCTTTCATCTCCAAGAGCGTTACATCGTCGTTCTGTACCACATGCCCGCGAAACAAGATGCTGCCGCTGCAAAGGCCGAACTCGCGAAACGTGAGGCCGAGCTTGAGAAACTGAAGAGGGAAAACGGCATAGGTGATCCCTAAGACGTGTTATGCCTGCCGCACGAGTTACTTGTATAGTTATAACGTGATGACCGCCCGACGCAAAACTCTCCTCGCGTCCATGGAACAATGAGAGAGTGTCTACATTTCGATCCAAAGGGACACACTCCTACTTTCTTCTATATAGCGTAGCGCAT
>183186:estExt_GeneWisePlus_human.C_4068
GAGATGGTACAATATTATATTTTGTATTTTTGGCAGGGTTGGTACATGTCAAAATTACGGAGGAAAACGAAGCATCTCAACGGTTCTTGAAGTAATCCAAGAGGACGTGGAGGCCCTCGCTCTCGGCTCCGTATTCCTTGACAACAACGCAGCTGCAGCCAACAACCTTTCTGGGGTTGCCCTCACGGTCGATCTTGCAGAGACCAGCCCAGGTGCCCAAAACTTTCGCATCTCCAACTTTGATCAAGTTGATCTTGTGCTCCGCGCAAAGCGCCTCAATAAGTTTGATGTATTCCGCTTCAGTGCAGGTCTCGACGAGAACGCACAAGTGGGCCTGACGCTTGTCCAGGGCCTTGGCGCACTCGCGGAGACCGCGGGCAAGACCGTCGTGGACGAGAGCGTTTTTCAAAACTTGCTGGAGAGCGTCCTCAACCGAAAGTTTTCCCTTGGGTGCCTCGGTAGACACTTCAACCTCAGCAGGGGCGTCAACAGGAATGTCATCTCCAGCGTCAGACATCTTTTATAAGATTTTTTCGTATGTAAAGGAATTACAAGGTGTTTGGATGTCTTCGTCCGCTTTCGTTGATGT
>183239:estExt_GeneWisePlus_human.C_4078
GAGGATCAAAAAAGTCTGAATCACTTAAAGTAATAGGGGTCTGAAACGACACAGCAGAATACAAAGTAGAAAATCAACGGACATGGACAGACTTGGTATACACATCTTCAGTTGGTATCTTTCGTGATTGATTCATCAAAAACATCTTTCGGCCTTTCCAAGCACTTGAAAGCTTTTCTAGCTTCACGCTCGAAAGCCTCACAATCCACGACCCTCCCTTCCTTTCGGCTCACTTCAGCTGCAAATACTGTTAGGTGGCTCTTCAACACTTCCTCGACACTAGTCCCTAGCAGCTCTTGTTTGCCTGCACTGACGGCTTCGACGAACGAACGCATAAGTCCAAGGTCTCCACCTCCGTGGCCACCCCCCTCATTCTTTGGATGGTAGACCTTGTTTGTTTTCTTTCGGAAGTCGGAGACGGTAAACTTGGTCATGTCGCCAACGATTTCACCATGCGCAAAGTGCATTCGGGTCTGACGCTCGCAAATGGTAGATGTAAATGCAACCATGGTGAAGGAGGCCGTGCTTCCGTTCGAAAACTCCAAATTGACAACTTGGTGATCGCAGACGTCATTTGTGCTTTCATAGACGCATTTCCCATATGGCCCGTTCCTTAGAGCGGCGGTTACATTCTCGATGTCCGGGATGCCGTCAACGATCGTCTCAACTGGCCATCCAGCGTTTCCGTGGGACACAGGATCGAGATAAATCTTTTTAGCACTATACTCGCAATCTTTCTCCATTGGACAGTCGAGGCACCGCGTTGAAGCGCCTGCCGCCGCCGGCTTTGAAGCATTTCTGAAGTGTTTAAGAGAACCGAAAGACGAGACCTTGACTGGTGTTGATGGAGACAACCAGTGGCAGATCATATCGATATCATGGCAACTCTTTGTCATGAGAGAGAAAGAGCACTCTTTCTCGGTACTCCAGTTTCCTCGCACATAAGAATGTGCAAAATGATAATATCCGATAGGTTCAACATGAACAACGTTGATCAATTCGCCGAGGGCGCCGGAACGAACGATTTCCGTTATTTCTTTGCTGTAGGGCGAATATCTCATGACGTGTCCCATTCCAAAAATTGTACCTGCTTCCTTAATGGCGTTCTCCATATTGATGCAATCTTCTACGCTGGTCGCCATCGGTTTCTCGCACAGAATATGATAGCCCTGCTGTGCGAACGCCACGGCAACCTCAAGATGGAGGTTATCCTGCACGGCGATGAGGACGGCGTCAGCCAGACGCTTGCCAATGGTGCTTATTGTTTCTGCGGAAGCAGCGTGGAGATCTTGCCATGTATCGAAAACAAGCGTTTGATCCACTTTGTGCAGTTTGGCAAAATGTTTTTGCGTTTGGGGACGTGGTTCGGCGATGGCGACGACCTTGCAGCGTTCGGGATAGCTCAAGGCATATTTAGTGTACGCCTTTCCCCGCTGCCCACATCCAATGACAGCAAAGGTGACAGTATTTGAAGGATGCAGTTCAACGCTTGAGTCGACCCCTTGGACAAAGGGCGATTCCTTTAACTTGACGGATCTCCGCCATAGATTCTTTGTGTTACTGAGCAGAGCGGACATGAACGTGAGGTAGTTTTGGTTGTA
>183422:estExt_GeneWisePlus_human.C_5019
TTGTCTCGGACGAACCGNTTGCGGGGTAAACACAGCATACCTGTCCCCAATCTCCTTGGGTTGCGTGCGAGCGCGCCTAATGTTCCCCACCGTTTGGTTCATCTCAATCCTTTCCGAGATCCCATCTCGGATCCGCAATGCAACGCCAATCTGTCACTTATCTTGTCAAGGGGCTTCATCAATCTAGAGATTATCGTCACGCCTTATCTTTGCACCGTCCTTGACAGAATNTGCGAAGTCTATTCCACTTCTTGCCGGTCAGGTGTTTGTGCTGCAGAGTCTTTGTGGCACTATGTGAGAACCCAAAGTCCCTGCTGATCACACCTGCAGGTGTGGTTAACTCGTTTGACGCGTTGCATTTCTTTGGCATGCCTGGAAGATGTCCGGGTTTACATGGTATTGGTGAGACAGCACCTGGTAGCGAAATAGGGCCATGGCTTTGATCTTAGTTTGGGAGATGTATTTTGGATCTTACCAGGCGTGCGCTGCCCTTAGAGTATACTACCCAATAATGTACAATGTCACTCATTCCAGGCGTACCGTCACTACGTATTGAATGGTATACTCGAGTATGACGTCCTTCAATGACATGTCACTACAGGGGCCACGGTTGTGCGTTAAAGTTTGGGGAGTCCGAGGTATCCATTGTGATCTATAGTCCTTTAGCCCCATTGTGATCTACAGTCCTTTACCCCAGTTACCCTTCTCATAGAATGCTTCCATGTCCTTGACAATTTTGCTGAGAGCAGCAAGCCACTTGTCTAGTTCCTCGTTGAGTTTCTCTTGCGACGCCGGCGGCCCTCCAGTCGGGTCCGCAGCGAGTTTAGCATAGAAGTCAGCGCGATACGGGCACGCTTTCATAGCGACCGAAAAAATGCCTTTAACGACAAAATTGTGGAACTTTTTCAGCGTCCCCTCGTAAGATTTGATAAAAGCCGCCGCAAGCTCCTCCGACTTGTTTCCCTGCGCGTTCAGCAGTGCTTGACAAGTGAATGAGAGGCCTCGAAGTAGCCACATCAGGCCCTCCGTAGCAGTGCGTTTCTTCTCGTCCTTTTCATTCTCCACCAATTTCTCCAAGGTTGCGGACTTTTCGGGAGTCGCGAGGTATCGTGTCCTTACTTTGGTGATGTTTCCTCTTATATCTGCCTGAACGACAGAGAAAGCGGCCGATCCAAGAAGATCGAAGAGCCCAACGAGGCCGTCTGAGGCCTCCAAGAAGGCAACGGTATCAATTCCGGCGTCCGTTATTGGAACATCTGCAAAGGACTTAACGGTCTCGAGGTAGGGGGCCATTGTACTGTGGTCGTCG
>183424:estExt_GeneWisePlus_human.C_5019
GAATTAGAACGTTAAATTCATGCAGGGGTGACTAACATGCGATAAAAGTACATAAGAATGAATATCGAATGCCGTAGGAGACTTCACGATGTGGAGGTTCTAGGAAAAGCCCAAAGAGAAATATCCAAGTACATATTGGACGACAACGAATAATTTTTACTATGTGTTGTTGACAGGTCCAATTGCCGCAGAATCCCATTACATAAAATCATTAAGCCTTCTCAGCGTTATCAGAGCGACTAGACGTGGTCTCATGCTTCTCGTGGTCATGTTCTTGTTTAACAATGTGAGCTTGACGTTCCTCTGCGGAGATGGACCCGAAGATGATGTCCATGTCTTCCAGACTGCGGCCCTTGGTTTCGGGAATAGCGAGAGAGAAGGCACCCATTGCCACGATGTTAATAGTACCAAACATGAAGAAGATCTTGAAACCGAGGTTGGTGATCATAGTGGGGGTAACTTTAGAAACAACGAAGTTGAATAACCACTGGGACGCGCTGGCGAGAGCGAGACCGTAATGCCTGGTGCGGGTGGGGAAGATATCGGAGACATAGACCCAAGGAAGTGGTCCCCATCCCATGGAGTAGAAGCACACGTAGATGTACAACATGGCGGCCATGCCCTTCGATGCGGGAGGAGGGTTGATGGTTGTGCCAGGGATGAGCTTAGGGGGAGGGTGGGTCTTGAGGATAGCACCAATGATGAAGAACAAGGTGCCCATGCCAATAGCAGAGATGAAGAGAGACAGCTTACGACCGAGACTGTCTGCCGCGAAGAAGATGAAGAAAGCAGTGGCAATAACCTTGACAACGCCGTAAATTCCAGATGCGAGCAGAGAGTTCTTGGCGCCGGTATATCCAATGGATGAGAAGATCTGAGGGGCGTAGTAACCTACAGAGTTTTGTCCGCCCCATTGTTGTAGCAAGAAGATGACGAAGGCGATGACGAAACGGATGAAGTTCCCCTTGCCCAAAAGTGCTTCTCTCAAACCAAGACCTGCACGGGCAATCCGTTCTTCCTCGATGGCTGCGTCAATTTCGGCCATCTCGTGGAGGACAACTTCGGAGTCTTCACGCTCCTTGCGAAGATAAGCAAGGTTACGAATAGCTTCGTCGTTACGGCCAACAGATGCGAGCCAGCGAGGAGATTCCTTGACGGTGAAAAGACCGAGCAACATGATACCGCAAGGAACCAACTGGAAACCGAAGGGAACACGCCACACGTCGGTACTATTCTTCATCTTGATGTTTTGACTGACACCGTAATTAATGAAGTAAGAGATCATAACACCAATAGCAACCATGATCTGGAACATGCCGGTGATACGTCCACGAACGTCCTTGGGCGAGCACTCGGACACATATGCGGGAGCCACAGCGGAAATGCCACCAATACCGAAACCAGAAATAACACGACCAGCATAGATGAGAGCAAGACCATGTTTAGCACCGCCAGCCACAGTTGTGAGGATAGCGCCGACAGCGAAAATGGCAGAGAAACCGACGAGTGTCCATTTTCGGCCATATTTGGCTGACATGGGGGCACTTCCAAGGGCGCCGAAGAACGCGCCTGCTTGTAAAACGGAAACGACGTTGGAGGAGACTTCATTTGAACGCTTCGTATCGATGGTTCCATCTGCCTTCACGAGACCGAAATGCTTCTGGAAGAAGGGCTGCGATACGACACCACCAGCGATACCAGTGTCATAACCGAAGAGAACAATTCCCCAATACGCGATGAATGCGAGCCAGTAAACCCGGATGTTCTGAAATATGTGCTGCGTGACAGCCATCGTTGAGGAAGTCGGGTGAGGGCAGACGGGGTTGGAAGAGACGACGAGAGCCTGAANATCCAGCAAACTCGGACGC
>183473:estExt_GeneWisePlus_human.C_5030
GTCATGACCTCAATCCAAAAACTCTTCGTGAGCTCCCCATACTTTGCGGTTGTCGGTGCATCGAAGGACAAATCAAAGTACGGAACGAAGGTTCTTAAATGGTACCAAGACCGATCCTTGTCGGTAAAACCTGTGCACCCTAAAGAGACAGAGCTCGAGGGCTTGTCAACCATAAAGTCCATCACCGAACTTGACTTTCCCACTCAGACATCAGTGAGCATTATTACACCGCCCGCAGTTACTCTCAACATCTTGCGGTCAGCCAAAGATCAGTCCATCCCGGCACTTTGGTTGCAGCCAGGCGCAGAGGATGCCAATGTTGTGGATTTTGTGAAAACTAATGGATTGGAAGGTCGAGTGATTTATGGTGGTCCTTGCATCCTTGTTCAAGGCGACGACCTACTTCACAATCGGAGCCTGTTGTAACATATATGATGGCGGTGGTAATAATAACCACATTTCTCACCCG
>183517:estExt_GeneWisePlus_human.C_5038
CTTCTTCGATCTTTCTCTGCTTTACCATTACATCGTCAACGTCATCGACAGCCTACAACACCTTTTTACAACGTATACTATAGAGCCATGGCTTCAGAATCAACAGGCACCCACAAGGATCCTGTTACTGGCGAGATGATTTCCAAGCAGGAACTTAAGCGCCGTGAAAAACAAAGAGCGAAGGAAGCCAGCAAGGCAAGCAAGGCGCTGGAAGCCCCAGCCGCCGGCAAGACGAAGGCGGAGGCAAAGCCTAGCGAGGAAGAGCTCAATCCGAATCAATACTACGAGTTGCGTTCTCGTCAAATCCTACATCTCAAGGAAACCCAATCGCCAAACCCTTATCCTCACAAGTTTCATGTAACGCGCTCAATCCAGTCGTACATTGAGACATACGGCGCCGAAGGAAAACTTCCTGCTGGCGAAAGGCTCAGCGGAACCGTTGAGGGTCTTGCTGGCCGTATTCACAATATCCGAGCCAGCGGTGCAAAGCTCAAGTTCTACGACTTGCACGGCGAAGGGTTCAAGGTGCAGATAATGGCTACACAACAAGACGCCGACGAACCCGAGAAGTTTATTGCCTCACACGAGCACTTCCGTCGAGGTGATATCGTTGGTGTAGTAGGCACCCCATCGCGATCCAAGACGGGCGAACTTTCCATCTGCCCTTCCTCCATGATCCTCCTTGCTCCCAACCTTCACCAACTCCCCTCATCCCACTTTGGCTTGAAGGACCAAGAAACACGTTATCGCAAGCGTTATCTTGATCTCATTCTCAACGAGACCACTCGTAACCTGTTCAAGACACGTAGCAGGATCCTTAACTACGTCCGACGCTTCTTGGACAACCTCGGCTTCATGGAAGTCGAGACACCCATGACATCCATGCTTGCTGGAGGTGCTACTGCAAAGCCTTTCATCACGCATCATAACGACCTTAACTTAGATCTATATCTTCGCATTGCGCCAGAGCTTTACCTCAAGCAACTCGTTGTCGGTGGTCTTGACCGCGTATACGAGATTGGAAGGGTGTTCAGAAACGAAGGCATCGACCTGACACATAACCCCGAGTTTACCATCTGCGAGTTTTACATGGCCTATGCCGACATGGAGGATCTCATGGATATCACCGAGGCGATGCTTGAGGGTCTAGTTGTGTCTTTGACTGGTGGCAGCACCAAGATTATATACCACCCCGATGGGAACAAGGGTCAGGAGGGCGCACGACAGCTCGAGCTGGAGTTCAAGCGGCCTTGGAAGCGGCATGATATGATTGGGACGCTCGAGGAGAAGCTTGGCGTTAAGTTCCCCCCTGGCGAGACTCTTCATACTGAGGAGACGAACAAGTGGCTGAGGGAGCTGTGCACCAAGCATAACGTAGAGTGCAGTGAACCTCGCACCAACGCTCGGATGCTTGACAAGCTCGTTGGGGAGTTTATCGAACCTCTTTGCGTCTCTCCAGCGTTCATCGTCGGCCATCCACAAGTAATGTCTCCCCTCGCCAAGTGGCATCGTTCACGCCCAGGTCTCTGTGAGCGTTTCGAGGGTTTCATGTGCGGGAAGGAGTTCTGCAACGCCTACACGGAGTTGAACGACCCCTTCGAGCAGAGGTTGCGTTTTGAGGAGCAGGTCAGGCAGAAAGAGCAAGGTGATGATGAAGCACAGGGTATTGATGAGACTTTCATCGACGCCCTCGAGCACGGTCTTGCCCCAACAGGTGGCTGGGGTCTGGGTATCGACCGTCTCGTCATGTTCTTGACCGACTCGACGAATATCAAGGAAGTGCTTCTTTTCCCCGCGATGAAGCCAGTAGAGCAGGCGCCCAATGGTGGCAACCCTGGTGGTCCACCTCTGGGCCCGTCAGGTCAGATCTAGAAAAAGATATAAAAAATGTACATATACGTCCACCGTTCAACAAATCCCCACACCTGGGTCAAGTT
>183558:estExt_GeneWisePlus_human.C_5048
TTAAAAGCAGCAGTCGCCAATGGGTCGTGGAGGGCAGGTCCCAGGACTCTGGCCNCCCGGCTCCTTCTACACACGTCGCAGCCTGCGCGTATGGCTGAGCAACAGCCCGTTGCTCCACCGCCTACATCACCTACTGAGCCTGTCACCCTACTCGCACAACGGGGCTCCCTACAACTCAGTCTGGAGCAACCCCAAAACGGTGCTGAGTACGTGTTGTCGACCCTTGATAAGGTGACGAACTGGGCTAGGCAGGGGTCGATGTGGCCAATGACGTTTGGTCTTGCTTGCTGCGCTGTCGAGATGATGCACATGGCTGCAGCTCGATACGACCAGGATAGGTTGGGCGTTGTTTTCCGTGCAAGTCCACGACAGAGTGACATCATGATCGTGGCCGGGACTCTAACAAACAAGATGGCGCCTGCACTCCGAAAGGTGTATGACCAAATGCCTGAGCCTCGATGGGTGATTTCCATGGGATCATGTGCAAATGGTGGTGGTTACTATCACTATTCTTATTCTGTCGTCCGCGGGTGTGACCGTATTGTGCCTGTGGATATCTATGTTCCGGGATGCCCACCTACCGCAGAGGCACTATTGTATGGGATGCTACAGCTACAGCGGAAGATGCGGCGGAGTCGGAAAGGAGTTTTATGGTACCGCAAGTAAGATGGCTGTTGTAATAGAGTATCCATGTAGTGTTTCCCAGTGTTTCACGGGAATCCTGGCATGTTAACCGAATAATCATGAGGTGACGGCAACTTGTGTTGCTCGAATTTGG
>183653:estExt_GeneWisePlus_human.C_5068
AACAAGCAACGGTGGTTTCATTTGTATGATAATTTTGTGCACAAATCGAGCTTTAAAGCTCAGCGTGGGCTGGTACCTCTTTTCCATTCGCATCTTCTTCACTTTCCACTGGAAGTTCGCCGGAATCTGCGATAACAACGTCGACCGTAGGGCGATCGTTTGCTTTCGGGACGTTCTCAATTTTGTCGACGACGTCCATACCCTCAATGACTTTGCCGAAAACGACGTGTTTGCCGTCCAGCCAGCCGGTGACAACGGTACAGATGAAGAATTGAGATCCATTGGTATCCTTTCCTGCATTAGCCATTGAGAGAGTTCCAGGACCAGTATGACGAAGTTTGAAGTTCTCGTCTGCAAATCGGTCGCCATAGATAGACTTTCCACCAGTACCGTCTCCGCGGGTGAAGTCGCCGCCTTGAATCATGAAGTTCTTGATAACACGGTGGAACTTGGAGCCCTTGAAACCAAACCCGAGGTCTGTACCATCCTTCTTCTTTCCAGTTGCCAAGGCACGGAAATTCTCAGCGGTCTTGGGAACGGTTCCTCCATAGAGCCCCATAACGATGCGTCCTAAGTTTTCGTCGCCATGCTTGATGTCGAAGAAGACCTTGTTGGTAATTCTAGGGCCTTTCGCGGCGTCTACAGATTGGGCGCAAAAGAAGGCAGCGACGGAAACGACAACGAATGCGAGTGAGAGTCGGCCGAACATGGTTGGT
>183701:estExt_GeneWisePlus_human.C_6008
TGGCTAACACACATGTATCATTCACAAAGTATGGATGGTCTTCATGTCTTTGGATTCTTGTCATTGGATTTCAGTACGGATACCATATTTCAGCGCTCAACCAAATACAGGCTGTCTTGACTTGCAAGATCGCCAACCCAAGTCTCTTCCCGCCTTATAAATATGTCCCGACTACATGCATTCCAATGTCCGACTTCACCTTTTCCTTTGTCACTGCCATTTTTACCGTCGGCGGGTTGGCCGGTAGCTTGGTAGCGAATCTCATCATGGACCGCTGGGGCCGCAAGGGGGCATCCAAGATATGTGCTGTACTGATGGCGGGCGGTTCGGGTTTGTTCGGTATCAGTGGATCAGTCGTCTCTTTGCTTTTGGGACGGTTTTTGGTCGGCGTTGGATCGGGAATTGGACTCTGTGTTGGACCTATATTTCTAGCCGAAATCGCTCCAGCTCAGATTAGCGGCAGTGTTGGTGTCTTAACTCAACTTGGAATTGTCCTTGGAATTATGGTCACACAGATGGTGGGCATTCGCTTCGCGACACCGACCGGATGGCGCCTTGTTTTCCTCTTCTCCTGTTTATTATCTTTGCTGCAAATCCTGACGAGCCCACTGATGGTCGAGTCGCCAGCCTGGTTGCTCAAAAGGCGCCATTTCGATGATTACCATAAAGTTGTGTCGAAACTTTGGGGAAGAAAACCTCCTGTTGAGCTAGAGGAGTCTCTTCTCGAGGAAGCACAGCAATCTGATGATAATCATATTCCAAATGTCAACGTTCCACAACTCTTCGCACTCAGAGAGCTTCGAAGGCCTCTTGCTATTGTCAGTCTCGCAATGTTGTCTCAGCAGATATCCGGAATCAATGCAGTCTTATATTATAGTAATAACATCCTTGCAAAATCCCTTCCCGAGTTTGGGCCCTATGTTTCCCTAGGAATCACTGTCGTAAATGTGCTCATGACCTTTCCTCCTATCGTCCTCATCGAGAGAATGGGTAGGAAACCCCTGCTCACGATATCCATATTGGGGGCATTGGCCTCCCTCACTTGCATCGGTTTTGGCTTAAACATAGGTTCTGTATCCCTTTCAAGCGTGGCCATCGTAACTTTTGTCATGTCTTTTGCGATTGGCCTTGGTCCCATTCCCTTTGTGATGATTCCAGATGTGTCACCCGCCCATGCTGTCTCGGCTATCTCGTCTGTTGCTCTTTCACTCAATTGGATTGCAAACTTTATTGTAGGACTGGTTTTCCTTCCACTCCGTAACTTCCTTGCAGGGGGAGACATGCTGAAGGAAGGCAGGATTTTCTATGTGTTTGTTATCCTCCTCTTTTCCTCGACCTTCATGCTATCTAGGATGTATCGAGGCTAGTGTGCTGACCGTTTGTAACTTCTACAACTGCC
>183731:estExt_GeneWisePlus_human.C_6014
AAGTCATTTAACTTTATCCTCAGACTCTCTACTCCTTACAATGCATACAAGCGAATACGACTTTCTTTTCAAGCTCCTCCTCATCGGTGACTCTGGTGTCGGCAAGTCCTGCCTGCTTCTGCGTTTCGCAGACGATACATACACCGAGAGCTATATTAGTACCATTGGCGTTGACTTCAAGATTCGTACAATTGAGTTGGAGGGCAAGACAGTGAAGCTTCAAATTTGGGATACAGCAGGACAGGAGCGGTTCCGTACCATCACTTCGTCTTACTATCGTGGGGCGCATGGCATCATTGTCGTTTATGACGTTACTGACAATGAGAGTTTCACACACGTGAAACAATGGCTCCAAGAAATTGACAGATATGCATCAGAGGGTGTCAACAAGCTGCTCGTTGGTAACAAATCGGATCTCACGAGCAAGAAAGTTGTAGAATACAGTGTTGCAAAGGAATTCGCCGACCAATTAAATATCCCATTCCTCGAGACGTCCGCCAAGAATGCAACGAATGTCGAGCAAGCTTTCCTGACGATGGCCAAGCAGATTAAAGATCGAATGGGGTCTAGCTCAACGCCATCGGGAGCTGCTAAATCCTCGACTGTGACACCCGGACAGACCGTTCAATCCCAGCAGTCGGGAAGCTGCTGCTAATTGGTTCGGCACGTCAGTGTCTCTAGCTTTATCCTTCATTATCGGTTTGAGAGCATGACCGACGGAAGTGTCTTTACATATATTGCCTCCACGTATACACCACTTGCTACTTTTGTGGACTTTTCCGCCTTCAATCTACATGTTTCTTTAGTTTCCCTTGTCAAGGATGTCAATTTTATTATTGA
>183765:estExt_GeneWisePlus_human.C_6020
AGACGGGTAGAATGGGTGAACGGGTGCTGACATCCGATACTTATGGACATTCATAAATCAAATACGTCCTCGCTACCCTGGCTAACCCTGCTCTGGCCCTGCTACACCCCAAATGCAAACGTAGGAATACCATACATGCTCATCAGCGTCCTCACCTCCCCACCTTCACCAGCCCCAGCTGCAACGTACAGTGGAACGAAATGTTCCTCTCGCGGTTGTGAATCTCGGAATCCCGAGTGTTTCGTTAGGTCAAACAGGGCCTTCTTCCGTAGTTCTGCATTTTCCACTCCCACAGCGTCATGGATGGCCCTGTCGAATTCCTTGTGAATAGGTCGGGCAGTTGTCGGAGAGAACGATGATCTATCACGCAGGTTGTGTGCCGTCAGTCCTCCCGACAGGATGAGAACACCTTCTTTTCGAAGGTCAGCAACAGCTTTACCCAGTTCCCAATTTTTTGCTGGGTCCAAGCTGGAATCGATGGAGACTTGAACGATAGGAATTTCAGTGAATTCCTCTCCAAACATGATTCGGAATGGGACGAAGACGCCATGATCTAGTCCCGGGCCGGAGAACCCGCGGCCATCCTGACCACGGCTCTCGAGCACACTTGTCGTTCTCGCCTTTTGACCTGCGTTTTTATACAGATCGACAATGCGCTGAGAAAGGGCCGAGTCACCTTTCGACTTGAATTTCAGCTGATATAACTCTGGAGGGAAGCCATAGTAATCCATCAAGAGAGGGTTTTCCTCCTTGTAATCGGTGACTCGACGCTCGGTCGCTGTCTCCCAATGTGCGCTGTAGACTACAATAGCCTTTGGCTTGTACTTTTGCAGCAAGGTGGAGCCAAAGTCGGCAAGGAATTGAGCGAGAGGGCCAGCAGAACCTTGATAGGAACCCATCTCTCCCATGGAGCCTGCATCTGATTTTGGAAAGGCGAGAACGGGAGAACCATGAGCGAAGAAGAAAGCTGGAATGTTTTCAGGTGTAGACGGAAGATCGTTGAGAGCTTTGCGCCAATCTTGTTGTGAAGCCATTGGAGGAGATCGGCGGGTAAAGGGATATAAATGTTTAATGATTGAAGGCAGCTTGTGGATGAAGATGGCTAGTAATAGAGCGATAATAAAGCAGTA
>183992:estExt_GeneWisePlus_human.C_7008
TCCCAGGATATATATGTAGGCATTAACTATACAACTTTTGGAGCAAGACTGACAATTTTACCCCACCCCTTCAGTCTCAAATCTGCACTCACAAGCCCACCAATCCGCGTTCCCAACATCTCCCTCTTGTTGTTCAGAAGCACTGCGGCGTTGTCATCGAACCGAATGACACTACCGTCTGGTCGTCGGACCGCTTTACGTGTCCGCACAATGACAGCCCTTCGAACGTCTCCTCGTCGGACTTTGACAGCGTTCACGGAAGCTTGGGTAGCGGCTGAGATTGGACGAGCGCGTTGCACGACGCACACGATTTCGTCGCCGACGGATCCCCAGCCATTGGTGACCTTATTTTTTAGAACGTTAACACATTCTACAATAAGAGCGCCAGAGTTGTCTATGCAGTTGAGGGTGGATTTGAGGCCAATCATGACGATGGC
>183994:estExt_GeneWisePlus_human.C_7008
CATCAGCATCCTCAACATATGCCCCCTCCCATGATGCCTCAATACTACAGACCTCCGGCTCAAGCAGCTCCCGTCCCTCCGCCAATGGCGCCTACTACCCCTCAGCCTCCCCAACAACCGCAGGCCCAACCTGCGCCTGAGATAAGCGACAGCCAACGGACGATGTTGATGCAAGTCCTTAGTTTAACGCAAGAACAAATCAACGCTCTTCCGGATGCGGAGCGGTCAGCAATCTTACAACTGCGAAATCAGTTTATGGGGGGTTTAGGTGCCGCTTAGTGTGTCTAATCTGGTCCTTCCTTTTCCTCCCATCCTATCCTGCCTTTTCTGTGCATCATCTCGGACCGTCAGCATTATATCCTGTCCAGTATACATTTGAGAATGGTTAACTTCTGTATATATAGCACAATTAGTTGTTGTGGTCTTGCATGCCTTTCACTTAACACGATTTCCTGACAAGTCTTGATTCTATATCCTAGAGTTCTGAATCCTGTGCTCCAGATCTAGAACAACCACCGTATTATACAAGTTTGTTATCTAGGCTCCGCGATTTCTTCAATGCCACCAGTTTCTCAACGATCAGATTTAGAGGCACCATTTCGCCCTTGGCCTTGGTACCAACGTCATCACGGTTGCGTACGTTCACGGAACGAGCATCAAGCTCCTCCTGACCCACGACAAGTATAAAGTTGTACTGCGCAATCTCTCCATTACGGATCTTCTTCGGTAGGGTATTCTCTCCGTTGTCCACGTCAGCGAAAAGTCCGAGCGATGTCAAGCGTTCAGTGATTTCCGCAGCGTATTCTTTATAAGGGGCCGCGACGGGTATGACGAGCACCTGTCGAGGCGATATCCAGAAGGGCCACTTTCCGGCAAAATGCTCCGTGATTATCGCTATGAATCGTTCGAGACTGCCAAGGATCGCACGATGGATAATGACAGGCCTGTTGTGCGCCTCCTCGGCTGACCGGTACTTGAGGTTGAAGCGCTCCGGAAGCTGGAAGTCAAGCTGGATGGTGGCGCACTGGAATGAACGACGCAGGGCATCGCGAATGGTGATGTCGATCTTTGGCCCATAGAAGGCACCATCACCTGGGTTCAGGTCCCATTTACCAGGATAATGCTTTTCAAGCGCTAGTTTCAGTTGCGCTTCAGCTTGATCCCAAGTCTCAATGGTGCCGAGGTAGTTGTCTGGACGTGTGGACAATTCCAGGCGGAAATCGAAGCCAAAGAGACCATAGATGTGCTGCATGAAATCGAAAAGCATGCTGATCTCTTCTTCGAGCTGGGAGGGCATACAAAAGACATGGGTATCATCTTGCACGAATCTCCTCACGCGGGTCAAACCAGTCAAAGCACCACTGGCTTCGTTTCGGTGGATGATACCGAACTCGGCCATACGTATGGGCAGTTCTTTGTAACTTCGATCTCTCGAGTCAAAAATTAAGCAGTGACCAGGGCAATTCATCGGCTTGAGTGCCCATTTTTCTTTCTCAACGTCAAGCAAGAACATATCGTCCTTGTAGTTCTGCCAATGACCCGATGTCTCCCAAAGTTTGCTGTTGTACATGTTGGGGGAGATGACTTCTTGGTATCCACGCTTGAAGTATTCACTTCGCATGAGTTCTACAAGTGAATTGTATATCCGCGTTCCGTGAGGGAGGAAGAAACAGCTTCCAGGGCTGAGATCGTTGAAGAAGAACAGCTCTTGGTCCTTGCCAATTTTGCGGTGATCACGCTTAGCAGCCTCAGCGAGGAAGACTTTGTAATCTGCGAGCTGCTTCTTGTCGGGGAAAGAGATACCGTAGATCCGTTGTAAAGAGTCGTTGTTCGCGTCTCCGAGAAAGTAGGATGCAGAGTTCTTGGTAACCATGAAAGCCTTGATCTTGCCAGTATGTGGGATGTGTGGGCCAACACAAAGATCGACCATGGGACCGCACCGATATACGGTGGTGGACGTGCCGTCAGGAACTTTGGTCTGGATGAGGTACTGTTTGTATTTATTGTAGTTGAACATCTCAAGGAGTTTCTCCTTTGACACGACTAGCCTCTCAAACTTCTGCTTCTCCTTGATGGCTGCTTCGGAAACCTTCTCCAGCGCGGGATAGTCAGCGTTGGTGACTGGGCGTTCTTCAATTGCCATTTCATAGAAGAATCCCTCATCCGTAGGGGGGCCAAGACAGAGATGACAGCCATAGTGTCGTTCAGCAGCCTCTCCGAGAACGTGCGCAGAAGAGTGCCAGAAGACTTTCTTTCCTTCTGGGTGTTCAAAATCAAGAAGTTCCAGTTTGCATGCCTTTTCCAGCGGTCGGTCGAGGTCCCAAAGCTCTCCATCAACCTTTGCGATGACAATTCTTTCTGACAAGCTCTTTGAAACCTCCTTTGCTACGTCCATAGGGCTCGTTTCCCAACTTTTTCCTTTCCGTTCCGAACCATCAGGCATGGTAATGACGATTTCCTCTCTGGGTTGAGATTTGACAAACTCATCGTATTCCGCCTTGAGCTCGTCGAATATTTTTATACGATGATCGAAAAATGCTGGTCGTGGTTGTAATTCTAGGGGGTATGTAGATGTAGATGCTGGTTTTCCCTTCTTTTCTTTTGGTTTCTTCTCATCACTCGCGTGAGGGCTGTCCAGGGCTGGGATCTGGGCAGCATGGGCGGTAGAGTGTACTGGGGTAGCCATGGAGTGCGCTCTGATCGTTGCTCTAGACAATCGATATCGATAGGGATAAAAAGCAGAGATGTTGCAGTTGTGCAATCGAAGAGGACTTGGCTTCAATCTGCAAAGCAACTTTTG
>183999:estExt_GeneWisePlus_human.C_7011
GGAGAGCAGGCCGAACCCGGCCGAGAAATAGAATTTCCCGACGTGCTACGGGGTAGAGTAAGTAAAGTACACAGTCAATCGTTCGAAATACAGCTGTCCAATATGTACTTTGTACATTTCGTTCGAGAGGAGAAAACCATGTCCAGTTCCAGTTCCAGTTCCAAGTCCAACGAGAGAAAGAAAAGTTCAAACGAGCTAATACTTAGTTCTGATCCTCAACCAAACTACCAGCAGCCTTGAGGTCAGCTTGCACCATCTCATGAACGAGAGAGTCAAAGTCCACTTTCCGCTTCCATCCGAGAACGCGCTCTGCTTTTGCCGGGTTGCCGAGCAAGAGCTCGACTTCGGCGGGACGGAAATATCTAGAGTCGACTTTAACGACGCTCTTCCCCGTCTTGACGTCGATCGCGTGTTCCTCCTCTCCCGTTCCTTCCCACTTGAGCTCAATCCCCACTTCAGTGAACGATTTCTCCACAAATTCACGGACGGGGTGAGTCTCTCCCGTGGCGAGAACAAAGTCCTCAGGGGCGGGCTGCTGCAGCATCAACCACATCCCCTCTACATAATCACGAGCATGGCCCCAATCACGACGCGCATCCAAGTTCCCCAAATACAAACACGCCTGCTTCCCCAGCGAAATATCCGCAGCAGCCCTCGTAATCTTCCTCGTCACAAACGTCCGTCCCCTCCTCGGACTCTCATGATTGAACAAAATCCCATTACACGCATACATCCCATATGCCTCTCTATAATTCACCACAATCCAATAAGCGTACAATTTCGCACAGCCATATGGAGAGCGGGGGTAGAAAGGCGTCGTTTCGCTCTGAGGCGTCTCCACGACCTTGCCGTACAGCTCTGACGTCGAAGCTTGATAAAACCGAACATGTTTCTCCAACCCGCATGTACGGATAGCGTCGAGGAGGCGGAGGGTGCCTAGCCCGTCGACGTCCCCTGTGTATTCTGCCATCTCGAAAGAGACTTTAACGTGTGATTGCGCACCGAGATTGTAGATCTCCGTAGGCTGGACCTGGGCGATGATGTACACGAGGTTGGTGCTATCGCTTAGGTCACCATAATGGAGCTTGAACTTTATCGGACGTTCATGCTGGTCTTCGTATAGGTGGTGCAGCCGCCCAGTGTTAAAGCTCGAAGAACGACGGATGATGCCGTGCACCTCGTACCCCTTGTCCAGCAGAAACTCAGTCAGATACGACCCGTCCTGCCCAGTAATGCCAGAGATGAGCGCGACTTTGCGCTTTTGGAACTCCTCAGGGGTCGGGAGGTTGGCTCTTGAGAGTGTGCCTACGATATCGGCGATGGACATGATGAGTGTAAAGGACAACAAAGGGAGTTGGGTGTCAATCCGTCGATAACCAAATAGAAGG
>184000:estExt_GeneWisePlus_human.C_7011
ATATTGACAGCAACCCTCTTGTACCTCCTCCCACCTGCTTTATCACACCCGTTTGCTTGTTTTCATGTTCACGGAAGAGATAAAGGCCTTCCGAAGGCTTGGCTTTCGCCATGTACTACTCCAAGCCTTGAACTTTGCAACTGTCATCGCTTCAGGCTTGATGATCTGGAAGGGTTTGGGCATAATAACCAACTCTGAATCGCCCATCGTCGTCGTTCTCAGTGGGTCAATGGAACCAGCATTCTACCGCGGCGACCTCCTCTTCCTCACAAACCCCGTCTCAGAACAATACAAGACAGGTGATATAACGGTATACAAGATCCCCGGCGCGGATATTCCCATCGTCCATAGGGTGCTGGAGACACACGACGTTCCACCCAAAGGTAGGAAAGCGAAGGAGGCTGGGGAGCCGGCGAGCCAGTTGATGTTGACGAAGGGTGACAACAATTATGTGGACGACCTGGAACTTTATCAAGGGCTACAGTGGCTTGAGAGGAAGCATATAGTGGGTAAAGTTAGAGGGTTCTTGCCGTATGTGGGATACGTCACTATTGCGATGAACGACTTTCCACAGTTGAAATACGCGTTACTTGGTGTCCTGGGTCTCCTCGCTTTGTTGCAGAGGGAATGATGACTCCCATTCTTTGTGTAACAGAAAAACCCATCGTCAGGTTATAAACGTTGAATTTTAGACCTTTTGCCAG
>184036:estExt_GeneWisePlus_human.C_7022
CGGAACTATCAGGCTAGCTCACCACCAACCACCACCACCACTGCTCCCCCCGACAACATGCTGTCCTCAAGGGTTATCGCCATTGCTAGAGGGCGTGGCCTCACACAGGCCTCGTCGGCGAGCCTATTGAGGGCTTTGACTATTGCCAACGTCAATGCGAAAAGAGCCCAGTTCCACTCGTCAAATTTATTGAAAGCGGAAACCATCAAGGTTCCCCAGATGGCTGAATCCATTAGTGAGGGAACACTCAAGTCATGGTCAAAACAAGTTGGCGACACCGTTACCGCCGATGAAGAAGTAGCGACCATCGAAACCGACAAGATTGATGTGTCCGTTAACGCTCCTCAATCCGGCACAATTGTAAAGTTGCTTGCAAACGAAGAGGACACCGTTACTGTGGGACAGGACTTGTTCGTACTTGAACCTGGAGAGGTCGCAGCATCCTCTCCTCCACCAGCCAAAGAGGAGGCCGTTCCCGCTGCTGAAGCTCCTAAAGAATCCGCCGAGCCCGCTGTCCCTCAACCACCATCACCCTCAGAAAGCGCCAAGACACCAGAGACGAAGGAGCCTGTGAAGGCTAAGGAGGAGAAGCCGGTCAAGAAGGAAGAGAAGAAGAAGGAAGACAAGTCAAAACCGGCTGCTGCACCCCGCGTAGCTGGTAGTCGTAACGAGACAAGGGTGAAAATGAACCGAATGCGCCTGCGCATCGCCGAGCGTCTCAAGGAGTCACAAAACGCCGCAGCCTCTTTGACGACCTTCAACGAGATCGACATGTCCTCCCTCGTCGAGATGCGCAAGAAATTCAAAGAGCAAGTCATGAAAGACCACGAAGTCAAGCTCGGTTTCATGTCCGCCTTTGCCAAAGCTTGTACCTTTGCGCTGCAAGAAATCCCCGCGGCCAACGCTAGCATCGAGGGGGAGCAGATTGTATACAGGGACTACGTCGACTTGAGCGTGGCTGTGGCTACTCCGAAGGGCTTGGTCACCCCCGTTGTGAGAAACGCGGAGGGGATGAGTTTTGTAGAGATTGAGAAGGAGATTGCTGCCCTTGGGAAGAAGGCGAAGGATGGGAAGTTGACGCTTGAGGATATGGCCGGTGGAACCTTTACGATCTCCAATGGTGGTGTATTTGGCTCGTTGTACGGTACTCCCATCATCAACTTGCCTCAGAGTGCCGTTCTCGGTATGCACGCAATTAAGGACAAGGCCGTTGTCGTTGACGGTCAAATTGTCATCCGCCCCATCATGATCGTCGCACTCACGTACGACCATCGTCTGCTAGACGGTCGGGAGGCCGTTACTTTCCTTGTGCGAGTTAAAGAGTACCTCGAAGACCCACGGAAAATGTTGCTTGTATAAGTACAGGCATTTCATTTGAATAATGCGTTAGTTTTGTCAACTTTATAATGTTACTAGTTTGCAAACCATCGTAGCAGTCATGACAAGCGAAATTGACTAGCTTGCCATTGCCCTCAACTTTGTAGAACCTGCTGTGTTTCCTAATCACGGAA
>184078:estExt_GeneWisePlus_human.C_7033
CAATCGCTTCATCGTCGCACGTCCTCCCACACAACAACCAGCAGCACATAGGACGTTCAAAACAAGACAGACAAAATGAAGCTAGTTCGATTCTTGATGAAGTTGAACAACGAGACGGTGACAATCGAGCTGAAAAACGGATGCATAGTGCACGGAACAATAACAGGCGTAGACATGCAAATGAACACCCACCTCAAAACCGTGAAAATGACCATGCGGAACCGTGATCCCACAACCCTCGACTCCCTCTCTATTCGAGGAAACACCGTACGGTACTTTGTCCTCCCCGACGCTCTCCCCCTGGACACCCTCCTAGTGGACGACGCGCCCAAGCCTAAAGGGAGGAAGAAGGAGGATGCGAGGGGCCGTGGGAGGGGTGGACGCGGGGGTCCTGATCGGGGTGGCGTGGTGGTGGGCGGGGCCGTGGACGAGGCTTTTGATCAAGGCGCGATGGGCATTAGTCATTTCTGCTCTCCCTCCCTGGGGATGAGGTTTTCCATTTATTGCCGGCTTTCCTTACATTAGGGCAGTCGTGTTGTTTTCAAAAGAACCATTGCACACTTACGCGCAGTGATCCTTCT
>184102:estExt_GeneWisePlus_human.C_7040
CCTTGTCCTATATATTTCGGCCGACCAGATCTACATAGTGCATATACACATCTCCTCCACATTTGACATGTCCATCCCGTATCTGATACGCCAGGACTACCAGCCCACCACCCTCGACGACTGGGAGCGTTCCGACAAATACCACAACTCCTTCCTCCTCCTCCCCGATCCCGCATTAGAAGCAGCCGCGAAACGAAACGACGAACAGGGGTTACCTGAGATCGCCGTTTCCCCCGCTCAGGGAAAGTTTCTGAATTTACTCGCACAGTCTATTGGCGCGAAGAGGATATTGGAGGTTGGCACGCTGGGAGGGTATTCCTCGATTTGGTTGGCAAGAGCGCTCCCGCCCGACGGCACCCTCGTCACTCTAGAAATCTCCGAGAAACATGCTCAGGCAGCAAAAGAGAACGTAGCAGCAGCCGGCCTAGCCAACAAAGTCTCCGTCATCCTAGGACCCGCCATCGACTCACTCCGCGCGCTCCCGGAAGAACCGAAGTTCGATCTGGTGTTCATAGACGCGGATAAACCGTCCAACACTGCGTATTTCGTCGAAGCGAAGCGGCTGGTTAGGAAGGGCGGTGTCATCATCGTGGATAATGTGGTTCGCTACGCCCGAGTTGCTGATCCCAGGTACACGGATGGAAGCGTTGAGGGTGTACGAGACTTGTTGCGCGCACTCAAGGACGATAAGGACGTTGAGGCCACGACCATTGGAACGGCTGGGGAGAAGGGGTACGATGGGTTCTTGTATGCAGTCCGAAAATGAAGTCCACTTCGGTAATCACCGTTGCAATTAGATACCAGTCGAAATCATGAAGGTTGTAAATGATACATAATGGAATTGAGTTTTGAACGAAGGAGGGTACAATTACACCTATGTACTACAGAAGGTATTCGTACATTGTAGAGTAAGTAGTACAAGCAGAGACGAAACAACTTTGAGTGGGGATGAACGAAAAAAGGTGAACATAAGGATAGGTGTGTGACCTGCATCCCAACCAGGCCAGCCGAATCAAGTGAGGTAAATCAGCGTCCTGCGCTGCGTAGACACCAAAAAAAGGGTAATAAAAGCACCAATCAAAAACCCAGTAACAATGAATCCAGCCGTCTCCACCAACACAGGCGACCTACGCAGTTCCTCCTCGTCCTCATCATCCAGATCAAGATTAAGCGCGAGCGCCTCGTGAAGATGGTGGGTCTGCGTGATGAGGCTCATTGCTGGCCTTGGGGGGAGGAAGAGGTCGTGTGCCGTCACTACCCCCCTGGTTGACGGCCCAATTTGAGGTTCGAAAGGGGGCAGTCGTC
>184112:estExt_GeneWisePlus_human.C_8001
GGATTCGGACGCCATTCTCGTTGAATCATAATATTACAATGAGCACGTCCCTCAGCATGTGAGGTAACCACCATAGTTCTACAGAAACCTTCGTATTGGTGTTGTACAGCGCCGTTTGGTATAATCCCTCCTGTGTGATCATGACCTACGCCATCTGCCAACCAAAGAACCTCCCATGTTGCAATAATGCGGGTTTAGGCCTTCAAGAAATTGTCGTATGATGAACTAGCATTGACTCCCATAGTGATATATCCCACCAGACCTTGACTTATCACACCTCCAATGAAATGAAGCTTGAAAACCGGATTATATTTTCCCTCCGGACCGTGAGCGTCCTCGAAGATATTGAGCGAATCGCGCCAGTTTCGGGTCCGACCACGCGTCTCCCGGATGGGGTTGGTGACGTATGGCCACATCTTGTCGATCACCAAGTTGATCTCATCCTCGAAAAAGAACTGCCCGACATGCGAGAGCCGCCCCGCTGCGAACGTTCCGTTTGGCTGTGGTACCCATTCGGGGAACACCTTGGTGTGGATGTGGGTTGCTCGGCCCATGTAGTATCCCGGGAAGATGGTAGTGAACTGTGCAACGCCATTTTTGTCCGTAGGCCACGCTCCTCGTAGCCAGGTCTCCTCAGATAGAGTACGAGCGTAAGGAGATAGTAACCCTGATCGTTTGCCCCCTATCTGAGGCTCCTCCTTGGCCAGATGCGGATGTGGAGAAGGGTGACCTGAATATATGCCTGTTGCATTACTTTGCCATATATCAACCAAAACGTTCGGAAGAGGCTGGCACGTTTCTACGTCGATAACACCGATATCGAGCAGCAGGAGCAGTCCATCCTGAAGCTCCGCAATGTTCTGCCTAATTGGATGTCCTTCCGTGTGGTAATATGGTCCCTCTGTAACTTCGGGAGCGAGCACGCATGTATTGTTCTGAATATGGGTCTCCGAGATGGGCGTGCACCCCATCAACGTTTCACCATCTTGCTTTGCCTCGTCAAGATATGGCGTAGGGGGCCTGAGGTCTTCGTAAGTCTCCGAAGCAAACAGTTGTTGGTATCCCGGCACGTTGGGTTGTCCACCAAGAACCTTACGAGCGAATTCTCGTTTCCGCGCAGCGGTGAAGGATTCGATGGCAGGAGCACAGTGGTATGCTGCCGCTTGTAGCGCTCGCTGTACCTCTATCTCATGGGGTGACTTGGGTTCCTTGTGTGCGACGGCGAGTAGGTTCAGAAATGCGAAGATAATGGTAGAGAGGCCCAACATGAGGATGAAGAGAAGCTCAAAG
>184142:estExt_GeneWisePlus_human.C_8007
CGTGNTNTCCTCCAATGTTGTCTTCTGCCCGTGCAAGGCTTCCAATTTCACTTTGTTCCTTTTCTTTGCCATTTGCGCGATTGCCTAATACACTATCGCGATATCAAGAAACGTGGCAGCGCCTACCGGGTCGTACACACCCTACACGTTCAATCAGGACGACACCGGCGTATGAAGGCCATATCCCATTGAATTGGTTTGAAAACGCGGTTCTGGCTGTGGGGTCAGCTTTTATGTCCCTGGCGGACCCTCGTCGAGGTGACATGGTAGCTGCTCTGGGAGAGACGACAGCGGGACCTACCTTACCAAGTTTGAGAGACCGAATGCTGGACAGTATAGAGGGTCGCAGGGTGCTAATGCAGCGGCCGAGAGTCAATTCTTCCACCATTGACCTGAACAAACTAGCGCATTATCCTGAAGGGACATTTGGGCGGGCTTATGTCACGTGGCTAGAACGGTGTGGGGTGACTCCAGATACGCGAGAACCAGTTCATTACATCGACGACCCAGAACTAGCTTACGTCATGCAGCGCTATCGTGAATGCCATGATTTCTATCATTGTATATGCAACCTTCCGGTCAACGTCGAATCCGAACTCGCGCTCAAATATTTCGAGTTTGCAAATCTCGGATTACCTATGACTTTATTGTCCGCTCTGGTTGGGCCCGTTCGCCTCACGCCTCAAAAGCGACAACGGCTCTTCGCAGAATTTGTTCCCTGGGCTTTGAAGTGTGGAGGCAGTTCCAGGAGTTTGATAACTGTCTACTGGGAGGAACGTTGGGGTCAGAACGTCGCTGACATGAAGACTGAATTTGGCATTTGGGATCCGCCAGAGGCAAGATGGAGCAAACCCCTGAGCGAGGCCAAGGCTGCAGCGGAAAGGCATCGGACAGCACAGACTCATTAACTGGCTTGGATTCTTCATCAAATCATTATTCCCTGAATTTACAGCCCATGTTCGACCAG
>184206:estExt_GeneWisePlus_human.C_8022
CTTTTCACTACAAGACCGTCAACATGCCCCCCAAAAAAGTCAAGGCACCCAAGGAAGAAAACACCGTCTCGCTCGGTCCACAAGTCGCAGACGGCGAGCTTGTCTTTGGCGTTGCCCACATCTACGCTTCGTTCAATGATACCTTTGTCCACGTTACCGATCTCTCAGGCAAGGAAACCATCTCTCGCGTCACCGGCGGAATGAAAGTCAAAGCAGACAGAGACGAGTCGTCCCCATACGCAGCCATGCTTGCCGCGCAGGACGTTGCTACTCGATGCCGTGAAGTCGGCGTGACGGCCCTCCATATCAAACTCCGCGCTACTGGAGGCACTGGGACTAAAACCCCTGGTCCAGGTGCTCAGAGCGCACTTAGGGCACTTGCGCGTGCTGGGATGAGGATTGGGAGGATTGAGGATGTGACGCCTGTGCCTACTGATTCTACGAGGCGTAAGGGTGGTCGTCGTGGTCGTCGTCTCTGATTGGATTTCTTGTGTTGGGAATGGGTGGTGTAAAAAAATTGCTTGTATTACATTGTCGATGCTCAATGCTAAATGTCGCCGCTCGACGCGCATCAGGGCTCATTAACGTGAACCTGACCCGTGGTCGTCCACTCCAAATTGTGTTGGCGTTTCCTATCCTCAGATTCCCGCAGTTAT
>184303:estExt_GeneWisePlus_human.C_9006
GGCATTGGTTTTCCCCAGCCAACGAACGCTACGCCAACTAGTAGCCCAGCCAAACCACAGCTTCCCTCCCCTTCCCCCTACTTTTTCTATTTCCCCTCTCATAAATCCTCAACATGCCGAAGGAGGCCACCAAGCCCAAACGTAAAGCTGCCGAAAAAGCAGATAAGGCTACATCTCGCAAGGGGAAGAAGGATCCCAACAAGCCTAAACGCGCACTCTCTGCGTACATGTTTTTCAGCCAAGATTGGCGTGATAGGATCAAGGCCGAGAACCCTGATGCTGGCTTCGGTGAAGTCGGCAAGCTGCTAGGTGCTAAATGGAAGGAGCTCGACGAAGAAGAGAAGAAGCCGTACGTCGAACAGGCCTCCAAAGACAAGACGAGAGCAGAAGAAGCCAAGGCTGCGTATGATTCGAACAAGAAAAGCGCAAGCGGCGATGAGGAAGAAGACGAGGAGTGAACTCGTTTGTTGTACTTATTTATAATGATGACCTCTTCTTTTACGACCTTTTCCCGCCGACGGCGTATATCCCAAATTTCTGTTGTGTGCGTGTTACCCCTCTCTATACAGTCCATTCGTATCGTAGTATCTTTTGTGCTTCCTTAGTGTCTTTGTAGGCCAATGTGCTTTAAGCAGGGCGGATGTTGTGAGTTGTAGTCGCAATTTATCATTATTGT
>184365:estExt_GeneWisePlus_human.C_9016
TCGACCGTGATACACCCAAGTCGGCGTACACGAAGCCATCTTACTTCAACCCGAAACAAGACATGGTATTGGTGTTTTCCGACGAATTCAACACCGATAACCGTACATTTTACCCTGGAGACGATCCTTATTGGGAAGCGGTAGATATCCATTATTGGGGCACAAATGATCTAGAGTGGTATGACCCCGGTCAGGCGGTGACTCGCGGCGGTGCATTGAGGCTGACGCTAGCTGCCGCCAATCCATTGGACAATCACAATATGTCATATAAGTCTGCAATGGTTCAGACATGGAATAAATTCTGTTTCACCGGCGGACTTCTAGAAGCGAACGTCACCTTGCCCGGGTCAGACACTATTGGAGGATTGTGGCCAGCTATCTGGTCGATGGGAAATCTCGGACGTGCTGGCTTTGGTGCTACTTTGGAAGGCTTGTGGCCTTACAGCTATGATTCATGTGACGTCGGCACCTTGCCTAACCAGACATACCCTGGCGGAACCACTCCTCTGGCTGCAATTCAAAACGGCGATCCGACCTTCGATGGGCAACTATCACTTCTATCCGGCCAGCGATTGTCGGCATGCACTTGCAAGGGAGAATCCCACCCTGGGCCTGTGAGAGCGGATGGCACTTACGTCGGCAGAGCATCACCCGAAATTGATGTTTTCGAGGCCATCGTTGAAGACAACGTTGGAATGGTATCACTGTCCGCGCAGTGGGCCCCGTATAACGCCCAATATGAATGGAAAAACACCACTGCTAACTTGAGGATAACTGATCCAGGTACCGTTTTGAATCCGTACGTGGGAGGTGCGGTCCAACAGACTACAAGCGGACTTGCACACGCCAACCCAAACTGCTACGAACTGAAGAAAGGTTGCTTTAGCGTCTACGGCTTTGAATATGCCCCTGGATTTGATAATGGATATATCACTTGGATTAATGATGCCAAAGTCTCGTGGACAATCATGTCGGCTGGCTTGGCCGGAGATACGCGGACGGAAATTGGTCCACGACCGGTATCCCAAGAACCAATGTACATCATCGCCAACCTTGGTATCTCCAAAAATTTTGGTTTCATCGACCTTGAGAACCTCCAGTTCCCTGCCACAATGAGCATAGACTACATCCGCGTTTATCAACCTGCAAACGCGATTAACGTTGGTTGTGATCCTGCCAATTTCCCGACTGCGAAATATATCGAGACATATGCGGAAGCATATTCCAACTTCAACCTGACAACATGGACCGGGGATTTTAAACAGCCGTGGCCCAAGAATAGTCGGGCAGGAGACTGTTAGGAGCTAGTTCAATCTTAATTATTCAATTATCTATTGTTTTGAACCGGTTCGTTTTTGGGGCTACATCATTAGCGTAGCTTTCGAATACCTGGCAAGATGTATTATCCTGTTGTATAC
>184460:estExt_GeneWisePlus_human.C_9034
ATAAGAGTCAGGAGACCAAATTTCGTCGAGTCACACACAAACGCCTCTTTCCGCCTCTTCTCATCCTCCATGGCTTTCCAGGACAGGATTGCGAGTGCATTCTCGGCCCTCAACATAACTCTAGATTCTACAGTATCGCATGCCGAAACCACATCCCCAGCAGCGTGGCGCGAGGCCCTTGTTGCCCATGAATCTTCTCCGAAATCATTTGAGCTCATCAAAACCCTTGTCTACAAACCCAAGACTGCGAAATCAGCTACCCCGGTTCCGGTCGTCGTAATTGCTCGCGATGAGACGGAGACCAACTCGAATGCCATTGCCAAGCAGCTGAATTTGAAGGAGCTGCGGTTGGCGTCGGAGGATCTGCTCAAAGAGTTTTTTTCGGTTGATAAGAACGCCCTATCCCCTCTTGCAATCGACAGCGAGATATTTTCAAAGGTCGTCACGGTCTTGGATCCCTCGATCGCTGAATCCTCCTCACTCTTCGCCGTCCACGGCCTTTCCTCCAGCAACACCGTTTTTCTTTCAGGACAAGACATCGTCGCTCATCTTAAGAGTTTAGAAACGACTGAAATCAAGGTGGTGGACTTGGACACCACTGCGCCCTCCCCAGCTGCCGTAGCTCAGACATCAAAACCTCCAGTGAAGGAGAAAGAAGATGCAAAGATCGAGGGTGCGGTTCAGATTGCCATTGGAGTAAAGAAGGAAGTTGATTTCCCCGGATGGTATACCAACGTTCTGCTCAAAGCGGACATGCTAGACTATTACAGCGTCAGTGGGTGTTATATCCTTAAACCGTGGTCATATAGCATCTGGGAGGAGATCCAAACTTGGTTTAACACCCAGATAAAGGAACTCGGCGTTCAAAACTCGTACTTCCCTATGTTCGTATCTCAGTCTGTATTAGAGCGAGAAAAGGACCATATAGAGGGATTCTCTCCAGAGGTGGCCTGGGTGACGAGGGCTGGAAACTCCGACCTTGAAGAACCTATTGCAATCCGTCCAACATCCGAGACTGCCATGTACCCTTACTACGCCAAATGGATCAGAAGTCATCGCGACCTCCCACTCAAACTCAACCAATGGAACAGCGTCGTTCGTTGGGAATTCAAAAACCCACAACCATTCCTCCGCACGCGCGAGTTCCTCTGGCAAGAAGGCCACACCGCCTTCCTCACCAAAGCCGAAGCCGACGCCGAGGTGCGACAGATCCTCGACCTCTATCGTCAAGTCTACGAAGATCTCCTCGCCGTCCCCGTTATCCCAGGTATCAAGTCTGAGAAGGAGAAATTCGCTGGAGGACTGTACACCACTACCCTCGAAGGATTCATCCCAACCTCTGGCCGCGGAATACAAGCGGCCACATCGCATTGTCTAGGTCAAAACTTCTCCAGGCCGGAGATGTTCAATATCTTCGTGGAGGACCCGGTTGATAAGTCCAAGTCGTACGTATGGCAGAACTCGTGGGGGTTGTCGACGCGCACGATTGGTGTGATGGTCATGGTGCATGGTGATAATCAAGGGCTGGTGCTTCCGCCGAGGGTGGCGAGTATTCAGGTTATTGTCGTTCCTTGCGGTATCACGGCGAAGTCGACGGACGAGCAGAGGGCTGAGATCAATGATGCTTGCGAGGAGCTGGCCAAGACGTTGAAGAAGGCTGGTGTCCGGGCTAAGGCTGACCTTCGTGAGGGGTACACTCCTGGCTACAAGTTCAATGATTGGGAACAGAAGGGTGTCCCCCTTCGTCTAGAGATAGGACCCAACGACCTCAAGAAACAACAAACCCTCTCTGTCCGACGCGATAACGGCGACAAGAAGCCGCTTCCCCTCGCTAACATTGGCAAGAACGTCGCCGATTTCCTTGAGGTCATCCAAGACAACATGTTCAATCGCGCCAAGGAACAATACTGGTCTCGCGTCAAGGAGGTGACGGACTGGAAGGACGTCATCCCCACGCTCGACAACAAGTGCATCGTCGTGATGCCGTGGTGTGAAGTCGAGGCTTGTGAGGATGATATCAAGGAACGGAGTGGCAAATCTGCTGAACCCCAGGACGAGCGTGCGCCATCAGCTGGTGCCAAGTCACTTGCCATTCCGTTTGACCAATCCCCTTGGACCCCGATTGAACATGGTAAGACGAAATGCCCGGCGTGCGGTAGTGATGCGAAGCGCTGGACCATGTTTGGGCGATCTTATTAGTTTGGCTCGCTGGATGTGTGGGGAGACTATTATCTGTAAATCATTTGAAGCAAATCGAAGCCGTTTCCTTTTCT
>184639:estExt_GeneWisePlus_human.C_10030
TTGGTTTTCAGAATTATTTGTTTTTTAGGAGCATAACGGTTTTGGCATGTAGTTAAACAGGCAGCATGGAGAAGTCATGAGTGGGCAAACATGCAATAAAGTCAAAAAAAGGTGACAATTGTAAAAGGCGTCGCTCCCCCCTTTGCTTGATGAACCAGCAGAACCAAAAACAAATACGGTAAATCACCGATTGGACTTGGCCACACGCTCGAGCTCGTCCTTTTTCTTGATAGCATATGAGTTTGACGATCCCTTGGCGGCGTTGATAAGTTCGTCAGCCAGGCACTCAGCGATTGACTTGACGTTGCGGAAAGCGGATTCACGTGTACCGATGGTAAGCAGGGAGATGGATTGGTTGACCCGGCGGAGGGGGGACACATCGACGGCCTGACGACGAACGGTACCCTGCGATCCGATACGGGTGGAATCCTCTCGGGGTCCAGTGTTGACGATGGCGTCGACCAGAACTTGAATGGGGTTCTGGTCGGTGAGGAGGTGGATGATTTCGAATGCGTGTGCAACAATGCGAACGGCCATGAGCTTCTTGCCGTTGTTGCGGCCCTTCATCATCAAGCTGTCAACCAATCGCTCGACAATGGGCATCTGCGCCTTCTTGAACTGCTTTTTGGCGTAACGACCAGCCGTGTGAGGGAGATAGACGGCATGGCGGACTTGGATGTAGTCCGTGAGGGAGATATCCTTCACCTCAACATCCTGAGTATCCCACTTGCCGAAGAGTTTAACTTCTTGACCGAGCCTGGAGATGTCCTTGGGGAGAGTAGTGGCCATTTTGATAGGTCTTGAGGAGGATATGGAAACCGCGAAGGCCTTTAGCGTTGAAAAAAAGATGTTAGTTTGACGTCGAGCACAGTATT
>184661:estExt_GeneWisePlus_human.C_10034
ACTACCATCACTCACTACTCAAAATGCATCGTCTGTCGACCACTTCATCCAGGTCTCTCCGCCGTGCAGCTGCAAAAGCAGCCAAGCCCACGTTGGCTCGTGGTGCGCACAAGGAGATCAAGTTCTCGAACGAGGGCAGAGCTAGCATTCTCAAGGGTGTCGACGTCCTTGCCAATGCCGTCAGCGTCACCCTTGGTCCAAAGGGTCGCAACGTCATCATCGAACAGTCGTTTGGTGGTCCCAAAATCACAAAAGATGGTGTTACTGTCGCAAAATCTATCACTTTAAAAGACAAGTTTGAGAACCTTGGTGCTCGCCTTGTCCAAGACGTTGCACAAAAGACAAACGAAATCGCAGGTGATGGAACAACAACCGCCACCGTCCTCGCTCGCGCCATCTACTCCGAGGGCGTCAAGAACGTCGCGGCAGGCTGCAACCCCATGGACCTCCGCCGCGGTTCCCAAGCAGCCGTCGACCGCGTCGTCGAGTTCCTCTCCGCCAACACAAAGACCATCACCACCACCGCAGAGATTGCTCAAGTCGCCACCATCTCCGCAAATGGCGACACCCACGTCGGCAACCTCATTGCGCAGGCCATGGAAAAAGTCGGCAAGGAAGGTGTCATCACCGTCAAAGAGGGCCGCACAATCGAGGACGAGATCGAAATCACCGAAGGCATGCGCTTCGACCGCGGTTTCATCTCCCCCTACTTTGTCACGGACGTTAAATCGCAAAAAGTCGAGTTTGAGAAACCGTACATCCTCCTGAGCGAGAAGAAGATTTCCTTGCTCCAGGATATCCTCCCCTCACTCGAAGCAGCAGCCCAAGCCCGTCGTCCGCTCGTCATCATCGCAGAGGACATTGACGGTGAAGCGCTAGCAGCGTGTATCCTCAACAAGCTCCGTGGCCAACTCCAAGTCGCGGCCGTCAAAGCACCCGGGTTCGGAGACAACCGCAAGTCTATCCTCGGAGACCTCGCCATCCTCACGGGGGGCACCGTCTTCACCGACGAGCTCGACATTAAACTCGAGCGCGCGACCGTCGACCTGCTCGGCTCCACCGGCTCCATCAGCATCACGAAAGAGGACACCATCGTCCTCAACGGCGAAGGATCAAAAGATGCCATCCAGGCCCGCTGCGAACAGATCCGCGCACTCGTTGCGGACCCTACCACGTCTGACTTTGACAGGAGCAAGCTCCAAGAACGGCTGGCCAAGCTCAGCGGCGGAGTAGCCGTCATCAAAGTCGGTGGATCCTCCGAAGTCGAAGTAGGCGAGAAGAAGGACAGGTACGACGACGCGCTCAACGCTACCCGTGCCGCTGTAGAGGAAGGTATTCTTCCAGGCGGAGGCGTAGCCCTCCTCAAAGCCTCCCTCCAGCTCGCTACGAGTTCTCCAGCAGCTGGGTCGACGAGTTCCCCCGTCTCACCCGACGCCAAACCCATCTCGACAATCAACTTTGATCAAGAATTGGGCGTGGCGATTATTAGAAGGGCATTGACCAACCCCGCACGAACGATACTGACCAACGCCGGTGAAGAATCTAGCGTTATCGTTGGTACGCTTCTGAAAACCTACGGGGGAGCGGACAAGTTTGCGTGGGGGTACGATGCTGCGAAGGGGGAATATGTGGATATGATCAAGGCGGGGATTGTGGATCCTTTGAAGGTTGTTAGGACGGCGCTTGTGGATGCGAGTGGGGTCGCGAGTTTGTTGACGACGAGTGAGGTGTGTGTTGTTGAGAGTGAGGAGGAGAAGGCGCCCGGTGGTGGCATGGGTGGTGGCATGGGGGGGATGGGAGGGATGGGAGGGTTTTAAAGACGTGGTTTGAGTAGTTTGTTTTCATTGACGTGACGCATATCCATGACTCCCCCACCTGTCCACTCTTTATTCTTAGTACCACTATTACATATTTACAGCTCACATAGTATTTACAACCCAACCACCACTCAGCATTTGTACATCATTCTCTTTGAACCAT
>184665:estExt_GeneWisePlus_human.C_10034
AAAACATTTCTCCCAACCATGGTTATCAAACTCTACGGCGCAGTAAATTCTACCTGCACGAAGCGCGTTGCCATCGTCTTGCACGAGAAGAAAGTTCCTTTCGAGTTCCACAGCATCGACTTTTCGAAAGCCGAAAACAAATCACCTGAATATCTCAAAAAACAGCCGTTTGGCCAGATCCCCTACATTGATGACGACGGGTTTATCTTGTATGAGAGTCGGGCTATCTCCAGATACATTGCAGAGAAATATGCCAATCAAGGTACACCGGGCCTAATCCCTACCGAGCTCAAAGCCAAGGCCATCTTTGAGCAAGCCGCTTCGGTCGAGAAGGACAATTTTGATACATTCGCGGCAAAGGCGGTTTACGAAAATACGTTCAAACCCTTTTACGGGCTCACACCCAATAAAGCTGTGTTCGACGAGTTAATTGCTACGCTGGACAAGAAGCTTGACGTTTATGACCAGATCCTGAGCAAGCAGAAGTACGTCGCTGGCGAGGAGATCACTTTAGCTGATCTATTCCACATCCCTTACGGAGCCATTCTGCCTGCCGCGGGCAGCAATGTTATTGAAAACAAGCCAAACGTTGATCGATGGTTCAAAGACATTACTTCTCGCCCCTCTTTCCTCGCCGTGAAGGACGGTGTCAAGTCCTCTTCTTGATGGTCCGGTATAAATAATAAGAACCACACACTTGTACTTAGCGCACAACGAGTCTGAATATCTCACTAACGTCCGT
>184682:estExt_GeneWisePlus_human.C_10038
GNNGNANNGGTTGAATATTTGAAGCTCGCTCGAAGTGTAATGAAATTACATAAGCTAGAGTAGNCTTTTTTTGTGACTCCCATGGCGGCCCTTCGAATCTACAAAAATATCTTGTCACCGTCGCGCACAGCGTCGCCAGTCATTTCTTTGCGTCTCTTCTCTTCCACGTCCTACGTCCGCCGTCCGGACAACTTGCGACCACCCCAACCTCCCAAGCCCATTGACGACTCAACTTCTGCTCTCGACTACAAGAGGTCGCAAAGACTACGCCCGCCACCGCTCCCAGCTACTGACTTGCCACGGTCCAGGAGCGCGGAAGAGGCTGTTACCAACATTCTTTACAATACCCCACCTCCAAGTCTCCAACCTTTCAAAAAACATATTTTGAACTGCCTTGTGCAGAATGAACCCGGGGTTCTTTCCCGAGTGTCAGGAATTCTCGCTGGCAGAGGGTTCAATATCGATTCATTAGTTGTTTGTCGCACAGAAATTCGCGACCTTAGTCGGATGTGTATTGTCCTCAATGGACAAGATGGCGTTGTCGAACAGGCGAGACGGCAATTGGAGGACCTCGTGCCTGTTTGGGCTGTCTTGGACTATACCGAGACCAATGTCATTTCAAGAGAACTCCTGCTTGCCAAGGTATCCATCCTCGGTCCTGAATACTTGGAGGAACAACTCGTCGGCGGACCCTCTCATGAGCCAAGGAGAGCTATCTTCAATCACGATGACTCTTCGAAAATGGAGCGTGAAACCGCACTAGCGCATAATTTTGAGCGTAGCGCACACCCGAACCAATTCAGTGAATCATCTGCATCCCCAATCACGCCATCCCAGGCTCTTCGCCTCAAGCATCAACATCTTCATTCTATTTCTGTTCTGGCAAAGCAGTTTGGAGCCAAGATTGTCGATGTCAGTGAAAATAGTGTGATTGTGGAACTCACTGCAAAGACGACGAGGGTGGAAGCCTTCTTGAACTTGCTCAAACCCTTTGGAATTCTTGAAGCAGCTCGTACAGGATTGATGGCTATGCCGAGGACTCCTATCAGGACAGATGAGGACGACACTGTTCCGCTGGAAGAAGGTGGCGGGGTTGATGCAAGTCTACTTCCTCCTGGTTGAAACAAACGTAGGACATATTTGTGGCGCATTGATTCGGAAATGCCTACAAACACGTTGCATGACCTGTATGTAATAGGCGCGTTAGTGGTACC
>184710:estExt_GeneWisePlus_human.C_11005
ATCCATCTATCTCTGACCGCCATGTCTGAAGCAAAGTTCGACAAAGCTGTAGCTATTATCGGTGCTCTTCCCAAGGAGGGTGCCATAAAGCCTACGCAAGAGGATCAGCTTTACTTCTACAAGTACTACAAGCAAGCAAAAATTGGCGATAATACCACTGTACGGCCCAGTGGATTCCTTGACTTTGCTGGAAAGGCGAAATGGGACGCATGGTCCGAGGTCAAAGGAACTTCGAAGGAAACCGCATGGAAACTATACGTTGACAAGCTGTTGGAGATTCTCAAAAAGGTCGATGACGAAGAATCCAAGAAATATATTGCGGAACTTGAAGCAGCTTAATCGAGCCCTGGGCCTGCAAGCATAAATAAACCTCTCATCGTGCACTCGTACTCCTGTAACTCAAATACCCAATCAATTGACAGNTATTTTT
>184735:estExt_GeneWisePlus_human.C_11009
ACGACGGCCGCAACCCGTTGTGCAGCCTATCGCCTGGAACTGCACGTACGACTCCCGAGATTAACTTTGCCCCCAGTAGGGGACTCCCTTTCCCATGTCTTTCTTTTCAAATACCGCAACAAACGCGGCAACCACCAACGCTTCTCAGACCGCTGAAAAGGATGTCGAAGTCGCAGACCCGCCCACAGACTCAATATCCTCCTTGTCATTCTCAAGTCAGGCTGACTACTTGGCAGTAGGAAGTTGGGATAATAGCGTGCGGATCTATGAGGTGGGAGCGGGTGGACAAACGCAAGGAAAGGCAATGTACCAACACCAAGGGCCCGTTCTAGATGTGTGCTGGAACAAGGATGGCACAAAAATATTCTCTGGAGGCGCTGACAATGCTGGTCGCATGTTTGATGTGACTACAGGCCAGGCTTCGCAAGTCGCGCAGCACGATGCTCCCATCAGGGTAGTCGCTTGGGTAGACGCACCTCAGTCCGGAATCCTCGCGACGGGAAGCTGGGACAAGACCATTAAATACTGGGACCTGCGAACACCAAGTCCTGTGGCCACTGTACAACTCCCAGAGCGGTGTTACACGTTTGATGTCCAGTACCCGCTGATGGTCGTTGGGACGGCGGAACGTCACATTCAAATCTTCAACCTGACCAATCCTAACACTGCTTACAAGACCATCCAGTCCCCTTTGAAGTGGCAAACACGGGTAGTTTCTTGTTTCACCTCGTCAGCGAACAGTGGCTTCGCCGTGGGTAGTGTGGAAGGCAGGGTAGCCATCCAATATGTTGAAGAAAAAGACGCGTCAAACAACTTTTCTTTCAAATGCCACCGACGTGATTCAGTCCCCAACGCGAAAGACCAAGCGTTGGTATTCGCTGTCAACGACATTTCTTTTCATCCTGTTCATGGAACATTTTCTACTTGTGGTTCTGACGGTACAATCCACTTTTGGGACAAGGACGCTCGCACGCGTTTAAAGACTTTCGACGCCGCTACAGGACCTATTTCCACCAGCGCATTCAACCGTAACGGTTCTATCTTCGCCTATGCTGTTTCCTACGACTGGTCGAAAGGCCATTCTGGAATGACTCCGGGACATCCTAACAAGTTAATGCTGCACGCTTGTAAAGATGAAGAGGTCAGGAAGAGGGCTAGAAAATAATTGACTCCCTATCTTGCATCCCTTTCATGTATCTTCACGTTGGCTATTTCCGCAATCTTGTATCTTTTNCCCTTGCTTCTCA
>184803:estExt_GeneWisePlus_human.C_11021
GGCGGTTCTTACGGCGGCGGCGGTGGCTACAGCAACGGATATGGAGGCGGAGGCGGAGGGGGACATGGAGGAGGTGGGGGTTGGGGCGATGACAAAATGTCGAACCTTGGAGGTGGTCTGCGCTCAGTGGACTGGAACAGCACGAAGCTGGAGCACTTTGAGAAAAACTTCTACATCGAAGACAAACGCGTGGCAGCGCTCAGTGACCGTGAAATCGAAGAGTTCCGGCGGATAAAGGAGATCAAAGTCCAAGGCCGCAATGTTCCTCGGCCTGTTGTGTCCTTTGACCAAGTTGGCTTTCCCGAATATCTTATGAGCTCGATACGTGCCCAAGGCTTTGATGCACCCACCCCAATTCAGTGCCAGGCTTGGCCCATGGCATTGACTGGTCGAGATGTTGTCGCTATTGCTCAAACTGGAAGCGGAAAAACGATTTCATTCGCTCTTCCGGCCATGTTACACATCAATGCTCAGCCATTGTTGGCCCCTGGTGACGGTCCCATTGCGCTCGTTCTTGCACCAACCCGAGAACTCGCCGTACAAATCCAGCAAGAATGCACAAAGTTTGGATCAAATTCTCGTATTCGTAACACTGCCATATATGGAGGTGCTCCCAAAGGTCCACAAATTCGCGATCTACAGAGGGGCGTCGAAATTGTCATCGCTACCCCGGGTAGACTCATCGACATGCTGGAAACTCAAAAGACAAATCTTCGACGAGTCACCTATTTGGTCATGGATGAGGCTGATCGCATGCTCGACATGGGTTTCGAACCTCAAATTCGAAAAATTGTTAGCCAAATCCGCCCAGACCGTCAAACTTTGATGTTCAGCGCAACGTGGCCAAAGGATGTACAAAAGCTTGCCAATGACTTTTTACGAGACATGATTCAAGTCAACATTGGTTCGATGGAGTTGACAGCAAATCACAATATCCAACAAATTGTGGAGGTTTGCAGTGACTTCGAGAAGCGAAATAAACTCATCAAGCACCTCGACCAAATAAGCGCGGAGAATGCGAAAGTGCTAATATTCGTTGCTACAAAGCGTGTTGCAGATGATATCACGAAATATTTGCGTCAGGATGGATGGCCAGCGCTTGCCATCCATGGGGACAAAGAGCAGCGTGAACGTGACTGGGTTTTAGGCGAGTTCAAGGCTGGTCGTTCACCCATTCTCATCGCGACAGATGTAGCTTCTCGCGGACTTGACGTCAAAGATGTTGGCTATGTCATCAATTATGATTTCCCTAATAACTGCGAAGATTACATTCATCGTATTGGACGGACTGGGCGTGCAGGCATGAAAGGCATATCATATACCTACTTTACAACGGATAACGCAAAATCTGCACGAGAACTCATTGGCATTCTTCGGGAAGCAAAGGCCACCGTTCCACCGCAGCTAGAGGAGATGTCCATGTACGGTGGCGGTGGAGGCGGACGAGGTCGTTATGGAGGTGGTGGTCGTGGTGGTCGTGGAGGCGGCGGTGGTGGTGGAAGATATGGTGGTGGTGGTGGTGGCGGCGGTGGATATGGAGGCGGAGGCGGCGGTGGGTACGGAGGGCGAGGTGGTGGTGGTGAACGGTGGTAGGCTTGCATTTTTGTGTAGAGGTATTGGTACCTCTGCTTGCCTAATGTCTCCTCCACTTTGTCAATTATAAATCG
>184962:estExt_GeneWisePlus_human.C_12003
TTGTAAATGGCTCTTGTTATTGTCTGAAGGCCTTATACCCCTTTGTCTGATTTTTGCTCCCATTCTTTCATCCCCCTCACTACCACCACAACCCACTCACAATGCCAGACCCTACCCAAGCGCCTACGAAGTCGAAATCGGCAGCACCTGCCCAGCCCACCCCGAGGAAAGTCAGGTTTAACGTCGGCACCCAATACCAAGTTCTCGATGTCGTTGGTGAAGGCGCCTATGGGATTGTGTGCTCTGCCGTGCATCGACCAAGTGGTCGCAAGGTCGCTATCAAGAAGATCGCCCCTTTTGACCATTCAATGTTCTGCCTGCGGACCCTCCGGGAGCTCAAGCTCCTCAAGTTCTTGAGTGAGGCGGGTGTTAGCGAGAATATCATTTCAATTTTGGACATCATCAAACCAGCCTCAATAGATGCGTTCAAGGAGGTCTACTTGATCCAAGAGCTTATGGAGACTGACATGCATCGGGTTATTCGAACACAAGATCTTTCTGACGATCACGCCCAATATTTCATATACCAGACTCTTCGTGCTTTGAAAGCACTCCATTCTGCAGATGTTATCCATCGTGACCTCAAACCCTCCAATCTCCTCCTCAACGCGAATTGCGACCTGAAGGTCTGCGATTTTGGGCTTGCGCGGTCTGTTAAGACCGCTGAGCCATCTGGCACGGAGACCGGGTTCATGACCGAGTATGTTGCGACCCGTTGGTATCGTGCCCCCGAAATTATGTTGACGTTTAAGCAATACACGAAGGCCATTGATGTATGGTCGGTAGGTTGCATTTTGGCAGAGATGCTATCTGGCAAGCCACTCTTTCCGGGCCGAGACTACCATCATCAATTAACTCTCATCCTCGACGTCCTGGGAACGCCCACACTTGATGAGTTCTACGCCATTACCACGCGGCGTTCGCGGGATTATATCCGGGCACTCCCATTCCGGAAACGTAAACCGTTTGCGCAGCTCTTTCCCAATGCAAACCCTCTTGCGGTAGATTTCTTGGCTAAAACCTTGACGTTCGATCCCAAGAAGCGGATTACTGTCGAGAATGCTCTCGCGCATCCCTATCTGGAATCCTACCATGACCCGGAAGACGAACCCGTGGCACCGCCTTTGGACCCTGAGTTCTTTGAGTTTGATTTGCACAAGGACGACATCAGCCGAGAACAGCTGAAGGAACTCCTATATGATGAGATCATGTCCTTCCAACCCGCGCCAATTACATAGTGGCTGCGCATATAACTTCTTTGTATTCTAATCGTTTGTAAACCTGCCTGTATACCTCGAGATCAACCGCAACCCTACAACTACACGCTTACCTGACATCTATTCTTGGACGACCGTGATGTGGGATGAAGAAGGCGGAGAAGGCATCACATATCGCCTATACATGCCCCCTACTCACCCCACCTGGTCCAACTTTGGTTTTAGGTTTTTCTCTTACAAACTTGTACGGTGCATCTGGGAATGTGCTGTCGATGCAAAGTACTTTTTTTTCCACTCCATCTTCGGTCACCACGCAGCTGTATTACCACCTTTTGCATTTTGTGGAAAATAGATTCGAGCTGATGATTCATTCAAATGAGATATTTTTCGCGTGATGGGTGCGAAAA
>184986:estExt_GeneWisePlus_human.C_12008
ACAGAGTTCCTTGTATTACATACACAACAGCTGCAAGAGTTTTGACGAGAATCGGCCTACAGGATATCTCGACACAGAATTGCACATAAAGAATAGATTAGAGGAAAAATACACTGATGATACATGGATAACAATAGGTCGAGGCATGCGATAAATTTCCAACTCTATTTGGCACCCGCCGATGAGAATTTTGTAACCGACTTCGTACCCTCAGAGATGGCGTGCTTGGCGAGTTCACCTGGTAGGATTAACCGCACAGAGGTCTGGATTTCGCGTGAGGAGATAGTTGATTTCTTTGAGTATGCAGCGAGTTTCGATGCCTCTGTTGCGATCCGCTCAAAGATATCGTTGACGAAGCTGTTCAAGATAGCCATTGCCTTGTTGGAGATACCAGTGTCGGGGTGGACCTGCTTTAGGACCTTGTAGATGTATGAGGAGTATGTCTCTTTTCGAACCTTCTTTCTCTTCTTCTTCTCACCATCAGCTGGTGCTGCGGCTTTTGAAGTCTTCTTTGCTGCCTTAGCACCTTCAGTGGATTTGGCGGGAGTCTTAGAAGCGGTGGCGGTAGAAGCGGGGGCTTTGCCAGCAGTGGATGCGGGTTTGGGTGCCATTGTTGATGATAAGACGCGAAGGTGCAGGCGAAAGGCGAAATAGGTGCAGGGGTGGTGGTAAGGAAGGAAGAN
>184995:estExt_GeneWisePlus_human.C_12009
TCGCGGACTTTGCCGGGATAGTCAGCATTCGCATCTCGCTGTGTAGCCATCTATTATGCAGAATCCAAAAGACGTCTCCAGTATGTAGCAACTAGTTTTTAAATAACGTTGAGGCCTCGGACGAGATGTATGGTATATAGAAACGAGTGACGGGGGAATATAATAAAAGTCGCATAATCCAATAGGTTTAATTCTTGGGTTTGCGGCTGACCACGAGGTACATTGGGGTGAATAGTTTTGTGCGGCCACCAGCGACAAGGGCGTCAGCGGCGACTTTTAACGACTCGCCAACGGCACTGGTGCCAGGGGGCGCTATCCGGAGGAGCTCCATAACCCAGACGGCGGAATGGGTTACGAGCTTGCCGCTCCAGCTCATTCGCCAGACAGTGAAATAATCCCAGAAGGTCTGCGCCTTCAGAATATCACCTTCCAAAGGATAATACCAGGGTATTGGGTCTGGGCGATCCGCAAGATCCTCTTCGTGTTCAATCTGGAATCCAACGGTCTTGAGGGCCTCACGTGCAAGACGCAGAGGACGCATCTCAGGGATTCCATTCCCCAGCTCGATCTGGTGAGCAAGCTCCTTGTGCTCGGGGATTAAAGGATCCCAGTCGTCAGTCATTGCCCACTCGTAGACGCCGAACACGCCTCCTGGCTTAAGGACCTTGAAGATTTCGCCATAAACGCCTTCCCACGTCGGGGCATGAACGGTCGCCTCAATAGCGTACACAGCATCGAAGGAGTTTTCGCCAAATTGTTCCGAGAGCTTCATAAAGTCACCCTTAGCAAAGGTGACCTGGTTCTCCAATCCCGCTTTCTGGGTGTACTTCCTTGCACGCTGAATCTGAAAATCGTTGTTGTTCAAGCCAACAATGGTGCAATCCGTAAACTGCGCGATTTCGCGGGCAGGGCCACCAACACCACAGCCTACGTCAAGGACACGCATGCCTGGGCGGAGAGTCATTTGCGAGGCGAGGTAGTGTTCGTGACGGGCGAGAGACGCCAAGAAGGCTTCGCCCTTGTAGAAACGAGAAAAGTGGAATGACTGGGCCCAGCCATACTCGTAAAGCTCCGTTGCACCGTCATAATAACCGTTCACGACGTCAGTATAGCTGTCAAGCCTCTTGTCATTATCAGCCGACTCCTCCTTCTTTAGGTCCTTATTCCAGAACTTGGTGTAGTTTTCGATACGGTTGTCGATACGACCGTCGTCACGTTGGGTTTGGACCATTATATAGGGATGTACAGAGGAAGACGAAGGAGGAGAGGAAGGGTGATGGAATGAATTATGATGTGGCGACTTGGTATTTAAATA
>185040:estExt_GeneWisePlus_human.C_12018
ACTCAAGAATTGATTTGACCCCGTAGAATGTAAATGAGAATTGATGGGAGATAATTAACATAAATACAGTGCTGTACAGAATGCGTGAGGAAAGACAGAGATCCAAAACATTTTACTTCGCGCCCGCCGATGAGAACTTCGTTACCGACTTGGTTCCTTCTGAGATTGCGTGTTTGGCGAGTTCACCGGGCAGAATGAGTCGCACTGATGTTTGGATTTCGCGTGATGAGATGGTGGACTTCTTGGAGTAGGCAGCGAGTTTAGAAGCTTCAGTGGCAATCCGTTCGAAGATATCGTTCACGAAGCTGTTGAGGATGGCCATCGCCTTGTTGGAGATACCGGTGTCGGGGTGGACCTGTTTAAGGACTTTGTAGATGTATGAGGAGTAAGTCTCCTTTCGGACCTTCTTTCGCTTCTTCTTCTCCCCATCAGCAGGCGCTGCGGCTTTCGCTGTCTTCTTGGCTGCCTTTGCACCCTCCGTCGATTTGGCTGGAGCCTTGGAAGCGGTCGAGACTGGGGCTTTGCCAGCGGTGGAAGCGGGTTTAGGAGCCATGAGAGATGGTGACGGTAAATGGGCAAGTAAAAGTTAGGTGGCGGTGGTGGCGAGTGGTATGGTTGAGGGCAAGAAGCGTCGGTGGCGAGACCAACAATGTG
>185073:estExt_GeneWisePlus_human.C_12025
GGTTACAACTGCGGAGACACTCATTTCANGGCATAGTGCTGTATTCGCATACGTTCATAGATGGAAAAAAAGTAATGGAATAGTGCTGCAGACAAGTTCATGCAATCAATGATACAACACCGCCAGCCTCCTTGATTTTGGCCTCTGCTTTTGCTGAAACGAAACGCGCTTTTACGATGAAAGGACGTTGTGGTAGCTGTCCATTGCCCAACACCTTTCCATACCCAAATCTCAGGGTGTCAATAACTGGCACGACTTCAGAATCCTCAGTCAAGCCCTTCTTCTCCTCTTCAGGTACAAGACTCCAGAGCTTGTCGACGTTGATGATCGGGCGCCAATATTGATTGCGCGTGAGATGGAAATGGCGCATACCGACCTTTCCAAAGTAACCAGGATGGTACTTATCGAAGTTGGTTCGGTGGTGGTGCTGACCACCAGCAAGACCACGACCACCTGGATGTTTACGGTGCTTTCCTACACGTCCGTGACCGGCCGATACGTGGCCGCGGTGCTTGCGAGTCTTGGAGAACCGGGATGGCATGGTTTCTTGAGGAGGTGTTGAGATTCGGA
>185105:estExt_GeneWisePlus_human.C_12031
TAACTCGAACAAACAACATTGTAGGACGCTGAATTACTACTACAAGAGATAGAAATACAGTGATGGTACTGGAAACAACGCCGATCATGAAAAATATATACTCGATAAGAAACAGCAATACAAGCGTCTCCTAAGCTTCTTCAGTATCTTTCTTTCCTCTGCTTGATTTGGTAGGGAGGAGTTCAGCAGCAATGTGGGGCACAACGCCACCCTGAGAGATGACGACATCTCCAAGGAGTCGATTCAACTCTTCGTCGTTTCTGATAGCGAGTTGGAGATGACGGGGAACGATACGTTGTTTCTTGTTATCGCGAGCGGCATTGCCAGCGAGTTCAAGGATCTCAGCAGCCAAATACTCGAGGACCGCGGCCAGATAAACAGGTGCGCCGGCACCGACACGTTGAGCGTAGTTTCCCTTCTTCAAGAGACGATGGACACGACCGACAGGAAACTGGAGACCTGCCTTGGCCGAACGCGATTGGGATTTGCCGCCTTCACCACCCGCCTTGCCGCCAGAAGAGGATTTTCCAGATTTCCCTTTTCCGCTCATGAAGGTCAGTTACTTTACAATATACAAGGAGTCGAGAAGAGATGGTGGTGGTTTGAGTTGAAGAGCGGTCAATCAAC
>185202:estExt_GeneWisePlus_human.C_15004
GGNACCTCCATCCCGTTCATCCATCCCGTCCATCCATCCCGCCCCCGTCTCTCACCGCCATGAACGCAGGAGTCCAAAACCTCGTCATCTCCCTCGGCGCAATGCAACTGGCGCGCAAGATACCCTTCGAGGACCCACTTGTGCTCAACTACGTTCGGGCGGGGTATGTCCTTGCACAAGTCATAGTACTTGCGGTGTATTATTACGTTTCTTTGGTTATTAAGCGCAAAAACGACCAAACGGTGCTGAAATACGTCGAGGCACCTCCCCCTATGTCTCAAGAACCAGGGAATCTGGTGACGACAACAGTACGAGACTATGATCTATCAGAGACATCTAAACTCCTCCGCTCAGTATACTTGGGCATCGCAATGATGGGCGTCATGCACTTCTACTTAAACTTCACACAACCCCTCTTCATTCAAGCTCTCATGGGCGTCAAGGGCCTGTACGACGCGAAACCCGTCTCCATCCACTTACTCGGGAACCCAGCTGTGGATGACCTCAAGCGCCCGTTCAAGGTCGCTAGTTTCTTTGGACCTGCTTCGGGACCTCTAACAGATGCAGCTTCTATTGCCGAAGCTGAGAAACGCGCCAGCAAAAAGGAGGAGTGAGCGTGGGTGGAATTGCAGGAGCCGATCCAGATACTTACTTATATGGGATTGATGGAGCGGTGGATCCTCATGGAGATAAAATAATATTATGTTGCTCCTCCGCTCTCCTCCGCTGTCGTGTATGATGCAGGTTACGGAACCAAGGAAT
>185252:estExt_GeneWisePlus_human.C_17010
ACAATCACCAACGCGCGAAACTGCTCCGACGACCGCGACGATGTCGTCGAGCACAGCGCTCAAGACGTTCTCTCTCACCAACGACATCCTAGAAGTCACCCCTCAAGATGAAATTTACCGATTCGATGCTGAGGCTAACAGGCGGATCAATCAAGAGGCTCCTTGGACGAAAGACCCACACTACTTTAAGTCCTGCAAAATCTCTGCAGTCGCGCTGATCAAGATGGTGATTCATGCTCGGTCGGGGGTACCACACGAGATTATGGGGCTCATGCAGGGGAAGGTGGTTGGGAACTCGATCGTCATCATGGACTCGTTTGCGCTGCCCGTACAAGGAACTGAGACTCGCGTCAATGCGGCTAGTGAGGCCAACGAATACATGGTGGAGTATATCCAAGGCAGTGAGAAGGCAGGGAGGTTGGAGAACGCTATCGGGTGGTACCACTCCCATCCTGGATACGGATGTTGGCTTTCCGGTATCGATGTGAACACCCAGATGAACAACCAGAAGTTCCAGGATCCGTTCTTGGCGGTCGTCATCGATCCAAATCGCACCATCTCTGCGGGAAAGGTCGATATTGGCGCATTCCGGACGTACCCCGAAAACTACACCCCAACAAACGCATCTGCATCGGAGTATCAGTCAATCCCGTTGAGCAAGATTGAAGACTTCGGTGTCCATGCGAATCAGTACTACCAGGTCGACGTGGAGATTTTCAAGTCGAGTTTAGATAACGAATTGTTGGCGTTGTTGTGGAACAAGTATTGGGTGAACACGTTGAGCCAGAGCCCGCTGATTTCGAATAGGGCGTATTCTGTGTCACAGCTTTCTGATCTGCACCAGAAGCTTGCGAAGGCACAGTCCTCTGTCAACTCTACCCGCGCCCATGTACCCACTCTCAAGGAGAAGGACGCTGGAACTGGTACACAAAAGCAAAAAGAGAAAGACGAGAAGAAGAAGGATGACAACCAACTGGCGAAGAGCGTCAAGGACAGCACGAGGATTGCCGTCGAGGCCCAGCATGGGCTTATAGCGCAAGTAATCAAAGACGTGATTTTCTCAATGAGACCCCAGAATGGCTCGACGAACACTTCGCAGATATCAGATGTTGCGGATATGGCCATAGGCTAATTCGAATTCATTTGGAGACGCTGTGCCGCTATGTTGTATTGTTGTTGGATCAGAACTGTGTCATTGTACATGCATGTAATACTACGCAAGCTCCATCCGTTGCTTGGAATTTCAATCAG
>185280:estExt_GeneWisePlus_human.C_18003
ACTGCCACGTCAAAAAACAGGCCGTAGAGTGAAAATATATACAGCAGGGTAAAGAGAGATAAGAAACGTAAGGAGATCGACTACGTTAGATGCATCGAAATACTTTTGCCAAATGCACAGGAAGATGTAATAGGGAACCGAAAAAACGGAGTAAGTACAGAACGTCGCAAACCCAACTCTGGTCTACTTTTGATGCCGTTGATACACAGCAGAAACCATAGCGTGATCACGCTCATACGGCTCGAGGGTGACCTGTTCAAGGGGTCTGAACCGGCTTTCTTTCAATTTTTGCACCTCCGCGGCAAAGAGTGTCTCTGGTGGCACCGTTGAGTCGATACAGCTGGCTTTGATGGAAATGATGACGTGGCCCTGGTCTTTGAGGAAACTTTCTGCGTTGTGGATGACGATACGGGCTTGGTCGGGTTGGGCGACATCTGCAAAGATGACGTCGACTAGTGACAGGAGCATGCGGTACTTGTTGGGCAGCCGAGCATCCTCGACGATGGGAATGACATTCGTCCTCTTCTTCGCCATGTTGATGAGATCACGGCCAGAGCGCGGTGAGAACTCTACGGCGTACACCACACCTTCAGGACCAACGATATCCGCAACATGGCTCACACTCGTCCCACTCGCAGCACCAAGGTACAAAACCTTCGCACCAGGCTTGATAAAAATATCATCCAACCCACCAAGCACGCCCGCCGCCAACTTGCTCCTAAACGGATTCCAAACCCTATACTCCGTCTTCGTCCCCTCCACACCACCCTCAATCGATATCCTCTTCTCCCCATACACACTCTCCCCCGGCACCAAATTCTTCGTAACCAGCATATGGTCTTTCCCCTTGGCGATGAACACCCCAGCGTGTCTATGCGGCTCCAAGACGGTGTTGCTTCCCCCTTTGGCTCCACCACGGCCACCACCACCACGGCCTCCACGACCGCCACCGCGGGCACCTCTACCACCTGGGGCACCGCGCCCGCCTCCGCGAGGTCCACCACGACCGCCACCGCGTCCTCCTCTGTCGCCAAATCCTCCTCTGTCACCAAATCCTCCACCCCCACGAGCACCACCACGACCTCCTCCTCGTCCACCAGGAGCTCCCCTCCCTCCTCCTCCTCCGCCTCGTCCTCGTCCGAAACCGCCACGGCCTCCAGATTCACCGAATGCCATTTGTGTTTGAGGATGTTAA
>185290:estExt_GeneWisePlus_human.C_18006
GTTTTGAATTGAACGTTCAACCACTGCCATTATCAACAAACAACAAAAACTACATTAACAACCCCAACCTAACTCTACGCAATCTTGACAGTCTTTGCATAAAGCGACTGCACGACCTTTGTCACCTGCTCAATCGTATCTATCGCCGCTCCGTACGTGTTATCCGCCTCGGGCTGATCAAACACCAAAAGGCACCCTCGTCCCTGGTCCAGAACTCCATGAAAGACTTTGTCTAGTATCATCTGCGAAAGCTTAACCTCAACACCCCTCCTCTCCTGCCCTACACACTCAGCAACGTAATCCAACTCGATAATCGAGTAAGGCTCCACGATGCGCAGGAGGTTCTGTTCGAGGAGGGTGTCGTAGAGTGCTGCGAGGTGCGAGCGGATAGTTGGGTCTGATGAGAGTTCATCCTTATAATCCCTCAAAGCCTTCTCAAAAGCGCCCAAATTCCTCTCCTGATGCGCCCGCGCAATAGCACGCATACTCTCGACATCTCTCAGCTGCGCATATTTCGCAGCCAACTTTATGCTCAGCAGCGAGTTCACGTCTTCCGGCAGGTTCAACATAACCTTACACAACAACATATACTTCAACGCGCCCAACGCTCGTTCCTCTCCTTGGGCACTCAAATTCTCAAAAGACTCGAAGAAATACGAGTAGGCTGTTGTGTAATCTTTGTCTTCGGCGTGTAGGACGCCTGATTGGAGGTCGAGGGATGCTTGGAGGGTGGGTGGGCAGTAGATTGATGCTGCGGCTGTTCGGGCGGATGTTAGTGCTGCCTTGGATTTGGCCATGTTGCCTATACCGCGGTAAACACGACTTTCGAGGAGGTGGACTTCTGTGAGGATCATTTTGTCGTCTAGGCGTTTTAGTTCGGTTAGGAGGGTGTCGATTAGGAGTAGGGCGGGTTGGTATTGTTTTGATTCGAGTTGGAGCCCCGCCAACCTAGTCTCCAAACTATGTTTCAGAAAGATCCTTTTCTCAGCTTTAGCCCATGCGATATTATCCGTCAACGTGCGCATTTGGATGGGACGGCTGTTGGGGATTGAGGAGAAGAAGTCTAGTAAGGTACGGATGAGTTTCGCAGTCTTGGCTTTGGCAGTACTTGACATGAATGCTCTGGATTGAGTGATCACGTCCGCTAGGCCTTGTGCGTTTTTTTGGTCTCGGTACAGTTCTCCGAGCTTGACTAGGGCCGTCTCCTGTTCTCGTAAATGACGAGATTGGTCTTCGGGGTCATCATTTGGGATCGAGGTATTCGATAAGATCTGCTTATACAGACTCTCCGCCTCTTGCGGGTTCATCTTCTCAGCTTGTAACAGTAATTCTGAAGTCGGCGTCGTCATGT
>185358:estExt_GeneWisePlus_human.C_20002
GTGTTTATATTGTGGTCATTCCATGCAAAGAATACAGTGTGTAGTTAACGAAAGTGTGATTAGAGTGGTGATAATTAAATAACGACTTGAATGTTCCTTCAATCAGTACTCAGTCCTTCAGTCACAGATGTGAGGATACTGATAATTGGTGGGGTTCTGTGGAATCCAACCATACGCCAACCCAGCCTTGTAGGACCATTCGTCCGCGTTCTCTGCCTTCCACGTCCACTGGATCCATCCCTGCGACTTCTCAAACGACATGGCTTGCGCCTCCCAGGTCTTTGCGAGGGATGTCTTATAGCTCGAACTGAAGGTGGACGCTTTTCCTGTCAGACCATCGCAGGAGCCAACACGCGACTGGGAAGTGCCAGGATACGACCCATCGTACCGCGACCCTACATCACGACCTGTCTTGCCGTCACGACTATTGAGGTACTTTGCACAATCAGTCATCGAAGGGGTCCATTCGCCAACTACCACCGCCAACCGCTCGCTAGAGTGTAGTGAGTTTCCGAAATCGCAGGCAGCACGAATGTGTTGACTTTGAGACCATTGATTCTCAGTGGGTGAAAATATCTGGTAGTGGTGGGTATCCAACACAACGCCTTGATAGTGGGGGGCAGTCATAAAATTGTTCCATGAATCCAGAGGCTGGAAGGCATCGTGGATGACCGAGACGGCGTTCCCCGGCTGTCCCTTGGGATTCCGAATGCGTTCGTAGCTGTCTTTCCAGTACTGCTTGGTGGTGTGGATAACATCCTGCCCTTTGAACCCTGCGGGCTCGTTCAATGGGGCGATAGCAGCCACAACTCCAGTCTGATCTTTGAACATGAAAGCAATTTGCTCAATGATCGCATTGCTTCGGTCGACATTTGATTGAGCTGTGTGCCATTGAGGATAGTCCTTCTTCTGACCAGAATTATCAAATCCGTTCTGACTGCCAGGGGCGCCGTGGAGATCGACAATGACCTTGAGGTCACGTTTCCTGGCCCAATTCACCGCCTTGCGAAGGTATGGTAGTTGACCTTTAACGTAAGGCTCTCCAGCAGAGGTCTCGAATGCCCAGTATCCGATTGGGAGACGGACATGATTGAGTCCAGCAGCAGCAATTTCCTCGAAGTCCTGTTCGGTTATCCAGGTATTCCAATGCTCCTCAAGAGTGGCGAGGGCCACATCGTGATCTTGATACTGACCGAAGGTCCACTCGTCAATGATCTTCGGGTTGCCGGTGTTATCGAAAAGAGAGGGCGTTATCCATGGCTCAAGCACAAGCCAGCCACCCAAGTTGACCCCGCGGATTTTCTGGGTCTCGTAAGGGAACCCTGTAGTGAGGGCCCGAATGGCGGGAAGCAAAGTGGAGAGGGAGATGAGAGAGGCTGCGAACGCGCGAGTTAGCCTGACCATGGCGAAAGGGATGAGGGGGAATAAAAGAGTGTGGGCGTAAAAGACAGTGAGATTCAGCGGGAACGAACGTGGGG
>185377:estExt_GeneWisePlus_human.C_20016
TTGTCTTCCTCTTTACTGTTAAACCACATCGTCTCCCCGGGCAACGACAGCCAGCGACGCGGAGGCCTACCTGCGACAATTTGGAGACACAGATTCTTTGATTCTCGCACACCACACGCCAGATTCGAGCTACAACCAACACTAAAACCATAATGTCTGAAGAAGATCAACAAGCGCCATCTCAAGAGGAGGAGCAGCTCAAAACTGAGCAGAACAATGACACCATAAACATCAAAGTTGTTAGCTCTACTGGGGACGAGGTGTTCTTCAAGATCAAACGAAGCACGAAACTCAGCAAGCTCCAAGGAGCGTACGCGAATAAAGTGGGCAAGGACGTTGGCAGCATTCGATTTTTGTATGATGGAACGAGGATAAATGAGGACGACACGCCGAACACTCTTGAGATGGAAGACAACGATACGATTGATGTCATGGTTGAACAGGTTGGAGGCTCTCCTCGTCTTTGGCCCTAGGTTTTACTTCTGGCTGCTGGTGTACCCCTTGCTTTCGTTACTGCTCGTACATACAACAGAGCATTGTATCAATCACGTTCTGCTATCTTAATTTTCTTGCCATT
>185417:estExt_GeneWisePlus_human.C_22002
CAACCACGACGTCGCATCCTCTCATTTTCCCTTTCCATGGCCGCAGTGGACTCCTCCAAGCCCATCGCATTCTGCGAGCATCTTCAACTTTCAAGTTTGGGCGTTCAACCAGCCTCCATTTCATTCCAGACTTTGACACTCGAATCTGATCATTTCATTTGCGTACGAGAAAAAATCAATGAACAGAACCAAGTCGTCATCATCGACCTCGCCGATGCCAACAATGTCCTACGGCGGCCAATCTCCGCCGACTCTGCCATTATGCACCCCTCACAAAAGATTCTTGCTCTGAAAGCTGCTCGCACATTGCAAATATTTAACATTGAGACCAAGCAAAAGGTCAAATCTCATGTCAACAGCGAGGACATCGTGTTCTGGAAATGGGTCAATGAAACTACCATTGGCATGGTCACCGAATCATCCGTGTTCCACTGGACCATCTCCGACCCCACATCCCCTCCTCAGAAGATCTTTGACCGCCATCCTACTCTCGCTGGAGCCCAAATAATCAACTACCGCGTCACATCTGATGAGAAGTGGCTAGTCCTCATTGGTATCTCTGGGAACACAACAAACCCATCCGCATTCAAGGTCAAGGGCTCAATGCAACTTTACAGCCGGGAACGCGGTGTCAGTCAACCAATCGAGGGACACGCCGCTTCCTTCGCCGAGATAAAGCTAGACGGCCACCAAAATCCCACAAAGCTCTTTACATTCGCTGTTCGCACTGCTACAGGGGCAAAGTTGCACGTTGTCGAGATTGATCATCAATCCCCCGATCCTCCGTTCACTAAGAAGAATGTCGATGTCTACTTCCCACCCGAGGCGACCAACGATTTCCCTGTGGCTATGCAGGTATCCAAGAAACACGGCATCATCTTTCTGGTCACGAAGTATGGATTCATCCACTTGTACGACCTCGAAACTGGTGCTTGCGTATACATGAACCGGATTTCTGGCGAGACGATATTTGTCACGGCAGAACATGAAGCTACGAACGGCATCATCGGTGTCAACAAGAAGGGTCAAGTGCTTAGCGTTAATGTTGACGAGCAAACGATCATTCCTTACATATTGACAACATTGAACAACACCGAACTAGCATTCAAGCTGGCCAGTCGTGCAAATCTTCCTGGTGCGGATGATTTGTACATTAAGCAATACCAGCAATTGTTCCAGAGTGGACAGTATGGCGAGGCCGCCAAGGTCGCCGCTAACTCACCCCGAGGAATCCTACGCACAGTCGCTGTCATTGAATCATTCAAGTCGGCACCTACGCCACCTGGTGGACTCTCCCCCATCCTGCAATACTTTGGTATCCTCCTCGAGAAGGGTGAACTAAATCATCTAGAGTCTATTGAACTTGCGCGACCCGTTCTCCAACAAGGAAGAAAGCAACTCTTGGAAAAGTGGTTGAAGGAGCACAAATTGACATGCAGCGAGGAACTTGGTGACATTGTACGGCTTCATGACATGAACGTTGCCCTCAGCGTTTACCTACGTGCCAACGTTCCAAACAAAGCCATAGCTTGCTTTACCGAAACCGGTCAGACTGACAAGATCGTGCGCTATGCAAAGACAGTGGGATATACACCCGATTATGTTGCCTTGCTTCAACACATCATGCGCACCAACCCTGACAAGGGTGCGGAGTTCGCTGCTCAGTTGGTGAATGACGATTCTGGTCCCCTGGTTGACGTCGAACGGGTGGTCGATATCTTTATTTCTCAGAATATGATCCAACCTGCAACTTCATTCTTATTAGATGCACTCAAAGACAACAAGCCCGAGCAAGGTCACCTACAAACTCGTCTTTTGGAGATGAATCTTGTCCACGCGCCTCAAGTTGCTGACGCTATTCTCGGAAATGAGATGTTCACCTACTACGATAGGCCAAGGATTGCCAACCTTTGCGAGAAGGCTGGTTTGTTACAACGGGCGCTTGAACACTACGAGGATATCGCGGATATCAAGCGTGCCATCGTTCATACTACTGGTCTTCAACCTGACTGGCTTGTCAACTACTTCAGTCGCCTGACCACGGCGCAATCCATGGCCTGTTTACAAGAAATGCTTCGGGTCAACATCCGTCAAAACCTTCAAGTCGTTATCCAAATTGCCACGAAGTACTCTGACATTCTTGGACCAGTCAAACTTATCGAGATGTTCGAGAGCTTCAAGAGCTTCGAAGGCCTGTATTACTACCTTGGCTCTATAGTCAATCTGTCTGAAGATCCAGAGGTCCACTTCAAATACATCCAGGCTGCTACCCGTACTGGGCAGATCCGCGAGGTCGAACGCATTTGCAGAGAAAGCAACTTCTACAACCCGGAGAAGGTCAAGAACTTCCTCAAAGAGGCGAAGCTTACCGATCAACTCCCCCTTATCATTGTCTGCGACCGCTTCGACTTCGTTCACGACCTCGTTCTCTACTTGTATCAGAACGGCCTCACCAAGTTTATCGAGGTCTACGTGCAGCGCGTGAACTCGGTCAGAACTCCCCAGGTTGTTGGTGGTCTGTTGGACGTTGACTGCGATGAGATGACCATCAAGGGTCTCCTCGCCTCAGTCACTGGCAATTTCCCCATCGACGAGCTTGTCCATGAAGTTGAACAACGCAATAGGCTGAAGTTGATCCTTCCTTGGCTTGAAACTCGTGTTCAAGCTGGCAGCCAAGACCCAGCGGTGTTCAATGCCGTAGCGAAGATCTACATTGACAGCAACAACAACCCCGAACAATTCCTCAAAGAAAACAATCTTTATGAACCTTTGATTGTTGGAAAGTTCTGCGAAGCTCGGGATCCCTATTTGGCGTATATTGCCTACGCGAAAGGTTTCTGTGATGAAGAGTTGATTTCAATCACAAATGACAACTCCATGTTCAAGCAGCAAGCACGTTACTTGATCAAGCGTCGCCAGCCCGACCTTTGGGCACAGGTTCTCGTCGCGGATAACATGCATCGTCGGGCTCTTATTGATCAAATCGTGGCGACTGCCCTTCCAGAGTGCACAGATCCTGACGATGTTTCGATCACCGTTAAGGCCTTCTTGCAGGCGGATCTGCCGATCGAGCTCATTGAGTTGCTGGAGAAGATCATCATCGAACCGTCACCCTTCAGTGACAACAAGAATTTGCAGAACCTTCTTCTCCTCACTGCTATTCGCGCAGACAAGGGCAAGGTTGTTGGTTATATCAACAAGCTCCAGAACTACGACGCTGCCGAAATCGCTAAAATTGCGACGGAACACAGTCTCTACGAGGAGGCTTTGACAATTTATAAGAAGCATGAGCAGCATGCGATGGCGATCAACGTGCTGGTTGAGCATATTGTGTCGATTGATCGTGGGCTTGAGTATGCCAACAAGGTCAACCAAACAGAAGTCTGGAGCAGACTTGCCAAGGCGCAGCTTGATGGTCTGCGTATCAAAGACTCCGTTGATTCTTATATCAAAGCACAAGATCCCTCTAACTTCTCAGAAGTGATTGAGATCGCCAATCACGCTGGCAAGCACGACGACCTCGTTCGTTACCTTCAAATGGCACGCAAGTCTCTTCGCGAACCCAAGATTGACACAGAACTTGCCTACGCATACGCCAAAACCGACCGTCTGCATGATATGGAGGACTTCCTGGGCATGACCAATGTCGCAGACATTCTCGAAGTCGGAGAGAAGTGCTTCGAGGATGAGTTATACCAAGCCGCCAAGCTGTTGTTCACCAGCATCTCGAATTGGGCCCGTTTGGCAACGACTTTGATTTATCTCGGAGAGAACCAATCTGCTGTGGAGAGTGCCCGCAAGGCTGGGAACACACAGGTTTGGAAACAAGTCCACGCTGCTTGCATTGAAAAATCCGAATTCCGATTGGCTCAAATTTGTGGTCTACACATCATCGTTCATGCTGAGGAACTCAGTGCTCTCATTCAACTTTACGAACGTCGGGGTCACTTTGAGGAAATCATCAGCCTTCTGGAAGCCGGATTAAGCTTGGAACGCGCGCATATGGGTATCTTCACCGAGCTGTCGATCCTGCTCAGCAAGTACAAGCCAGCGAAACTTATGGAACACTTGAAGCTGTTCGTTTCTCGCATCAATATTCCCAAGGTTATCAAGGCAACGGAAAAAGCGCACCTTTGGCCCGAACTCGTGTTCCTTTACATCAAATATGATGAGTTTGATAATGCTGCTCTGGCCATGATTGAACGCTCTTCTGACGCTTGGGAACACAACCAATTCAAAGAAGTCATCGTTCGGGCAGCAAACGTGGAGATATACTACAAGGCATTGTCGTTCTACCTCCAGGAGCAGCCAACGCTGTTGACAGATCTGCTTAGCGTTCTCATCCCGCGTATCGATCATAGTCGTGTCGTTCGTATGTTCCGCCCAATGGACCACATTCCCCTCCTTCGTTCGTATCTTATCGCCGTACAACATCTCAACATTGAAGCTGTCAATGATGCATACAACGACCTCTTGATTGAGGAAGAAGATTACAACACACTCCGTGATTCTATCGACAGCTTCGACAACTTCAACAACATCAGCCTTGCTAAACGCTTGGAGAAACATGAGCTTCTTGAATTCCGCAGACTTGCTGCTCATTTGTACAAGAAAAACGCGCGATGGGAAGAGTCAATATCGCTCTCGAAACAAGACAAATTGTACAAGGATGCAATGGTCACCGCCGCTGTTTCGGCATCGACAGAGGTTGCCGAGGAGCTACTTTCATATTTCGTGGACATTGGAAACAAGGAGTGTTTTGCCGCTCTCCTATACGTCTGCTTCGATCTCCTCCGCTCCGACATTGTGGAGGAGCTCTCATGGCAACACGGCCTCACTGACTTCTATATGCCTTACAAAATTCAAGTGCAACGGTCGCTGGTGGAAAAATTGGCTCAGCTTGAGAAGGAAGTCAAGGAGCGGTCGAAGAAGGATGCACAAAAGGAGCAGACAGAGTCTGAGGCTCCCATCATCAACCCTGGTGGCTTTGGTAGTACATTGCTGTTGACGAACGGTTTCGTTGGTCAAGCTCCTCCGGTGAATGGCATTCCATATGCCATGACTGGGTTTGGTCATTGATTTCCCCCTCGTCATATGTGTATAGCTGGATGTATAATTTTGTTCCCTTCACTAATTGGATGCTTTCGTTTTCGACTCACTGATCCCGAC
>185470:estExt_GeneWisePlus_human.C_22012
ATCCCGACATCGACACCAGCAGCAATGGCCCCAACAAAAAAATCCAAGGCGACCAAGTCCACCGAGTCCATCGCCGCCAGGCTTGCACTCGTCGTCAAATCGGGTAAATACACCCTCGGGCACAAATCCGCGCTGAAGCAAATGCGCAGCGGCAAAGCTAAGCTTGTGCTGATCGCCGGTAACTGCCCCCCGCTGCGCAAGTCTGAGCTCGAGTACTACGCCATGCTCTCAAAAACCAGCGTGCACCACTTTGCGGGTACCAATGTCGCGCTTGGGACCGCTGCCGGAAAGCTCTTCCGTGTTGGTGTCATGACTGTCAGCGACCAAGGAGACTCCGATCTCTTGACTTTTGCTGAGGGTAATGCTCAATAAGCAATTAAGAGTCTGTATTACCATACGCTTCATTCATGTCCGTCACCATGTCTCTACATGCAATTTATGAGCGTCGCTTTACAATATT
>185531:estExt_GeneWisePlus_human.C_25002
CCACGATCATGGAACCAGCCATAGCCGCCATCCCCGCTCAAGCACGTTCAAAACAGCTGCGTGCATGTCTGCTATGCTCAATAATCCAGCTTCCTGTGGACTTCCGCAAGAACGGCTGTCCAAACTGTGAAGACGTTGTTCAGATGAAGCACAACCCCGACCGCATTAGTTCATGTACGACAACATACTTTGACGGTGTCATCTCTGTCATTGACCCGGATAAAAGCTGGGTAGCGAGATGGCAGCGCACATCGAAATATGTTCGAGGGATGTACGCCGTGCGTGTTAAAGGTCGCATACCAGAGGACGTCGAGGCGGAGCTTGAGAACCGGGGCCTCAAGTACCGCCCACGCGACCAGACGGACCAGGATTAGATCCTGCGGTACAGGAACATAGTTTATGTACATGTATTTTATTTAGATCACGTGATCCATTGAAGTTC
>185536:estExt_GeneWisePlus_human.C_25003
AAATCTCATTAAGTGACAAATAATATGTCCCTAAGCAACGAATGCCTTGCCCTTCTCAATGTTCTTCTTGAGTTCGGGCAGGCAAGCGTCGAGAAGCGCCTGTTCATCAGCGCTGATGGTACCAATAGGGTGAATCTTCTCAACACCGTTAACACCAAGCTCAACGGGGGACGAGAAGAAATCAATGCCCTGGTCGGCGTAGAGAGGGTTCTTGACAAAGGTGGGTGTGATCACGCCCTTCTCGCCGCTCAAGCCGCGCAGGAGGTGATTGGTGAAGCTAGCGCCAGCGTAAGCCATCGAGAGGGTAGCGCTACCAGCACCATCCTTCGCCTTCACAACTTCATCGCCACCAAACTGAATGCGATGCACAAGTTTCTTCCACGCCTCGCCGGTGACCTGCTTGCCCCACTCAGTTTGTGAGAGGAGGGGGACAATGGTGGGGCCACTGTGACCACCAACGACAGTGACGCCGGTGTTCTTAGGTGAGGTGCCGACCGCCTCGGACAGGAAGCGCCTGGCGCGGACGACATCGAGAGATGTGACACCGAAGACGCGGCGGGGGTCAAAGACACCGGCCTTTTCGAGAGTGGCAGCAACAATGGGAACGGTAGAGTTAACGGGGTTGGAGATGACGAGAATGTGGGCTTCTGGCGCGACGCGGGCAACGGCTGCGGCAAGGTCTCGGACGATGGAGGCGTTGGTGTTGAAAAGGTCATCACGGGTCATACCAGGCTTCCTTGGAACACCAGCAGGGATAACAACAACCTTGACACCCTCAAGGGCCTGGTCGAGCTGATCGGCAGCATAACCAGTCACCTCGCTGCCAGTGTCTACGTGGCTAACATCGGCGGCAACACCGGGTGCACCACGAATATCGTACAAGCTCAGAGATGTGACGAGAGGATCACTTTTGAGTAGAAGAGACAGAGGTTGGCCAATTCCTCCGCCAGCTCCGAGCACTGCGACCTTGTGAAGGCGCGCAGCGGATGAAGAGAAAAGACGTGATGAGGGGGCGGCCAGGGAACGAGCTGCAGTACGGGCAAACATGGTAATGGGGATGGTGGTTGTGGTGGANG
>185667:estExt_GeneWisePlus_human.C_28000
ACTTACCCATCGTAATGCGGTCACCCAAAGAGAGGGCAATGCCCTGCGTTTTACTCCGAATACGAACATGACCCGTAATCGTGCCCGCCTCCGTCCGCTCCACACTCAAGTTCGCCAGGGCGTCCTCACCAAAAAGACTGCGAGCATACATGTTCGCGGAGAGGAAGTCGCATTCCCCTGAAGTGGCGCCTTCTGGTGTGAGGCAGGACATGTTGGTCGTTTTCATGACATGCTTCAGGTATTCACGGGGGTCGGATAGAGGGTAGTTAACATTGACTCTGTTCTCCCATTCGAACTCGGTCCACATGCTACGGAATTGATGCTCGGTACAGTACGCGGGTTTGATGTAGTCCATGATGTCGATGTGGATATCGTTGAGGATAACGCAAGCCTCAGCCATATTCTGTCCTTCCCATAGGATGCTGCCGAAGATGACGCCAGTCTCCGTCGACGAAACCTTGATGGTGGCTTTGATGCTTTGGAAGCCGTGAGGGGCGATGGTATACACCGCAGGGCGCTCGACAATCTTGAGGTCCCCAAGAGTAGCAAAGTCCAAGCAGAGGTTCTGCAAGGTGTTACCTGTCTGATTGACGAGCAAAACATCAAGAAGGATATCGAAACCATGCATCTTGACGTAGGCTTCCGCGTAGATGGGGTCCGAGAAGCCAGTAAGCTGCGAGATACGGCTAAGGTTCGACATAAAGTCCTCCTGGACTTCAGCAGAGCCAGTGGCCCTGCCGACATCCTCATCATAATCGATGGCATCATCCGCCGTCTTTTTGGAAAACTGGCGGAAAGTCAACAGATCGTCAACTTGGACAACAACAGCTTTCGTCGTCTCGGATTCCTTCTTTTCAGCAGCGCGTTTCTCTTGAGCACCCAGCATCTTCGTATACGCTGCTTGGGTGTCCTCCAAGAACGCTTCGTGAACAGCAGGCTGCGACTTGAGTTCACTCAGGGTTTGAATGCAAGACATGATACGTTCGTTGGAGTCCTCGTCAATCTGGACCGTGACAAACTTGGTTTGACCAACGCGGATGATCGAGGTCATGATCAGCATGGCCTCAGCGCGAAGAATATTTGAGGCAGAAGGGTCCTGTGACTTGTCATCGAAACGCAAAACTAGCTTCGTCAAGGCAACAGCAAGAACGGAGCCAGTGAAAAAGTCGCCACCCAGGATTAAGGTTCGTAGAGGGGGCTTCGCAGCGGCCTTCACAGCCTCCAGCCTCGCGGCGGTAGTGCTCGTGTACGCCGTTTCAGTTGCATACGTCCCATCCGCCAACACTTTGGGCCTACTGGCACCATCAGCCTTGGGCTTCTCTTTATCACTCGCCTCGTCTCCGGCTCCGTCCACACCAGCTGCTGCATCCAACAATCTCTGTTCAGAAGCCAAGATCGGAATCTCCCCTAGCACCTTTCGAATCTCCTGCATAGTGCTTTGAATGTCGGCAACGGACTCGACGTATTCCCCAAGAATCCAAAGGATGCCTCGGAAGACTTTGCCTGACTTGATTTCGGGGAGCGTCGAGATCAATTTCTCGCAAATCGTTGCTCGAAGACGAGGGAATTTCTCAACTACCTCCCGAACAAAAGAGACTACGTCAAGCGCACTGGGGTTGTTTGAGTCTCCGAGGAAGTCCATCAGCGCATGGACGACGCTGGCAGCCACTTCGGAGAACTTGATGGCCATGACGTGGATCGATTGGATCAGGAGTTGTCGGTAGTCGGCGGCCTTGTCGAAATCCGCCTCCTGTGTCTTTTGCAGCTGCTTCTTGAGGAACAAGGCGACCTCTTCCACGTTTCTACTGGAAGTCATGCTCAAGACGATGCTAATTGCCTTTCGCCGGACCTCCATGTCAGCACTGGTCAGGATTTGAAGGACGTCCATGATAAGGCCATCTAGAACATGCCCATGTTTCGAGCGAAGGGTGTCCAGTCGGTCCAACACGATAAGCTTGACATTGTTATCCGACTCTTTGATGACCAGCGTGATGAAGCAGGATGCGGCCGCTTTGATAGCCGCCGGATTTTGGGTGAGAGTGGTGAGGGTGGTGGCAGCTTCATATTTGACGGCGTGGGAAGGAGCGTTAAGTAGCTCAAAGATGCAGCGAATGTATCTTGACCTATGCGCCGAGTCGTTCTTGCAGTCCAATCTAATGATCTCGATAATGCTCATTTGAAGCCCCTCGTCGAGCGCCGGGATCGTCTCGTAAATGCTCAGGATGTATTCCACAGCTTTGGGCATTGAGCAATGGGCAAGGAAGACGAAAGCATTCCGCTTGCATGTCGAATCAGATTCGGCAATGAGGAAGGTGTACATGAGCTCCGCGGCATCGGGTATAAGATGTTCGAATTCGTGGTGGATGGAGTAGAGGGCGAACACTGCGTTTTTGCGGACGTAGGAATGGCGGTGCTCGAGACATGATCTACAAGTGGGTATTAGTGGTTCTAGAAGCTCGGCGTCTTTCGCGATCTTCTGGAGGAAACGCAGACTCGCGCCGCGAATGTATTCGTTGGGATGTTGAAGATCGTTTCGAATGGCGTTCACAACAAGTATCATCTCCTGCTTCAGTTTCCCATTCTCGTCATATTTCGGACACACTTCCCAGTAAAAGTGCAGGAGCTTCTTCAGTTGCTTGTTCCGTGAAGGCATGACGAATTGGATGATAGGCATCATTAATGTTGGTTGGGGGTTGCCATTGATGGTCGAAATGATGATTTTGCGCAACGTGTCGATTTTGACCTCGTCAGAACCCTTCTCCAGGCCTGAGCGCAGCTCGGAGGCCGACGGATACTCGGCGCTGGACTCGAATACGACCGTGTAACATGATGAATCCGAGGAAGACATCGTCGAGGACGTCGCCAATGATGAGC
>185678:estExt_GeneWisePlus_human.C_29000
AAGGGATGAATTTTAATTGCGTGGCATAGCATAATGGAGGTTGCGTAGAGGTATGCATGGCAAGCATGGATGGATAAGACAAAGGTAAAGAAAAAGACAGCAGCGAACAAATCCCGACGATGAAATTACTCGGCATCCACGACCGTCGTTTGCAGGCCCTTGAACGACGTTACAGGGACGTGGCTGACATATGTGTAAAGCTTCTCCTTTGCGTTCTCCTCGTCATTACGTTTCCTCTCAAGCTTAACCCGCAGCCTATGAGGGACAGTCTTGATTCCCCGCGCCCACACGGCCTGGTTGAGTTTAGGATCGATGCGGACATCAGAGGTGCCCATGGTCTTCTGGGCAAAGTCGATGACAGATTTCACTGCCCATGGAGCACGCTTCTTGAATGAGCGGCCGTGCACGCGCTTGTGCAGATGGATGGTGTATTCCCGGGTCACGACATCCTGGAGGGCTGAGCGGGTTTTACCACCGGTCTTTTTCTTGTTGGGAGCTGGGGCCATGTCTTGAGGATGACGATGTCGATGAGCAAGATAATTCGAACA
>185754:estExt_GeneWisePlus_human.C_31000
TCCTTGACATCGAATCAACTGCGTTCAATAAACCGTGATGATAGTACAATGACGTGAAAATAAGGTAGGAACACACAAGGGTCCCGACTATGGTTTGCAACCTTCCCCGCCGTACAAGCCCAACCTCATAAGCCGTGCGGTGGGGCGGCATGCCTCTCTCTAGGTACAGCCACACCGGGGATCCAACATCGATATCTCCCCCAAAAGGGGTGGTTGTTGACTGCCCTCACATGGGTTTCGAAGGCAGTTGGGTCAATAGCACATTATAGCGCTTTTTGATTGTGACTCTATGACGAGAGAACTTGTCGTCGGGCGAGAATCGTGCAGGATGAGCGGATTTGGTGATCTTTCCTGCGTCTGTGGTTTTCTTCAACGTGTATATCCTGTTACCCTCATCGTCTAATGTGTACATCAAATGCATGATTGG
>185929:estExt_GeneWisePlus_human.C_35012
TCTTTCAATCAATCCTTTTTCATCATATAGATACACTATGATACAAATAAAATATAAGAAAACCAGTGCTACAACTCGAAGAGCGTCGGGAGAGTCGACCATTAGGACGATATGTACAGTAAGAAGCGCATGTAAAAGCAAATGTAAATGGAGGGTCAGCCATCGTCGGCCAGCCTAAAGTTCGTTTTCATCTAGAGTCCAATAGGTGTTGTAAATGAGGAAGTCCAGTCCAGTTTTAAGTTTTGAGAGGTCTCGCTAAATCCATCCAAGGGGGCCTTCTTCATTCAGAATCACAAAGCAGTATTGCTCGACTTGAAAAACCGAACCGGCGTCCCCGACCTATATTCACCACCACTCACAGCCTCAGGCGTCTCTGGCGCCTCATACTCCTGGTCCTGGGTCTGCCTGCTCTCCCGATAAGGCGACGAAAAGCTCGAAGTTGACGAAACGCTCGTCGCCGACCTCGACAGGTTCGCCTGTTTCTGAGGGAGAGGCGTAGGCGTCATATACCTCGGCAAACTCTCTTCTGGCTTCTGCAGAATAAAGTCCCTCAATCCCGCAGCTTTCTCGCCCTGTCTACCAAACCCATACCCCTGCTTATGCGTGCTCCTCCAGGAAGTGCTGTAATCAAGTCCAGCGTCCTGAGGAGCCTTCTCGTTGTTGGAGAACATGCTCGAGATGGAGGAAGGTGTGGCGTTGACGAATACGGGCCGTTTGTCAGAGGCGGTGGGGAGGATGCCTTTGGCCTCTGCGCGCCAGCCTCTAATGGATCGTTTGTGTTTCGCGGATTCGCGGAAGATGAGCCCGAGAAGCATGTTCAGGCATCCGATGGCGAAAAGGAAGAAGGCAGAGACGAGGGTGAAGTCATCTACGTGGTGAGAGAGGATTTGGGTTGAGATTAGGCATTGGAAGATTCCCAAAGCGCCGAGACCAAACCCGGATCCCAGGACGGGGAAGAAGCGGTCAAAGAAAGACATGGGCCAGCTGACTTCGGAAAGGAAAAGAATGATGGTCTGGAAGATGATTAGAAGACTAGCAACCACAGCCCAGAAGACGCCAGCGGGCTGGTTGGGCACCGTGCTTCCTTCGATGTAATCGCAATCAACAAGGTCTGTAGCGTTGACCTTGTTGGCTTCAAAGTAGTTGACAGCCTTGACGTTGGTGACCATGACGTAGATCGTGCTCGAAAAGACGAGGATGAGGGAAACGAGACTGAGAACGCGTACGGCGTTCAAGCCCATAAAAGTAATGGCTCGTGGGGGAAGCATAGCTCGGATCGTTAAGAGGTCAAGTAGACAAAGATTAGTGAAGGAAGAAGGTCTAGCGCAAAAGAGGGAGAGG
>185981:estExt_GeneWisePlus_human.C_38005
ACCTTGACCGCATTAATAATTCACATTGTTAAATAACAAAATACATCCTTTCCACCTAGGGCTTACTGCTCACTAACGAAAACAGCCGCCATCCCCATCCCAGACCCAATACACATACTCGTCACGAAGACCCTTCCACCCGTCTGCTTGGCGATACTAAGGCCCGTGGCTACCTGTCTCGCACCGGTACACCCCAACGGATGCCCCAACGCAATAGCACCCCCATTCAAATTAACCTTCTCATGCCCAATCTTGAGCGTATCAATAGAAAACAACGCCTGACTCGCAAACGCCTCATTAATCTCAAAGAAATCGACATCTTCAATACTAAGCCCTGTCAATTTAAGAACGCGGGGAATGGCATAGGCGGGACCGACGCCCATGATGCGGGGGGGTACGCCGATGGTTGCTGCGTTTACGAATTTGCCTAGGATTGGGAGACCGAGGCGGAGAGCGACGGAGCGACGGGCGAGGATGATGGCTGCTGCGCCGTCTGAGACTTGGGATGCGTTGCCAGCATGAGTAACACCATCCTTCTTGAAAGCCGGTTTAATCTTAGCCAGGCTCTCAGCCGTAACACCCTCCCTAATCCCATCATCCTCACTAACCAAAACCTCCTTAACTTCCTCCGTCTTTGGGTCTATCCATTTTGCAAGGATGGGAACGATCTCCGCTTTGAATTTGCCTGCTTTATTAGCTGCTGCGGCTTTTTGGAAGGAGAGAGCGGAAAAGGCGTCTTGCGCGGACCGGGGGATGTTGTAGTCGCTCGCAACGTTTTCGGAGGTTATGCCCATGGGGAGGAGACAGTCTTCTGCGTCTTGGTTGGTTAGGACTTCGTCGGATACTTCGGGGGCTGCGCGTGAGCCGAAGCCGTGTGTCATTGATTCGACGCCGGCTCCAATACCAATATCGATCTGACCCGCGCGAATCTGGTTCGCGATCTGGTTGATGGCCGTAAGGCCCGACGAACACTGTCGATTAACGGTATTGATGGACGTTTCGACTGGGATGCCGGCGTGGAGGGCTGCCATGCGTGCGGCGGAGGCGCCTCCCCCTGGGGGGAGAACGTTGCCCACCGAGATGTCTTCGATGAGCTTGGGGTCGAGGCTTATCTTGGAGTATGCTGCGCGTAGGACGTGTGAGAGGATGAGTTCGGGTTTGGTGTCTTTGAAGCCTCCTTTTCTGCCCTTTGTGATGGCGGAACGGACTGCACAGACTATGACGACGTCGTTGTCGTTCTTTTGGAGAATGGCGGCTTTTGCGGAAGAGGTGGATGCTTGTTGGGTTGACATCGTTGTGGTNGGNT
>186002:estExt_GeneWisePlus_human.C_40000
TTTCTCTTCCTTCTCCTTTCTTCTCTTTCCTATCCAAGTGACGACCACGCTTACCGGTCGTGATGAATACGTCCGGACGATACATTTTACTGGTTCTTGGTATCATTATATCCCTACACTACCTATTAAGCTTCACGCACGAATCCTATGGGCGCGCAACGTCACTTTCGAACATAAAGTCCACGCTTCTTGGGTCCCAGCAAGCGCCACCGACGGTTGCGGACACTTATTATGGATTTGGGCACCCAAATGACACGCTAGCAGTGGATCGCCGGGCCAATGCCACCTTTGTCATTTTGGCACGCAATAGCGATCTATCAGGGACCATTAGGAGCATCAGGGAGATCGAGGATAGGTTCAACAGGAAATATCGGTACCCATATGTGCTGTTGAATGAGGAAGAATTTACGGACGACTTCAAAAAACGGATATCGGTGCTCACGCCGTCCACGGTGGAGTTTGGGCTCATTCCGCGCGAGCATTGGTTCCAGCCGGACTGGATTGACGAGGACAGGGCCACCAAGTCAAGGAATAAGATGGTTGCTGACAATATTATCTATGGCGGGAGTGTCTCTTACCGTAACATGTGTCGATTCAACTCTGGGTTTTTCTTCAGACATCCCTTGATGGAGAAGTACAGATGGTATTGGCGCATCGAACCAGACGTCCATTTCCACTGCGACATCGACTTTGATCCATTCGTCTACATGGAAGACAAGAACAAAGTTTACGCATTCACGATCACCATGTATGAATATGAAGCTACCATTCCTACGCTCTGGGGCCACGTTCGAGATTTTGCCAAGCTTCATCCTGAATACGTAGCAGAGAACAACGCTATGGGTTTCATGTCGGAGAACGGAGGCGAGAAATACAATCTATGCCATTTCTGGAGTAACTTTGAAGTGGCAGACATGAACTTCTGGCGTGGACCCACATATACGGCCTTCTTCGAATATCTTGACTCAAAAGGCGGATTTTACTACGAGCGTTGGGGAGATGCCCCAGTTCACAGTATCGCCGCTGCGCTGTTCGCCTCGCGTGACCAGATCCAATTCTTTGATGAAATAGGCTACGAACACAACCCGTACACGCATTGTCCAAAGTTGGGCAACAACTGGCAGAAGGGGAGGTGTTCGTGTGATCCTGCGAGGAGTTTCGATTATGATGGATACTCATGTATGAGTAAATGGGACCGGTTCATGGACCTCTGAATCTTTGTATTTTGCACCATTATAGAAAAGTTGAGAGCTACACCATACACTTGTGTTGGTTTTCGCTATGTATCCATTTGTCCATGCTGTGCACATGTATTCGCCCATAATTTATTAGATTCTTGAATCATCAATACCTCTCT
>186016:estExt_GeneWisePlus_human.C_40003
TGCAGATGTATCCTCCAGATGGAGGTTGGGGGCGCAAAACGAATGACAGTATCGCGTGAATGGAGATGTAGATTCAGTACCTGCAGTGGAGAATACAAAGAATAAGTATTAAAAGTGCGAAAGCATGAACTCGGGAGCGAGAATAATCGGATGAGCCAACTCTAGAAGCAAGCAAGGCTGAATATAGTATAGTATAACGGCAATGGGGGAATCGCATCCACGCAGCTCAAGCCGCCTACGCCATACTCATAGCCATCTGGTTAAGCTGCGCAGCCATGGATGGGTAGTTCTTCAAGAACTCCATCTGTGACAACGTCGCGTATTTGAAAGTCAACGCACTGACCAACTCAGGCTCGCTCCTCGCCAGCTCTGCCTGCCTACTGAACATCTTCACTGCATCCCCAACCTTACTCTGCTGCAAACTGAGTTGCGCAAATGTAGCCACGGCGGCCTCGCATTCAGGATCGATTTCGAGAGCTTCTTCACAACATTTCTCGGCGGCAGTGATGTCTTGTTTCCATTGGTACAGAGCGAGGCCTTTGTTCACTAAAGGTAGGACGTTGGGGATTGTTCCGACCTTTTGCTTTTCCATCTCAAACGCCTTATCAAACTTCTCCACGGCGTCCTCGAATCGTTGTTGGTCCATCAACAGCTCGCCGTAATAATTTTGGGGCTCACTCCGTTGAGGGAACGCTACCAATGTCCTCCTAAAGGTGGCCATACTATTCGAAAGATGATCAGACTTGTACTGCGCCACAGCGAGCTGGATGTGGCTGAACACAAATTGATCATCCAATTCCGTGGACTTGGTGTAATTCGTAGCAGCATTGGCGAAATCGTTCATGATGAACAGAACTTGTCCCCGGTGGTAATAGATATCAGGATCATTCGGGTTCTGCTTGATAGCATCGTCAAAGCACTCGAACGCCAACTTAGGATTTCCCTGCTCCATGTGCACGCTGGCAATCTTCACAATGCTCTGTGTAAATGAAGGAACGAGTTTGATGGATTCTGTAAGGTCCACTTTGGCGCCCTCCACGTCTCCTACGAGGAATTTGAAAGTGCCACGGAGGTTCAATGCCTCAGCTTTGCCCTCGTCCCATGAAATACCCTGCTCCAACGACTCGTTGATCAACGTCACGGCATGTGGATAGTCAGCAGCAGCAAGGGCTTCGAGGGCGAGGATAAGCGTGTTGTCTCCTGTTGATGGGTTTTCGGGAAGTGTGGGATGAGCTCGAGGTCGGAAGGCGGCGAAGTATGCGGAGATAAAGGTAAAGGATGGTAACCGCGCCCCACGGGTAGCGATAATCTCAGCGGCCTTTTTCGCCGCAAGAGCTTTAAGGACGCGCTCAACGGCACTGGCGGTTGCCTGGTTTTGGAATTTGTCAAGGATAGTGGCCGCAGTGAAGTCTCTGACGGCCTCCTCGTACCGCTCAAGCCCTTCCAAAGCGATCGCGCGTCGGTTGAGGGCCTTGACGTAGTTGGCATCAAGTTTGAGTGCCTCGTCGCAGTCTAGCACGACCAAGTCGTGTTTTGGAGGTGACATGTTCACGTAGCATGCCGCACGATTACTATAGAAAACGGGTTCGGGTTTTGGCGACACCTCTATAGCTCGAGTATACAGATCGGCCGCTTGCGTAAAGTTGCGATTTTGGTAGGCAGTGTTGCCTTTTGTCTTTAATGACGCTGCCATTTTTGTGCGCTCCTCCTCTGGCATAGCAAGGATTTGCTCAGCCGTCAACGACTCCTCTGACACCTCCTCAACCTTCGGCGGAGGGACCCTCTCCTCCAATATTGGTCCGTCCTGGTCCTTCACGCCTTTCTTCTTCTTCCCATGACTACCTTTACCGTGACTTGCCTTCTTCTTTTCCCTCTTCTCCGCCTTCTCTACATCCCCAGGTCCCCTCGGCCGTGAAGACGTTGAGGCATAATAAGCAGCAGCACCCCCAGCAGCAAGGGCAAGGGCAGCAGTGCCGATGATAATGGCGCACTTGTTCTCGGACACAAAGTCCTGCACGCGCTCGACAATACCGCCAGTTTGTTCCGAG
>186109:estExt_GeneWisePlus_human.C_41014
ATGACAATGTGCATTTTGTAAAAATATATCACAATTCGGTATATCAATCTCATCCAGATTTTTCAACAACATGCGATACTACCGGGAACTCAAATACCACATCCTTCCCTGTGAGACGGCGGTAAACAGATGAGAATGAATCCAGCTTGTATTCGAGCGATGTTGCATCCTTGGAGTCAAGTAGAACTTTAAGCAGTTTTGATCCGTCTACAGCAACGCGGGTTCTTTTGCCAACAATCTCTGTTGGGAACACAAGGTCCTCCAGGATCTTCTCGTGGACGTTGGTAAGCGTGCGGCTGCGAGGCCTCTTCTGCTTGACCCGTGAGTTACGTGTGGGTTTGCGGAGCATTCGGCGCTGGGCAATGAAGACGACATGACGGTCAGAGAACTTCTTCTCAAGTTCACGGGTGAGCCTCTGCTGCACTTTGTGGAAAGCCTTCAATTGGGGGACGGGAACGAAAACGACAATAGCCTTTTTACCGCCCCGGACATCAACCTCACGGGCAGCGGAGATCTGGAGCGCGCGCAACTCAGTCTTGAGTTCGGGTACGTTGTTCTCCAAATCGATCAAAGCCTGAGCAACGTTCGTCTCGACTTCATCAGGGCCTGTGGTAGGAGCATTTGCGGTGCGAAGAATTTTGCTGTTGACGGACATCTTGAAGTTAGGCCCAGACTTTTTGACGACGACGAGTCGAATTTCTTGCTGAGCACTGGGTCGGCAGCCAAAT
>186131:estExt_GeneWisePlus_human.C_42004
CGATAAAAAGTTGTAAAATAGTATCTCATCCAGTCTACAAGCCCGCACCATTACAGTCACAATAGGTTTAGCTGTTCATATCGCTGACACACTCCCAGACGCCCTTCAGGTTCTCCTTCCACAGGGTCACCCTACCATCTCCGCAGCTGACAGCAAGCAAGTTCCCTGCAAGGCTCCATGACACGCGCCAAACGACGTCAGGGAATTTACCAGGTGGAGGGGGTGCACCAGAGGTAGGAGCAAGTGACGTCGATGGATCCAAAGCGGTTTTCACCCATGGAGCGGTGGGAGTATCCTTTGTCCAGATGAGGACTGTCTTATCCTGCGAGGCGGTTGCGATGTAGCTCCTCGGAAGGCCAACATTTGGAGCCCACGCCACGTCTCGCACCCAGTCCGTGTGACCTTCTAGCGTCTCCTCCTCGGCCCATGATTGTGTATCTTCGCGGTATCCCCAGATCTTGACGAGATTGTCACAGCCGGCACTGGCGAAGCGCTTGACGGAGGATGTAGGTGATGATTGGGGCTGGCCAGGCGCTACTTGAGGTTGGGGGGTGATGAGAGAACCGGGGAGAATTGCGGGCGCCCATGAAACAGCATTGCAGCCAATAGCATGACCGTTGAAGATGTCAGCGTCCCATTGGCCATCGTTTTTGAAGGTCAAAACTGAAAGCTTTCCATCAGAGGATGCGCAGGCAAGGATGGCTCCGAGTTCATGGGGCGCCCAGGATACAGAGTTTACTGAGGCTGTATGCAGAGTATGCTCTTTAATCTTAATCCACCCTCCCTGACCAGCTCCCTGACCAGGTTGTTCCTTCCAAATCAACACCTTTCCATCATACGAACACGAAGCGAGGATGTGCCCGTATTTTGGGTGTGCCCAAGCGATTTGCCAGACCGGCCCAGTATGCCCTTTGAGTGTCTGACCAGCAATTGATCTTTGAGCATCCCCGTCAACTACGTCGAAGACTTTCACACTGCGATCCGAAGAGCAGGTAGCTAGGCGTTTGCCATAGTAGTCGAGCTGCGCGTCGTGGATCATATCCTCATGTGCAGTCTCGATGGGCACCGAATCCGAGACGGCTGCGGCTGCCATGATAGTTTTACAGGGTATGAATAGGCCTGGAGA
>186220:estExt_GeneWisePlus_human.C_48005
TGTTCCGAACGGTCACCCGACTGTTGCCACCATCTTCTTATCGGATATCCCATCGTACAATGTCTTCTGCATTCATCGTTCCATACGACCTCAAGACACCCGTCCAGATTGCGCCTGGAACTGATGTTGCAGAGCTCTGGAACTCCACTCCTCAGGGAGACAAGCCATCAAAAGTGGGGACGACGCGGACGTTCTACAATACCCCACAGGGCAAGGTCACGACTGTCTCGTCTTTGGGCAGTGGCTTCGCGGAGAAGAGTGCTGACGCCAAGAGGGAATTGGTCAGGAAGTCTGTTGGAAATGCCGTGAAGGCGTTGAAGGAGTTGGAAGGCGTCAAGGATGTCACCGTGGATGAGTCTGCAGACCCTCACGCAGCTGCTGTCGCCGCACATCTGGCTCTGTACAGCTTCACCCTGAAGACCTCTCCGCCATCACGATTCAACCCCAACCTCACACAACCCATCCCTCCGAAGCTTAGCTTCGCGCCTCTTCAAACATCCACGGAATGGGATCGAGGCGTTATTTTTGCTCAGGCCCAGAACCTCGCTCGTACACTCACGGAACTCCCAGCTAACATTCTTACGCCAACGGAGTTTACCAACCGGGCGAAGGAAAACTTTGCTGACATTCCGAACGTCGAGATCATCATCCGAGACGAAGCTTGGGCCGCTGAAAAAAACATGAACGTTTTTCTTTCCGTGACACAAGGCACCTCAGAGCCTGCAAAATTCCTCGAGATTCACTACAAAGGCGCCCCAGACAAAAATGCCCCACCACTGGCCTTTGTCGGAAAGGGTATCACGTTTGATTCGGGAGGCATCAGCTTGAAGCCTGGAGCTGGTATGAAACTTATGCGTGGAGACATGGGAGGCGCGGCGGCCGTCGTCTCGGCCGCATGGGCCATCGCCAAATTGCAGCTACCTGTCAACCTCGTCGTCACTACTCCTTTGACAGAGAACATGCCCGGACCCAGCGCTACCAAGCCCGGTGATATCTTTTACGCCATGAATGGTAAATCGGTAGAAGTGGATAACACGGACGCCGAGGGGCGGTTGGTTCTTGCTGATGCGATCTACTACACGGCAACCGAGTATAAACCTCATACACTTATTGATGTGGCCACTCTCACGGGAGCCATGGTCATTGCTGTTGGCGAGGTGTACTCCGGCGTATTCTCTACTTCAGATGAACTCTGGAACGAGCTCCACGCTGCGGGTGAGGTCGAGTACGATAGATTCTGGCGCATGCCGTTGGATGAAGATTTCGGCCCGCAGATTTACTCCAGTAATGCCGATTTGCAAAATACCGGAGGTAGACCCGCAGGCTCATGCACAGCCGCGCTGTTCCTTAAAGCCTTCGCTGAGGGCGCCAGCCCCGAAGAAGGTAAAGAACCAGAGATGAAATGGGCGCACATAGATATTGCTGGATCCATGGAGGCTACGAGGCCCACGCCGTACCAAGAAAAGGGTATGACTGGTCGGCCTGTCAGGGCGTTGGTTGAGTATGTAACGCGGCTTGCTGGGGCGAAGTAACAATACAGATTGGAACTATGGATATTGTCACTCTGCGTGTACATGCTTGTAGAGAGTCGTTGACAGCGCATGTGAAGTGGAGTTTCTGGGAGTGGTACTGTGAGGGTAGAAGAGAAGAAGTAGTTTGTGTGTGTTTCTTGTGACCCCAATAACAGGGAAGTTGGCTGGATGGGAGTGGCCATGCTGTCGGA
>186244:estExt_GeneWisePlus_human.C_50006
TTGGAGAAGCATAGCGCATATGATATGGATGTAATGGAATAACATACAAAGTGGCATGTATGAGCGCTGTAAACCCCTTTTATCTGCCCTGGTATCCCCTCAAACCTTTAGGCCTTGGCCACCGCCTTCCTGACTAGATCCCTCCGTTGCTTCTTCGCCAGCATGACGCTAAACCGACCGAAATCGGACAACGCCCGTCTCTTCTGCACCGCGAGCCGCTTCTGTGCCCAACTTGACTTGTCCCATTTGTCAACGATGGCCTCTTTCTCGACCTCTTTTCGGACTTTTTTCGTACCAGCTGCCCGGGGCAGGGCTGAGAGTTTGAGGGGAGTGAGGGTGAGGTGCTTGTAGGGATAGGATTGGCGGGGAACACCCGTTGTTGGGCCGTCGATGATGGCGCGGTTGTGGTCAATGATCTCCGCGATGACGGCGATCTTTCCGGAGAAGGGGCCAGATTTGAGGAGGACGACTCGCCCAACCTCAACGAAGCGCTTGAAGTTTGATTCTGTGCTCATATTTTGCTTGAGGGAGGTCGCCGGGTCTTGATGTCTTGTGGATGCGTCGATGTGGCTG
>186248:estExt_GeneWisePlus_human.C_52001
CAACTCCGACGAGGAATCGACATCGTTGACGTTGCCTTGAACAGCGACCAATGTCTTCCGTGCTATTGCGCTCGTTGGCCCGAACAACGACGAGGACAACACCCGCGTCGAGGCTTTTGCGCAGGAATATATGTGCAACCCCCGTTGCTCGGCGGGCTGCTGAACCGTCTCTTGAGGAGGGGGCAAAAACTGCTTTCGACTATCATACCGTGGAGGATTTGCAGCATTTGGACGCTTCGGAGATCTTGCCAACGCCAGGAAGTAAAGAGGATGCGAAAATGAGGCATTTCACAGTTAACTTCGGTCCTCAGCATCCAGCTGCTCACGGTGTGCTGCGTATGATTTTGGAACTCAATGGAGAAGAGATTCTGCGCGCGGACCCACACATCGGTCTGCTTCATCGTGGCACGGAGAAACTAATTGAATACAAGACGTACATCCAAGCCCTACCCTACTTTGACCGTCTTGACTACGTTTCAATGATGACGAACGAGCTCTGCTACTCTCTAGCGGTAGAAAAGCTTCTGAACATCGAGGTGCCCGCCCGTGCTCAATGGATCCGAGTTCTCTTCGGCGAAATAACGCGTATTCTTAACCATCTCATGGCCATCCTCACACACGTCATGGACGTCGGTGGTCTCACCCCCTTCCTCTGGGGCTTCGAAGAGCGCGAAAAGCTCATGGAGTTCTACGAACGCGTTTCCGGCGCGCGTTTGCACGCCGCCTACGTCCGTCCGGGAGGTGTAGCCTTCGACCTCCCCCACGGACTCCTTGACGACATCTTCAAATGGGGAACCCAATTCAGCAGTAGGGTTGACGAGATTGAGGAGGTCGTTACGGGTAACCGTATTTGGAAAGAGCGGACGATTGGGATTGGACCTGTCACTGCCAAGCAGGCTTTGGATTATAGTTTCAGTGGGGTTATGCTGCGTGGCAGTGGGATTGCGTGGGATTTGAGGAAGGTGGCCCCATATGATAAGTACGATGAGGTTGAGTTCGACATTCCTGTAGGCAAGAACGGTGACTGCTATGACCGCTACTTGTGCCGTGTCCAGGAGATGCGAGAGAGCTTGCGGATTATTAGCCAGGCGCTCAACAAGATTACCCCTGGTGCTGTGAAGGTCGACGACCACAAGCTTGTGCCTCCACCCCGTGCTATGATGAAAGAAAGCATGGAGTCACTCATCCACCATTTCAAAATCTTCAGTGAAGGGTACTCTGTCCCCCCAGGCGAGACTTACAGCGCTATCGAGGCTCCCAAGGGAGAGATGGGCGTCTACCTCGTTTCCGACGGCTCCAACCGCCCATACAGGTGTAGTATACGCGCCCCTGGGTTCGCTCATCTTGCTGGTTCAGATTTCATGATGAGACAGCACATGCTCGCGGACGCCGTTGCTATCATTGGTACTATGGATCTGGTGTTTGGAGAGGTTGATAGATAGATTTCTTG
>186286:estExt_GeneWisePlus_human.C_54004
TTCCCGTACCATGACTTCTTCACAGTCCGGTTCGTTGTCCACCCATGCATACCAGGACTCGACACCTATGCCGGCGGACGTCCCAAAGGTAGCAGAAATTGGCGTAACGAGTGCGCCGTTGAAGAGCGCGGCGTTCTTTTTGGGAGCGTATTGCAAAGAATTCAACGATGATTTTATGCTCTGTAAGAACGAGAGCCGTGATCCTGGACACTGTTTGAAGGAAGGGAGAAGGGTGACAAGGTGTGCGACGGATTTAATAACAAAGATGCGGGAGAACTGCTTGCAACAATTCGAATCCCACTGGGAATGCTTAGAGCGCAATAACCAGGAATACCACCTCTGCCGCAAACCCGAACGAACACTCAACTCTTGCATGTTCGAGAAACTCGGCCTTACAAAAACGATCCCCGGCTCACCAGCAGGCAAATTACCGATACATGAAGTCCAAAACCCGATCTACAAGGGAATTCAGAAATGATGTTGGGGTGGCGGAGGAGGTCATGGAATGGCATTAGAAGACTTTGTTAGAAAGTATCTATCTACTGAACGCTGGTCATCCGTAGACAGTTCCGAGTGAGNAGGAACCGAGTGTGTCAGGGT
>186351:estExt_GeneWisePlus_human.C_57003
GCAATGAACCTGTCACGACTCATTTAAAACCATAAAATGAGAGCATAGACCTGGCATAATCATTCCCGAGCAGTCGATACATATGGTTTGTGTTGGTGGTGGGATGGTTGTAATAACGAGCAAGTGAAGACCGAAATGCATGGATGTGAGATGACATACAAGGCAAAAAGAAAGAGGAACGGAAAGACAAGGTAAATTTTCCCCGTAATACCGATATCCCCCTTACATTTACTCCTGGGCAGTCTCGTGCTCGACAGCGGTGATACCCTGTCGCTTCTCGGCGATGCGAGCGGCACGACGTTCCCGAGCAGCCTTGTTCTTGACACGGCGAGCCTCCATTTGGTCTGAGAGGACCTTTGTGCGGGACTTCTCGGCCTTGGCTTTGTGGATGTACTCCATGAGCACACGCTTGTTCTTGAAGACGTTACCCTTGGACTTTTGGTACAACACGTGGTAGAGGTGCTTATCGATCTTGCCAGCCTCTCTGTATTTCCTAAGCAGCCTTCGGAGAACCCTCTGTCTCCTCATCCATATAACCTTGCCAGGCATCCTCGCCTCCGAAGTACCTTTCCTCTTACCAGGACCGGTGTGGCGGCCCTTTCGCTTGGCAGCGAGGAGGTCGCGCGTGCGTGCGCGGGAGTGGACGGTGGTAGGCTTGATGATGACCTGGCCATCCTTGATAAGTTTCTTGACGTGGGTGCGGGAGTTGGCGTTCCCGATTTCAGCTTGCTCAGCGGGGTCGAGCCAGATTTTTCGTTTGCCGACGCCAGCTACGGACGCGGCGAGGCGTTTTTGTGACCGGAGATTGACCATCGTTCTTCGTGCGTCTTGGTCTTGAGGAGAACGGTCGTCGATGAGTGCGACGTC
>186533:estExt_GeneWisePlus_human.C_68002
CCCCCGCCGCACCACCCACCAGCGACTTGAACGACGAGGCCTTTGGCCCTGGCCCACGTTCAGGCTCCCTGCAAGACCTCCGTAAACCCTACGCTCCCTTCATGGGCGGCAACGCCACCCTCTCCCACTCCCCTTCTACAAACTCGTTTTACAAAAACAGCCCAGCAGGCCAAATCACGGACTCCCCAGGTATCGGCGGTCCACTCCCACGTATTTCCTCCACCCACTCCTTCCGCGCTCCCTTCCTCTCCCCCACATCCCGTCCCACATCCTCCTTATGGTCTCCGCCAGCATACCCGACCCAATTCACCTCTCCATCAAACTTTGACCCATCCTCACCTGCACTGCCCCTTGAGGCATCGAAAGCCAAGCCACCCCTGCCCTCCACCCGCTTGCACGTTCCACTACAAAAATCAGAAAAACCATGGCTGGCAAAACGTGAACCCCGCGCGTGCACATCCTACTTCCTCACCCTCCTCTTTATCATCATCGGTATCGGAGCGGCAGGCTACATCTGTTTCGTGGGCGTAAAATCCGTGCATCTACTATCCCCATCCCAGCTATGCATCGTCCTAGACGAACAATTCACCAGCGGCTCCCTTGACTCGTCCACATGGTCTCAAGACGTCTCCCTTGGCGGCTTCGGGAACGGCGAGTTTGAAATGACGACGAGCTCTTCTGATAACCTTTATCTCAACAATGACCAATTGTACATCTATCCGACGTTGACCACCGACACGGTGAGCAATGTCCTGGATGGGGGGAATTATACGCTGTCGGGATGTACGGACCAAGGCAACAATTCTGCATGCACGGTCGTGTCGAATGCACAACTAGGAGCAGTCATTAATCCCGTGATGAGCGCCCGTATCAACACACAAGGGAAGGTGAACATCACGTACGGTAAGGTTGAGTTTCGGGCAAAGCTCCCGAGGGGTGACTGGCTCTGGCCCGCCGTGTGGATGCTTCCTGAAACCAATGCCTATGGCGCCTGGCCATTATCAGGCGAGATTGACATTCTCGAAGCGCGCGGCAACGGACCTGCGTATCCCGCCCAAGGAACCAACTTCGTTCGGTCGACGTTGAATTATGGACCGCTGCCGACGGTGTTTAATCGTATTTACGGATGGTACTCTGTAAAACGTGCATCGTTTGATAAAGGATTCCACACATACGCTATGGAGTGGGACGACCAGTTTATGCGCTTCTATACGGACTCAAGGTTACACGCGATGCTTGACGTGCAGACTACGGGTAAAAAAGGGGGGTTCTGGGAACGTGCTGGGTTCCCGGAAACAGCACAAAACGGGACCGGAAAAGTCGTAGTCAATAATCCTTACGCTGGGCAGGGGAAGTCTGCTCCGTTCAATCAGGCGTTCTACCTGATCATCAACCTCTCAGCAGGCGGCACATCAGGATGGTTCCCCGACAACGTCGGTGGGAAACCATGGATCGACGCTTCCCTCACCGCGATGCGCGACTTTGCGTTGGCGCAGGATACGTGGTCTGCTACGTGGCCCAGTAATCCAGATGATAGGGCTTTTAGAATTGATTATGTTAAAATGTGGCAAAAGTGTTGAGGGGCTGACTCCAATCTCAATTCCTCAAGGATGTGCTGTTCTACCTTATCTCGCCAATGATCTTGTTTGCACTCGAACTGCTGTGATACGATATGCTTTTTCTTGTTTTCAATGTTATCCTCGATATAGTACTTAGATGATGGTCCATGGACTAGTAATTAGTACCAAGCCCACGACTTTGACGATATACACTCCGGACTATTGCACAAGTAGTATTCTGACGATAGATATCATACGCGCACN
>186549:estExt_GeneWisePlus_human.C_68005
GCTGGAAATCGACACTTAGATTGACCTAAGTGATTCGTTTGCCATATCAATTCATATCATGAGGTATTGAACATATGGTTGATGAGATGGAAAAAAAAAGAGAAAGCGCGTAAACAACTCCACTCATACGACTGTGCCAGCGTTGGATGCGATACGTGGCCAGAGATCAGCGCATTCTTTTGCTACGGGGCCAGTGATAGCAGATCCCTTCATTTCACCCTTGGGGTTGACAATAACACCGGCGTTATCCTCAAAGTAGAGGAAGACACCATCTTTCCTCCTCCAAGCTTTGCGTTGACGCACAACAACAGCGGGCATAGTCTTCTTCCTCAACTCTGGCTTTCCCTTCTTCACTGACGCCACAACCATGTCACCCACACCCGCATCAGGCAACCTGTTAAGATGCGCTCCAAACCCGAAAGGCTCGATAATGAAGAGCGACTTTGCGCCGCTGTTGTCTGCGCAATTGAGCACGGCGCCGACGGGGAGACCGAGGGTCATGCGAAATTTGGTTCCAGAGGCACCTCCACCGCGTGCTGCAGCCATTTTTTAGAGATAGTGATGAGGAGGACTTGTTTTCT
>186664:estExt_GeneWisePlus_human.C_75004
ATGGTCCTTGTCCTGGTTATCGGTGACCTCCACATCCCTCACAGAGTTCATGACCTCCCCCTCAAATTCAAGAAACTCCTCGTTCCCGGTAAAATCCAGCAAATTCTCTGTACGGGCAACGTCTGCGACAAGGAGACGTACGACTACCTGCGGACCATATCGCCCGATGTGCACGTCGTCAAGGGTGACTATGACGAGTCGGGGTTCCCGCTGTCGGTGACGGTCGTGCACAATCCGATTAAGATTGGCGTGATGCATGGGCACCAGTGTATACCGACTGGCGACTTGGATTCGCTCAGCTCATTGGCAAGGCAGATGGATGTGGACGTATTGATTTCGGGTCATACACATACGTTTCAAGCCATCGAATTCGATAACAAATTCTTCGTCAACCCAGGATCAGCGACAGGAGCATGGACAGGAGCTTATAACGGAGACCCGACACCGTCATTTGCTTTGATGGACATCCAAGGCTCCGTTGTCGTGACGTATGTGTACCAACTCATTGAAGGCGAGGTCCGAGTGGAGAAGATTGAATGGAGGAAGGATCCTGAGGTGGTCAATGCTGCCCCTAGGAGTACCGTCATGCCCCAGAGCATTCCTAGTCCGACGCCTAGCAGCCCGCAAGGGGGTGGGTGGTAGTAGCAATGAAGTTGGACTTTGTAGATTCGGATTATTTAACGGGCTTTTTTATCCTTTGTATTATCCCATTACGATCCCAAATACAGATTGGG
>186670:estExt_GeneWisePlus_human.C_82000
AACAGTTTATCATTTCAAGACTTCAGTGTGTTACATATCCATGCAAGTATAATACAAATTTCCGATATTCCAGAAGAAGCAAAAACATATACAAGCTCGGAGGACTCCTCGCAAAAAAAAATACACCCGGCGATTTATGAGATTGACGATTTAAGAGATAGCGATCTTCTTCGGAGCGAGCTCAGCACCTGACTTGGGGAACGTCACAGTCAAAATGCCGTCCTCCATATTAGCCTTGATCTCATCATCCTTCACCCCCTGCGGAAGCTGCAACGTCCTCGAAAACTTGCCAAACCTCCGCTCACGAATCGCATATCCACCCTCATCATGCTCTTCCGAGATTTTGTTCTCAACCGACACGACTAAGCGGCCATTATGGATTTCGAGGTGGACGTCCTCCTTTTTCGAGCCTGGGAACTCGAATGTGGCTGTAACGAGGTTTTTCTCTTTGTCTTCGTGCAGATCCATTCTTGGCTTTAAACCACGGACGGCGCCTTCGGGTGTAGCGTCGCCTTGCAGAGCGCGCTTCAGGTTGTGGACGCCGCCGTTGCGCGCTGTGCGCGGGGTGAAGACGTCATCGAGGAGGCGGTCAAAGTCGTAGTATGGCTCGTAGTAGAAGACTGACATTGTAGTGATGATGAGTGAGATGAGAGAACTTTGGAGTCGTTCGAGCGAATGATGTTGGGGTGGTGTGCGACGTAGCAA
>186824:estExt_GeneWisePlus_worm.C_1021
GTTACTTAGCTTGACGCTGCCCCCAGTCGCTGTGCGATATACTCTTCTTTTTTCACCCACGTCAACCTTCGACCGATCGTACAATACGCAAGATGAAGAGAACAGGCACACTCTTACCCCTTCTTTTCGCCGCCTCCACTTATGCTCATGGCATCCTTCACGCAATGACCATCAACGGCCAAAACTACCCGGGCAACGGTCTGTCAGGCAACGGTGGTACAACCATCGATAGCATTATTCGCCAAGTCTCTGCCCAAGATCCGGTTAAGGGTGCCAGCAACACGGCGCTCAGCTGTGGGACAGGCTCCCAGCCTGCTACATTGATCGCCACTGCGAATCCTGGTGATACGCTCGGTTTCAACTGGAAAGGCGCAGGTGGTGGTAACTGGCCTCACAATACCGGCCCAATGCTTACATACCTAGCCTCGTGCGGCTCAACAACAAGTGACAAGTGTGATGGGCAGTCTGCCAAATGGTTCAAGATTGACCAAGTTGGTCAGGTGTCCCCAGGCTCAACGACTTGGGCCCAAGCGGCCGTCATGACGGGCTCTCTCGCTATGGTAAAACTCCCATCCAACCTCGCACCAGGGAACTACCTCGTCAGACACGAAATCATCTCTCTCCAGCTCGCGGTCTCCATGGGAGGCGCAGAGTTCTATCCTGCCTGTTCGCAGATCAAAGTCGGCGGATCGGGTACAGGAGTGCCCTCTGCATCCGAGTTGGTCAGCCTCCCGGGAGCGTATAGCGATTCAGACCCTGGTATCTACGATCCCAATGTGTACAACGCTGGTTCGTCATACACATTCCCCGGCCCACCAGTCGCTGCATTCGTTGGCAGCGGTGGTGGCTCGACTTCTGGAAATGGTACCACTACTTCTGGAAATGGCACAACAACCTCCACGACGACTGGCTCGGCACCCACTAAGCCGACCGCTACTAAGAGCAAGTCTTGCAAGCTGAGGCAAACGAAGTCTGCCTCTTCGTCGGCCTTGTCTGCGACGGGTGCGGCGAATGCCACTGATTTGTACCCCAGACACTTCAGCAGGATTATGCGCAAGGTTGTAGCGCGCCGCAGCATATAAATTTCGTTCTTATCTGGATATGTATATCTATACTGACGCATCTGTATTATCTGCCACTTAATTTATCTGCACATGTACACAGCTATTATAGAACGAAGAGAAATAGAGAG
>186840:estExt_GeneWisePlus_worm.C_1023
CTCCGTTACTCACTCAACCACCATGTTCCGCCTTACACGACCACTGGCGTCATCGCTGAAACGGACAACGGGAATAACAGGGCTTCTGGTACATCCCAACCCCCTTCCCGAGCTCACGAAAACATACGAGTCCACGCTTACCGTTCTCGCATCCATGCCGCAAACCTCCGTGTACCGTCAAGGAGCCGAGGCACTCACCCGGAACAAGCTCAAGATCGTCCAGGAGAGCAAGGGGGACATTGGAGCTGTCGAGAAGCAGTTGGACGAAGGACAGATTGAGGAGTCACTCGATATCGCGGCTGATGAGCTTCAGCTCGCAGGCAACATGGTAAAATGGAAAGCATGGGAACCATTGGCAGAAAAGGCAGAAGCTGGGCAGTGGGAGTACATTCGGATGTAAAAAGATAAAAGTATTCGCTGGAAGCAGGATTTGAACCTACGCGGTGAAACACCAANTGATA
>186871:estExt_GeneWisePlus_worm.C_1029
CATGGCGCGATACAACCAGTTGAGCGCGGAGGCTGCTCAGGAAAATTCCGTAGGGCAGGGGCCTGATTTCGAAGCTCCTTACGCNTAGTGAGGCTCCCGTGACTCACAGTAGCTCTTGTTCAACAGTTCCGTCAAGACCTAGAAGGGTGGGGAATGCAACAGGCTTGTCTATTTTCTACGAATGTCAACGCTGACGTGGCCTTCAATCCGTTCCGACGTCAACAATAGGTTTAGGTGGCGTTTTGAAAAAGTTTCTTCGTCTTTCCTCCTTTGTGACGCTGGTCTCGCCAGCTAACTGGCCAGAGTAGTCGTATGTTCCCATGGCCGCACCGAGTATCACACAACCACCCACTGCCATAGGTAGTGAACGAGATCTGACGCCTGCTAAAAACCCAGCGGAGCAGGCACCAGCAGCTCCGTTCCAAGCATCATTAGTCTGCCGCTGGTTGGCAACGGCTGTCTCCGTAAAGGCGAACGTCGCGCCCATGGCAGCAAACAAGCCAATGGTCCCTCCTGTCCTTGTCACCACACCCATCGCGCCATAAGAATGGTTTCCGAGTGCATTCTGAAGAGTACTGACGACCAAACCGACGGCACTTGCCTGAATTCCGACGGCGGTGGCATATTTGAATGGTGATTTGTAGGTGAACGCTGAGGTATCGTTGGACTCTGACAT
>186873:estExt_GeneWisePlus_worm.C_1029
CCCTTCAAATTTTGTTTTTATCCAGTGACGCGATCCCTCCCATTTCTTACCTCTGCCATGGCTCCTCTCGCCGACTTCCTTCTGGCCAATATCCCCTTCCGCCTACCCACGCACCTGTCATCCTATGTCGAAGGCGTCACTCCCTTATCGACTACTCCCGCTGTGCTGGCAGCTCTCTCCTCATACTTGGCCGTCATCTTTGGCACTCAATTTTTCATGAAAAGCCAGCAGCCACGCAAACTCACCACACTCTTTCAACTACATAATGTCCTACTAAGCTCGGGGAGTTTTCTCCTTTTGGCGCTCATGCTGGAAGAAATCATTCCGAGGATTTGGACCCATGGTCTGCATTTTGCCCTTTGCGACGAGAAATCTTGGACATCAAGAATGGAATTTTATTATATGGTCAATTATTATTTCAAATATCTCGAATTGTTGGACACCGTCTTCCTCGCTTTGAAAAAGAAGCCCCTTCAATTCCTGCACGTCTTCCATCACTCTGCGACCGCTTTGCTCTGTTACACTCAACTCAACGGCAAGACCAGTATTTCATGGGCCGTGATCACCCTCAATCTGGCTGTCCATGTCATTATGTATTATTACTATTACGCAACCGCTGGTGGAGCCCGATTTTGGTGGAAAAAGTACTTAACAACAATGCAGATCGTGCAGTTTGTCATTGACATAGCTGTTGTCTACTTCGGCACATATGAACACTTCGTGGCTGCGTACGCTCCGCACCTCCCTCACATCTCAAATTGTGCTGGGTCGGAAACGGCTGCTTTGTTTGGCTGCGGCCTTCTCACCTGCTACCTTTTCCTCTTCATCAACTTCTATTTCCAAACCTACAAGAAGCCCGCGACAACCGGAAAGAGCAGCGGTTCTGCAAACAGTCACACAAACGGGAGTACTTATCAGAATGGAACTGGATCCTCGCACAAAGCGGAGTAGACTCGGATATTACCCGTTCAACATCACGTTAATTATGAGTTACATGGGCATATATACCCCTGAAAACATTAAGCCCAATACTAATATAAAATCTTGTGGGGGTTCAGTCTGGCAAGCGCTTGTGTTGGTCAAGAATTCTAGGACATGTTGTTTAGTATGTAAAT
>186903:estExt_GeneWisePlus_worm.C_1035
TCAACGTTCAACGTCAACCCCTACTTACATCCGATACCATCCAACGACCCCCCACATAGTCTCCTGCTATGGATGAAGAATACGATGTTATTGTGTTGGGAACTGGGCTGACTGAATGCATTCTCTCAGGTTTGCTCTCTGTAGAGGGGAAGAAGGTTCTCCACATGGATCGTAATGACTACTACGGTGGCGACAGCGCCAGTCTTAATCTGACCCAGCTCTATCGCAAGTTCCGACCAGACCAAGCCCCACCAACAGCGCTAGGCCGTGATCGTGATTACGCCGTCGATCTTGTTCCCAAGTTTATTATTGCGTCCGGGGAACTCACTAAAATCCTTGTGCACACCGACGTCACCCGTTATCTTGAATTCAAGCAGATCGCTGGGAGTTTCGTTTATCGAGATGGCAGGATTTCTAAAGTCCCCAGCACAGAAATGGAGGCTGTGAGGAGCCCCTTGATGGGTCTCTTTGAGAAGAGACGCGCGAAGAAGTTCTTCGAGTTCTTGCAAGGATGGAAGGACGAAGACCCTACAACGCACCAAGGAATTAATCTGGACAAAGACAGCATGAAGACTGTTTATGAGAAATTTGGACTGGAGCCTGGAACTCAGGATTTTATCGGTCATGCGATGGCTCTCTACTTGGATGACGACTACATCACAAAGCCTGCTCGTCCAACCTATGACCGCATCATCTTATATACCTCATCAATGGCACGCTACGGAAAGTCTCCGTATATCTATCCACTCTATGGTTTGGGAGAGCTTCCCCAATCCTTCGCTCGCCTCAGCGCTATATATGGTGGAACCTATATGCTCGATAAGCAGATTGATGCAATCGTCACTGACGCGGATGGGAAATTCGTCGGCGTTACTAGCGGAGGCGAGACCGTAAAGGCTAAACAAGTGATCGGTGACCCCAGTTACTTCGGTGCTGGTAAAGACGGGGAAGGTGGAAAGGTCAGGGTTCTTGAAGAAGGCAAGGTTGTTCGGGCCATATGCCTCCTCAAGCATCCTATCCCTGGAACCGACGATAGCGATAGTTGTCAAATCATCATTCCTCAAAATCAAGTTGGCAGGCGTAACGACATCTACATTGCAACGGTCTCTTCAACACACAATGTTTGCGCTAAAGACGTTTTTGTTGCCATCGTCAGCACAATCGTTGAAACCGACAAGCCAGAGCTTGAAATAGCCCCGGGTCTCAACCTTCTAGGACCTATCCACGAGAAATTCGTCACCATAACTCCCTTGTACACACCCACAAGCACGGGTACATCTGATAATATCTTCATCACTCGGTCTTATGACGCGACGTCCCATTTCGAGACCGTCGTTGAAGACGTCCAAGACGTTTTCAAGCGAGTAACCGGGACTGATCTAGTATTGAAGAAGCGCGAAGTCGAAGTCACAGAGTAGGATTCGCCAAATCCGTTGGCACCTTGTATCAATAATTTTTTTTCAAGAAATACATCATGAGGGGAATTCGTGCTT
>186913:estExt_GeneWisePlus_worm.C_1036
GCCTGGAAAAGGTTCTTAGGGATGCGCGAAGATTAATCGAAAACAGCAAGACGGATCCGGACATCTCCGCCGAGGATAAGGATATGGCTGTACCGAGGCTGAGCTCTGGAGGAATAATTACCCTGGAACGGACATTGCACAAATTACAAAGTATTGCGGATTCCCAACCCTCGAATTAATCTTTCCTCCTGTCTAAGAGTACAGAACGCTGTACATGCATAATAATAATAATCACAATGGAAGGGAGACGAGTCCAAATGTCCTTGATGTACGTATTTTAGCATGTATCCAATAAACTGTTCTTTGGAAAGGGCTGTTGATAATCGTTCTGCCAAGTCGTGAGATTTGGGTTTGTGTACGCTTCAATGTACTGATTGATGTAGGCCTCTGTGGGGAAATCCGAGGGATCACAGCCAATGTTGATGGCATTCTTAGGTTGGTAAACTCTTATCCAATCGATTTGCATCGTGGTGGGAAACGTCAGATGCTGGAGATCAACAACACCAAAGTTTTTCGACATTCCCAGGTTGACGATGATATACAATGGCTCTTGAGGGATGGGGCGAGCAGATATTTCCACTGTGGTATCTGGGCCCATGCCGTTCCCCATAATCGTCCAAGTTGATTTTGCGTTTGCTATCCAGGTAATGTACCCGGTATCGAACCCTGGCTTATACTCAAATCCATATGTCGAGAAGCAGCCTGCTTCCAATTCATAACAAGATTGGTTCGTTGTTGTGACACCAGATGTAGCTTGCTGGGTTATTCCTCCAACATAGGGATTAAGGAACGTGGTCGAAGGATCAGGGATAATTAAATTGTTCGAGGTGTTTGCCCAAATATACTGAGCATTGAATGGAGCCCACTGAGCAGACTGAGAAACTTGCCCCGACAAAGGATTACCCGTGATCTGAGCTTCAAAAACGTCAATTTCTGGCGCTGAACGACCGACGAAGGTCCCATCAGAGTGCATGGGACCAGGATGGGACTCTCCTTTACAAGTGCATCTTGACAACTTTTGTCCAGGAAGATATGACAAGACATCCCCATTGTAAGGGTCGCCGTTGACGGTAGCGGCGACGGGCAGCCCATTGATAGTTTGATTGGGAGCGGTGCCAACATCACAAGCGTCGTAGGAGTAGGGCCACATGCCTTCCAGACTTGCGCCATATCCGGCACGCCCTAGGTTTCCCATGGTCCAGACTGCGGGCCATAAGCCAACTATGTTGTTTGCGCCTGGCAAACTAACGGAGGTCTGTAGCAGACCGCCAGTAAAACAAAACTTGTTCCAAGTCGACATAAGACCGCCTTCATAGTTGAGGTTGTGGATTTCTTTCTTAGACAAGGTGATTTGGAGAAAGCCATTTTTCGTGGTGATGGCTTCGGGGTCGTACCACTCCAAGTTGTTTGTCTCCCAGTAATGGAGGTCCACTGCCTCCCAATACGGATCATCTCCAGGATAAAATGTACGGCCATCTGTATTGAACTCATCACTAAAGACGAGCTGGAGTTCTTGGGTGGGATCATGATATGAAGGTATGGTATAGAGGTTGGATGGCGTCTCAAGGTCTACCAATCCCCAATTTCCCGCCATGCTTGGTACTTGGCCACTGGCGTTGATCCCACCAAGATTGAAACCACCCAAGGTAGAGAGGGGGTGAGCCGTAAAGTGTGAAATAAGTGGATATCCAGCGAATAAAGTAAGAAGGCCGACACATAAAACAATCATACATCCCAAGTTGGTGAGACCTCGAAAGGTGAAGAAATGACCACCAGTGTCATGTTTGCGATCGCGACGAGGATCAGGATTGTGGAGGTAGTCGTCAGGCTCTGGAAAGTCAGGAGAAAGATTGGATCCCCATGC
>186951:estExt_GeneWisePlus_worm.C_1043
CGTATAAGTATATGTTTNGGAGGAGTTGTGCCCCGTTGCCACGTCGTTCATGCACGTAGTAACAAGCTGGGAGTCAAGTGGAATGTGCTATAGATAAAAAAACCGTAGATGGTATCAGGAATCATATGCATGAAAACAAATTTGCAGAAGGGGGGAATCAAGATGGAGACAAGATATAAAACCAAATTCCAGAACGCGTGCCAAGCAGAAGGAGAATACAGCAAGGATAAACGGAATTTGGAAGGGGGGTTATATGTGCAAATGATCTTGTTGTCTCCATGGGAATTAAAAGCATGATGGGGCGGACGTAAATAGTCGTAGATGGCTAGGCGTAAGTATGAGAACACTGGGCGTGCGAGATACACCGCGATTGCGTTTTTAGATTATTTGCAAATAATTGGAGGGTGCAATTCCTAGTGTTCCATCTCCTTTTTTTGCTTGCCACCACTTCCCTTGCTTGTCTACGATGTCGAGAATCTCTCCTTTTTGGAAGGATATTTCATTTGGATCGTCTGGGTTAGCAACATAAGCATACAGCGCCTTTGCCTTGTACGAGTAGACATCAACTGGGGGATTTGCCTCCGTTGCAGATCCTCCGCCGGACCCTCCCGCTCCGATGCCCGCCATGAGCGGAGAGTTAGGGCCATTGTCGGCGCCGCCGATAGAGCCTGCACCGCTTGGTTGGTTGTGTATACTCCCTGCGCCCGTGCCTCCAACACTCCTCGTCATGCCGTCGTTCAGACTCCCCTGAAAACTACCCTGGCTCCTGATGACATTGTTTGTGCTGCCAAACGCTCCGCTCCCCACCTTGGCTGGGTCATATGCGTCGTTTGATCCGATCCCACCGCCGGAGGAATAGTTGGTTGTGTATCCATTGCCCGTCTGAACGTTGTGCATGGAAGATTGTGTACGTGTCCTCCGACGACGCGACGGAGGGGTGAGGCCACCAGTGCCCATGGAGTTGAAGATGTATAGAGCGAGGGAATCTTCTTCCGATGTAAAATAGAGAACCCAGAGGATGTCGCACATGGCGAGGATAAGCCAGCCAGCGGCCATAGCCTCAAGGGAACCAGCACCCGTGAAAATGCCTTGATTGACCCCTATTACTGCGAAGACGATAGCGACGGCGCCAAAGGTAGATATTTGGAAACGGTGCATGGATATTGAATCGGTCGCCAGTGTCAACAGGACACCGGCGATGAGTGCGAGCTGGAGAAAGATTGCGAACCATAGGACGCCGACCCCACCATGTAGCTGTGCTTGAGCAAAACACTGAGAGATGAACGCTATGAACCAGGCAAGAATGGAAAGAACAGAGGTGAAGAGAAAGAGATAATGGGTGAGGATGGGTGTAAAATCCAGACCTTCATTACCTCGAGGTGGCATGGTTGATGACAAGGAAAGAAATGGATTCAAGCGAGGATCAACCGAAGATCGTTAAAGGCAGTGGACGCGTATTTTCTCACG
>186973:estExt_GeneWisePlus_worm.C_1047
TCCCCTTGCGGGATCCGTGCGAGAGAGCTTGGGCGACCAAACACGATTGTTTGTCTCCAACTTTGGGCCCTCACGTGAGAACACTCTCAGCCATTTCTCATCTCACTCGGAGTACGCATAGATGCAAGCGACATCAACAGATATGCTCAGGTGCCTCGCTGTTTCCACCTCTGGGACCAAGGTCTCTCCCGATTGTCCTTTCAAACACCTCTAACATAAAAGTGAAGAGGGATCTTGTCAAGGCAGCATCCCATCTACCCTTAGAATGTTCGTCGCGAATGAAAGCGTGCTGAGCTTGGACTTCCAGAAACGATGCGGTAACATTCGCATCCTCCAAGGTAGTGCGGATGAGATCTCTTCCACTACGTGGCACATGAGTATCCTGCTTTCCAAATATTATCACAAGTTCGCCTTTTCCCGCAAGGTCGCCCTTACGCACGCGGACGAGGGTGTCGTCGTTTTTTCCCCTTCCAAGAGTCGCGCTATGAATATCGGTTGCAAAGAAACAGACGGACGCAAGGACGCGAGGGTCAAACGCAGCTCTGAATGCAAGATGGCCTCCAAGGCACATTCCCGTGGCTCCAATTCGTCCAGTGCAATTTTCCAAGGACATTAAGAGATCAGTCGCAAGTGTTGCATCCTCGTCATACGCTTCGACGCGTTTCTCAATCTTGTACTTATTTCCTCTGTCGGTGCCTTCAACATCGTAAGGGATCGCCTCGGGCCCTTGAAATTCATGATATACGGACGGACACGCGACGACGTATCCGTGGCTCGCGATCTGACCTGCAAAGCGTTCTACTGGTCCGGTGACCTGGTAAATTTCACTGAAGACAATTACGCCTGGAAATTTTGCCTGTGGATAGTTTTGCACGCTAGGGGAAATGACGAATATTCTAACGGGGCGACCGTTGAGGTCAAGCTTAGTGGGAACATCGTAGTATCTTGTTGTTACGAGCATGACTGAGGACTTGGAGACTGCGACGGAGAGGAACGTA
>186980:estExt_GeneWisePlus_worm.C_1048
CGTGGATGCAGAGGTGAACCAATCTAGTTTGCCCACGATTATATAGGAGTGACGTCAGTGGATACCAACTTGAACCCCATCTTTCTGTGATATACATTTGACAGCAAAAATGGAGAGATTCTCGTATGTTAAAGTAATACGACGAAAAGCGAGAAGCAAGAAAAAAAAGGAGAACATCTTCACGAGGTCATGTAACTGGCTGGATCAATGTGGTCAGGAAGCTCCGGAACAGCGACCTCGAATCGAGACTGGATAGCACCCATAACGTGCTGATCGCTATCCGAAGAGACAAAAGTGATTGCCAGACCTTTCGTGCCAAATCGACCAGCACGACCAACACGATGCAGGTAACTGTCCGCGTCGGGAGGGCAGTCGTAATTGATCACGATGTTTACACGCTCCACATCAATACCCCTTCCGAAGATATCAGTGGCAACCAAAATTCGCTTTTCAAACGCTTTGAATGCCGTATAGCGCTTAATTCTCTCCTCTTGCTGCAAACCAGAGTGAATACTGATACTAGGGAAATTGCACGACACAAGAAGCTTATCCAACTCAATGGCGCGAGCAACCGATTTCACAAAGATCACAACCTGGTTGAATTCCAACGTGTCAAGAAGTTCGCTCAACTTTTTGTTCTTGCTAACTTCCTCAAGTTTTACGTAGTGTTGCTGTAAACCGTGCAAGGTTAGTTTGGTTTCATCGTCAACAAATATTTCCAAAGGGTTGGCCATGAACTTCTTGCAGGTAATCCGAATATCCTTAGCCAGGGTTGCACTAAACATCATTACTTGTTTGTGGTGAGGGGTGGTCCGGAAAATTTCTTGGACGTCGCGGCGCATGTCGAGCTGTTCGAGCATTTTGTCGCACTCGTCCAACACAAAATGTTTCACGTTTTTGGCGTCCAAAACTTTGTCTCTGGCAAGCGCATTCAGGCGACCGGGGGTAGCAACGACTATATGAGGGCATTTGGTTTTGTCGCGAAGAATTTCGGCATCCTTAGTGACAGGTGTACCACCGTAAAAGGTGCTAACACGGACATCTGGCATGTATTTTGCAAAACGGGTGTATTCGTTTTTGATTTGGAAAGCAAGCTCTCGGGTGTGGCAAAGGACAAGCACCGAAACCTCCCCGTTAACAGGCTCAAGCTGCTGTAGGGTAGCCAACACAAAAACGGCAGTTTTCCCGTGGCCAGATTTTGCTTGACAAAGAACGTCCATGCCGAGCACAGCCTGCGGAATGCACTCTTGCTGAACTTCCGATGGATGCTCGAAACCAAGATCGCTTATGGCGCGTAAAAGCTCAGGTTTGAGTAGGAAGTCCCTGAAACCTGTTGAATGTATGCCAGAGAAGTTTTTCTTGTCTTTGTCGTCGCCGTCAACAGCAGAAGGGGCACCGTTGGTTGCAGAAGCGGCGATTCCTCCAGGGATAACCTCATGTTCGTCCTCGTAGTCGATGAGGTCTTCGTTGTCGTGTGCGCTCATTGTGTAGGAAAAAGCAG
>187028:estExt_GeneWisePlus_worm.C_1055
TTGCAAAGGTGTTGACNGAAAACTCTTTTCTCCACAAAAAGTCAGCGTCGAGGGCCGCCTGCACACGACCTTAGATTCGTACCACGGTCGAACGCAAAAGGGCTTTTACAATGGTCTCGTCAACAGTCAACGTCGTCCGGTACACGGCTCTTTTCTCAGGTATCGCTTATGGGTGGTACCACCGCCGAACTCTCCAAACGGCCCACGACCAACACAAGCTGGAGCATGCGGTCCACCATAGGGAACAATTGGTTGCGGAAGCCAAGGACGCATGGAAAAGAAAGCAGCAGAGCTCCATAAAAGATACCACCCTTATCAACGACCCAGAGGATCCTCGGTTCGACTTAGAGAAGCTGATAGCGCATTGGGAAAAGAGCACATAATTCTGTATCTAATCTTCTTTCGGCCTGGCTGCGTATAGATTATTGCTTCAATGTTTTTCACAACACCCCGACGTTGCGAGTACACGTCTAGAGAGAGGGTCTCCGTAAAATA
>187030:estExt_GeneWisePlus_worm.C_1055
AATTTGCGAACTCTCGTTACTAAAAGATACACAATCGAACACGAAGCCGTTACTTTCGATGATTCTACTGGCATTGGCACTGTCTCAATCACGGACCACGCCCAGTCTTCCCTCGGGGACGTTGTTTTTGTGGAGCTCCCCGCATTGGGCACCGAGGTTAAACAAGGAGACCAAATTGGTGCCGTGGAAAGCGTAAAAGCTGCTTCCGATATCTACGCACCTGTGTCGGGAACAATCGAAGAAATCAACGAGACGCTGTCGTCGGAACCTGGGTTGTTGAACAAATCTCCAGAGGACAAAGGCTGGCTCTGCAAAATCAAACTCCATGATCCTTCAGAGGTGGACAAACTCCTAACTGAAGAAAAATATCACGCCAGTTACGAGTCATGAGAAATAGATCGGCATTACATAGTCCACAAGAATGTGAATGTGAACAGTGGAACATCTTCCGGAATCTTCAAAGATTTTCGATAAATTTGGTATTTAAGATAGCATTGGAGTAATCATGGCACAGAATGTATCTTTATGACGACGGTTCATATCGGTATTTTTCGCCACGGACTTCCATCCTCTCCTTGGCTTCTTTGAGAGCCCACGTTTGTATGCTCGAGTCCGGTTTATAGTATATCAAGACCGTGGCGAACAACATTGAACCAAACATTCCAAAGTACCAGACATTTTCCCAGTCCTCTTTAACTCGCTTTTGGCCTGGCGGAGGGGCCTTTTCCCCGAACAGCCAACCCGAAGGTTCGTTAAATTGAGGAGTCTCGTGTGACGCAAGACGTGCCCCTCGAAGGCGCTGTATAGAGCGCAGAGCGCGGAAGGTTGTCGAGGTGGTGAGCATGAAAGTGAGAACTATAA
>187145:estExt_GeneWisePlus_worm.C_1076
ACCACGTTGAAACACACATAAACACAAGAATATGCATTCCAATTATTCAGAGTCCGACAAGGTCCGTGCGTAATATGATTAAACAATGTTCGCGAAGGTATAAAATCCAAGAAAATAGGGAGAAATTTAGGCCATTACCAACATGACACTCGCCAGTCCAACAAAAGTCATCGCAACCAAACCACCGACGGCATGTGTGTTTCCAACTGCACTGTTGGCACTTGACCCTTTTGTAGAGGACGACGTGGAAGTATGTGCGCCAGTGGTTGCAGCGGCTGTTGGGGCGAACGTAGCGCCGGGGTTGGAGATGCAAGAGCTCGCAACAGCGATGGCAGAAACAGAGGAAGACGCATGAGGATTGACAGTGCCGTTCCCCGCGAAGCTACAGGCTTGAGCGTTTCGCTTGTTCGCTTCATAGTACTGGCTCATCACGTATGACAGTTTCACGGCAGGGTCACAGTCTGAGACGCGCCCGTAAACACCAGTCGTGCCATTGCCGCCGATGTCCAAGCAAGAACCACCTGCCTGTCCAAGAAGGTTACAACCAGTGTCTAGAAGAGTACCGGCGATGGCACTGTAATTTGATGTTGGTGGTGTGAATTGGCAGCTCAAGGCATTTTCCAAGCAGCCACAAGCAGCCTGGTTGGGAGTGGGGGGAAGAACCTTTGACGCCAAAAAAGTGCTGTTCGTTGTTGGGCATGTTGGATAAGCCGCAGCGGTGACAGAAGCTTGAGCAGGAGAGTTTGGAGGTGAAACTAGTCCATACTGGGTTTTCAACTTATCGTAGTCGTCGCTCGTAGTGACAGTCTTCCCGTCAGCCGAAATAGTAACCATCCCAAACTGTCCCTGAGCGCTTGTGGCGGGGAAGTACGAGAAAGCAATACCTCCTGACCACACTGGAGACATGTCAGAGCTGAAGATTGCCCCGGATTCCGTCCACAAACGGGGAGGCGAAGTAATGCAACCGAATTCACTAAAGTAGGCTGCAACGTTGTAGCCAGCATAATCACCTGTGGTGCCAGCATAGGACGCCTGAAAGGTTGAATCTCCGCACCATTCATAATCGTTTAACCCGTAAAGATCAATGGCAGTCGCACCAGAGTTGGAGCTCGAAGGATCGCAGGATAGATAATTGGCTAGGGCGTCTCTCCAATTGGCCGCACCGTTGATAGCTGCGTAACCGACAAGTGCGGATGATCCCTTGGCCGACAAGTATGCCCTTATGTCTCGCGCAGCCGCTTTGACGAATGGAGCAATGCCGGTGCCATCTTGTAAAACAACTTCATTGCCAACATTGTAAGCCAGGACGTTGTCATATTTGCTGAACACATCAATAGTCGCAATGTACTGGTTGAGAAGATTTGTAGACCAAGAGGGTGAAACGCGATCGATGGAGCCATTCAGTGGTAGAGCGAGATCGATAATAGCATAAATTCCAGCTTGACTGAACGCATTCATGCAAGCGTCGTGGTTCAAGGATGAATTGACACTGTAGACACGGATAGAATTCACGCCGAGGGCAGAAAGGAACGGTATATCTCGGGCACAGGCATCCCCCTGTGCGAGGGGGTCTATAAAGCTGGAGGGTTCGCCAAACGGGTTGTCAGCCGAAGCAACGACAGTCCCTTGTTCCTGGTAAGCGATTCCCTTGATGTAGAAGCGAGAGCCATCCGCGTTGTACAAGTACCGTCCAACACGAGAAACCTTAGGAACAGCACGAACGCTGAGAAAAGTGGCGACCGCCGAGATGAGCACAAAGGCTCTGATGGCTTTGAGCATTGCGAGGTCGTTGAAAAGAGAAGAGAAAGGAACGGCGGACTACAGTGGTCAAGAGAAGGTGGTTATACTTTGGGTAGAAACTGGGTAGAAAG
>187163:estExt_GeneWisePlus_worm.C_1079
TGAGAAAAGAACCTTTATGGTCCAATAAATTGTACGTGATAGCAAAGTTACAGCAGATAATTCGTGCGAACCAAGATAACAGAAGGTATATCGAATAGAGACGTGTAGGTCAGGCCATACCAATTTTGCAACCCATGATCCGCACAGTACCATCAGGTCCACCCAGACCGTACAGCATTTCAGTTGGATGAAACACGAGAGAGCTGGAACGTGGAATGAAGGGGGAGGGTAAACCTCGAGGGTGGCTTGTCAAGCCCGTGGAGATATTGAAGGCGGAAAGAGGTGTGGGTTTATCCAGGGGTTGGACAATCGTGCGTTGAGACCTCCAATATGCTGGGCTGACAGCAGAAGTTGCGGCAAAGACGCTCGAATGAGGGTGGACGTCGAAAGTGGAGAGTCCTTGTTGATGAATGTGCCACGATTGCGTGGGAGAATCAGAGCCTCGTAGATCCCAGAGTTTCACCTGGCCATCCACGCTTGCAGACAGGAACCTTCCACTTAACTTCGGATGGTACCGTACGTTTTGCACCCAAGATGTGTGATCAGAATAGGACCTCACTATAGCCTCATCATCTTCAAGTCGACGGTCAAACACCTTGAGGGTGCCATCAGCAAAACTCGCAATGAACGTTTGAGAAGAGCCAGGGTCCGAAGTTATGGATGTGACAGGACTGTCTGAGTTAGTTTCGAGGTCTAGGCCTTGAGTCTCAGTTTGTGCATCCCAAACCTTGATGACCCGGGAATCGCCTCCCACGAGTAAGATACCTGCCGACTGCTTCCAATCCATGATCATGCCA
>187166:estExt_GeneWisePlus_worm.C_1079
CTCACTTCTCCATGGATCGCCTAGCTTCTGCCAAAATACCAGCCTCCACGGCCAATCCTTCTCTCTATTCCTTCGCTGTTCCCTCTGTTGCATACGGCAAGTCTGCAACATGGTTCTATACTACCATCGCAATCGTCATTGCTCTTCTTGTCCTTGAACAGTCCGTCTATCGCTTCAAGAAGCGCCATCTTCCCAGCGACAAGTGGACAATCCCCCTCATCGGTAAATTTGCAGACTCCATGTCGCCATCCATGGAATCCTACAAGAAACAATGGAATTCTGGTGCTCTTAGCGCGGTCAGCGTCTTCAATATCTTCATCGTAATGGCCTCCTCAAATGAATACGCACGCAAGATTCTCAACTCCCCTTCCTTCGCAGAACCTGCCCTGGTTCATGCTGGTAAACAAATTCTTTCCCCTGAGAACTGGGTGTTCCTTACTGGGAAAGACCATGTGCAATATAGACGTGGTTTGAATGCTTTATTCACTCGCAAGGCCCTTGGTATCTACGTCGCCATTCAGGAGAGCATCACGCGCAAGCATCTCAAAAACTGGCTTGCGGAGGCTGCGAAGACGGGTGCAGCTCAGCCCATCATGATGACTGCCCGAGCCATGAACATGGATACTTCCTTGCGCGTCTTCTGTGGAAATCACATCCCCGAGCACGCCGCTCGAGAAATTAATGAGAAATACTGGGCAATTACGCAAGCACTCGAACTCGTCAACTTCCCCCTAGCTTTGCCTGGAACCAAAGTTTACAAAGCGATCCAAGCTCGTAAAGTTGCCATGCGGTGGCTCGAACTCGCCGCCCATAACAGCAAAATCGCGATGGCTAATGGCGCTGAGCCGGAGTGCATGCTGGACGAGTGGGTTCAAGTACTCGCCGACCCGACGTACAACTATCGAAAAGAATTTAGCGACCTCGAGATGGCCATGGTCGTATTTTCGTTCTTGTTTGCATCGCAAGATGCCATGTCCAGCGGTTTGATCTATGGTTTCCAACATCTCGCTGATCATCCTGAGGTTATGGCAAAGGTCAAAGAAGAGCAGGAGCGAGTTCGTCAGGGCGATTACGAGCGAGCATTGTCTCTTGAAACGCTGGCTCAAATGCCTTATCTTCAGGCTGTTGTCAAAGAAAGCATGCGAGTACAACCTCCCGTTCTGATGGTCCCGTACAAAGCTACCAAAGCCTTCCCCATCACTGATGATTACACTGTTCCAGCCAACAGCATGGTCATCCCATCCTTTTACAACTCTCTTCACGACAGCTCCGTTTACCCCGATCCAGAGTCCTTTAACCCTGAGAGGTGGTTAGATCCTCAGGGCCTGGCGAATTCTAACCCAAAAAATTATCTCGTTTTTGGGAGTGGACCTCATCGCTGCATCGGCCTCGAATACGCAACCATGAACATGACACTGGTGCTTGCTACTGCATGTGCCATGATGGATTGGGAACACGAGGTCACTCCTCTTAGCAACACTGTCGAGATTATTGCGACTTGCTTCCCTAAAGATGGTTGTAAACTCAAACTTACACCGCGTATCCATTCATAAGCAAATATGCTTAATTATAAAATACGTTAAAATACCCTAATATTTATGAGAAGAGCACAAGCCCCATTGACCAAGATAAGGAGGAGGTATATAGATCATTGAAGTTATCATAAGTGCTAAAGATTGCTTGCTAGAATGAGTTATTTACAGTCTGCGAACAAGTAGAGGAAGTGAACTGGCGGGTT
>187174:estExt_GeneWisePlus_worm.C_1081
TTTTTCACACTTAACGCGCTTCGATGCGTAGGCTCCTCCAAGCTGCTCTGTCCGTGTCGACAGGATTGGCGGCGTCCATACAGCCTTCCACCTTCACAGCGCCCGGTGCTTTCCCCACCTCAGCGTTTACTAGGTACTACAATGATCCAACGGCCACCTCAGCTCAGCCCCAGCCAGTCATTTCTGACCCAGTTACCCATGAGGTTTATGCTTTCAATTTAACGGACCCAAACCATATCCCGCAGAACGATACCATTGACCCCCACCCTTTGCCTCCCGTCGCGTCGTCTTCCCAGATTCTTAACATCGCGATCGCCCAACTTCAATCCATCCCAGCCAACCCCGTCTTCACAAACAACACATGTGCATCATGCCAGGCTTCTTTAGAAGTTGCAAAGTTTCTTTCTCTCACCGCTCCTGAACATGGCCCTGAGTTCTTTGCTCACTTTTGTAACACCTTCAAACTTTCCAGTACTTGTAACGTCACGTACAGCCTCTCTGGAATTGGATCCGTCATTACGCAAGTCATTGCAAACGCAGACGTCGGAGGGTATGATGGACAGGCCATCTGTCACAACTTCGTTAGCGCGTGCCCGCAACCCCCTCTTGCGCCACTCAATTTGGCTAACTGGTTCGCAAAGCCGAAGCCCAACCCCCCCCCAGCTCCGAAGCAACGCAGTGGAAAGAGGGTTCCTGTGTTACACCTGTCCGATTTTCACATTGACCCACGCTACGCCACTGGCGCAGAGGCGAACTGTTCCTCAGGACTGTGTTGCCGACAAAACGGATTCAACACGCAGAGTCTCAATTCCCCTCTGTCTCCTGCGCCGCGTTTCGGAGCCTATCGCTGCGATACACCTGAGGCTCTTGCTTTAGCTGCTATTGAAGCCATCCCAGCTTTAAGTGGTACCAAAGAGACAGGATTTGCGTGGTCTATTTATACTGGCGATCTAGTCTCTCACGATCCTGATAACCAACTCTCCAGACGCTATGTTGAATATACTGAGACGCTCCTGTACGATCTTTTCAAGCGCATGCTTGGATCAGGACCAGTGTATGCTGCCCTCGGAAACCACGACAGCTACAACCAGGCACAGGATGCCCCTCATGCCATCGGGGGAGAACTCGCCGAGCAATACAGTTGGAACTACGACCATGTTGCTGGACTCTGGCAGTACGAAAATTGGCTCCCAGAGGACGCGGTAGCGCTCGCGAAGGCCCATTACGCGGGATATATGGTAAAGCGTTCAGACGGGCTTCGCGTCATTACGCTCAACACGGACATGTGGTACAAAGCCAATTATTTCAACTACATTAACATGACAAACCCCGATAACTCTGGAATGCTTCGGTTCTTGACGGACGAGTTACAGGCTGCAGAAGATGCTGGTGATCGAGTTTGGATTGTGGGACACGTTCTTAGTGGATGGGATGGGACAAACCCTTTGGCGAATCCCACGAATCTCTTTTATCAAATCGTCGATCGATACTCCCCTCATGTCATAGCCAACATTTTCTTTGGACACACGCACGAAGATCAGATATCGATTTTTTATGCGAATAACGCTACGACAATATCCGCAGATACAGCATTGGCCGTCTCTTGGATGGGGCCGTCTATTACTCCGTTGACTAATCTGAACTCAGGTTTCCGTGTTTATGAAGTAGATTCCGCAACATTCGAAGTCATGGACGCACACACGTGGAGCAGCGACGTAAACTCATTCCATAGCCTTGATTCTCAAATCCAATTCGGTCCGACGTACGCATACGAGTACAACACACGTAATGCGTATGGTGGGAACATCACTGGATGGACGAATGATGACCCACTGAATGCCACATGGTGGCATCGCGTCACGGAAGCAATGGAGTCTGACTCAACCTTGGTTTCGACATTCAATACTTTCCAGGGCAAGAGCTCTGTTCGCACTCCTCCCTGCGTTGGTGATTGCGCAGCGGCCAAAATCTGCTATATGCGCAGCGGCTCCGTCCCTATTGCGCAAGCAAATTGCAAGACGGGCTTTGGGTCGGTGCAATCAGGATGAAATGACGACTTGAGGGCGAGCGGTTATGTACAAAGTTATTTCTTGCACCTCCTCACACCTCATATCGGACAATTGGGCACTTGAACTCATTGACAAATGGACAAACGAATAATTTTTT
>187180:estExt_GeneWisePlus_worm.C_1082
TTCGCCAACATACGAAAATGAGTCAATACGTTCATGTCCCCAAGTCCGAATTGGACGAAGCACAGTTGCGACAACTAGAAGAACACGAGATCTCTCAAGGGCCATTGTCAGTCCTACAGCAGGCTGTGCGGAACCACGCGCAAGTGCTCATATCTCTTCGAAACAACAAGAAACTGTTGGCTCGTGTGAAAGCTTTCGATAGGCATAGCAACATGGTCCTAGAAAATGTGAAAGAGATGTGGACAGAGGTGCCAAAGGGGAAGAACAAGAAACCCGTGAACAAAGATCGTTTCATCAGCAAGATGTTCCTTCGGGGTGATTCCGTAATTCTAATTCTACGCAATCAGGCATAATGGGATTCCCATTGTTTGTATTTCCCCGGTCGCTCTGCGACTTTGTGTCCTCTAGCATCAGCGCTGTATCTACACTTTTTAGTAGAATCTGTTACGCGACTCTTCCATGATACGCTCTTCAATTTGCCGAATCACTTCAAAAATGGCTCCAAGTGCCACCCAACCAAAACTTTGTGCCCCAAAGACCTTGCCTTTTGACAGAGACAGGTTCCATGCCAGCCAAACCTTTTCCAAGCAATCTTCAAGGGGTGTGTCGTCATCCTCCGGAGACCATTCCTCTCTGATACCACGGATCAGAACATCCGTTTGCTCCCTCAACTTTGACATCAGGTCTTTACGCTTGCGCGGTTGTGAGCTCTTCTGAATGATTGTCCCGATGATGGCTTCCTCCTCAGAGAGATGGGCAGTTCGAGCATGAGAGAGCGTGTTGGCGGCACAAATCATCTGCAACTCTGATGAGTACCGACTGAAAAGATCGTTTGTATAGTTCCACATTTCCTCCACCCAAGGTTCTTCGGGATCGATAAAATCTCCCACGCGCTCTTCGACAGCAA
>187188:estExt_GeneWisePlus_worm.C_1083
CTTGGGTTTATACCACGTCCATCAGCTCGATTGCCCCCTCCTTCCCCAATCATTCCTCCTTAGAATACTCTTTCCCTACCTTCTCCCGATCTCCAGTAATTCTGCCCTCAACTTGAAAGGTCTCACATGTCGTTCGTCAAACTCAGCATCTTTGGAACTTCCTTCGAGGTCACAACAAGATATGTCGATCTCCAACCAGTTGGAATGGGTGCATTTGGGCTCGTCTGTTCGAGCAAGGACCAACTTACGGGCGCGTCTGTGGCGATCAAGAAGATCATGAAGCCATTCAGCACACCAGTGCTGAGCAAAAGAACGTACCGGGAGCTCAAGCTTCTCAAGCACATCCAACATGAAAATATTATCAGCCTCAGCGATGTCTTCATTTCTCCCCTTGAGGATCTATACTTTGTGACCGAACTCCTCGGAACTGACTTACATCGACTGCTCACATCTCGACCGCTGGAGAAACAGTTCATCCAGTATTTCCTTTACCAAATTCTGCGTGGTCTCAAGTATGTGCACTCAGCTGGTGTGGTTCATCGTGACCTTAAACCGAGCAACATTCTTGTAAACGAGAACTGTGATTTGAAGATCTGCGATTTTGGTCTTGCGCGCATTCAGGACCCTCAAATGACCGGCTATGTCTCCACACGATATTATCGCGCCCCAGAAATCATGTTGACATGGCAAAAGTATGATGTCGCCGTCGATATCTGGAGTACTGGTTGCATTTTCGCAGAGATGCTTGAGGGCAAACCCCTCTTCCCAGGCAAAGATCACGTTAATCAGTTTTCGATCATCACGGAATTATTGGGTACACCGCCCGATGATGTCATCGAAACCATATGCAGCGAAAATACGCTTCGATTTGTCCAAAGCCTGCCAAAACGTGAACGCATTCCCTTCAGTCAGAAGCTACGCACAGCGGATCCTGATGCCATTGACCTTCTTGAGAAGATGCTGGTGTTCGATCCCCGGAAACGTATAGATGCCACCCAATCGCTAGGGCATGAATACGTTTCGCCGTATCACGATCCCACCGATGAACCCGTCGCCGCAGAAAAGTTTGACTGGAGTTTCAATGATGCTGATCTCCCAGTGGACACATGGAAAGTCATGATGTACAGTGAAATTTTGGACTTCCACCAAGTAGGCGAAGCATCGATCACGGCGAGCGGAATTCCAGGGGGTGCTCTAGCTGGGCCAGATAATGGCACTCTCCAAGCAAACGGGATCGTTCTTACTGCATGAAACCAAAACATTGATTCCTCGTGTTTTCGTTGCATTGGTTCTGTTCGATGAAGCCTTGTCTTGGACTTTTTTTTGCCGGCTTAGGACGTCATGTAACCCTTTTATTTTCTTTTCCTCTCCTACGTATGACCTCTTGGTACCATCTACCTTATTACACGGCTCATTCAATTTTTCTTTTTCTGTTCGTTGACCGCCGATTTCTCGTTCGGATATCACACAACAAACTAACTGTAATTATAAACCCAAGCAACCGAAAACTTGTATGGACCACTATTGTTGTCTCCCTCGTTACTTGTAGTATCTATGTCTCTTTCCCCCTTACCTTCTTCACATTGATTCTGGCTCTGCAACTCAATACTTAC
>187376:estExt_GeneWisePlus_worm.C_1115
TGCTGTTATTTCACTCGGGTTCCATGGGCTGTGGATCGGCAATGCTGGCATAAAGAGAAATTGATACAGCATTATTACCCGCTGGTGGGGGCAGACCACTCAAATATGTACAGAAGTCACTGGAGTTTAGAATTTTTCATGTAGCAATGGAAAGCCAAGAATACAAGTTTTGAACAACACAACAAAGGCCTTATGCCCCTACAGACTCCAACTCGGGCACATACCCTTCCCTCAGACTTCGCTCCAGCTTCCTCACTTCTTCTATAGAAGTAGCCTTCGCAATCGCAGCTCTGACCTTGTCCTGATCCTCTTTTGACATCAGCCGTCCAGCTTTCCCTGCCAGCGGCGCCAGTTTTGGTTCGTCGATTGTGATGACCGCCTTCGTCGAGTGTGCTGATACTGTCGTGGATATTGTGGTCGCAAGTGCAGTTGGTAGTTTCTCCGGGGTCATAAACAGCGATTTTGCTACTGAACGCTCCTTGTCCCGGATTCTCTGAAAATCTATAACTCTCAGCCCAGGAATTCTCCAGGCAAGCCACTCGCGATACCATTTTTTCTCTCTCACAGGATTCGCGAGCAATGAGAGGTACTTGAGGTTCTTTAGTTCTTTGAGAGGCTCTAGATCGCCAAGCTCGCAAATATTGTTATTTGTTAGAACGAGTGTCGTCAGATTTGGAACTGAGAGGTGGATTGAAGGTGAAATGGATTGTATCCTGTTGTTCGCAAGCAAAAGGGTATGCAGTCGTTTAAGCAACGGCAAGTTGCCCAGGGTAATGATAGAGTTGTCGGTGAAATCTATCGCATCATGTTGATCTCTTGTGACACCAAGATTTTCGATTGCAGGGATTTTGTATCCTCTGAGGTCAAGCTGGCGCTCTTTTACGGGATTTAACTGCGAGGATGCCTGGGCCAGTAGCTCTGGAGTGAGCTTCATTGAGGAGTTGAGTATGAGGTCGACAACGATCA
>187396:estExt_GeneWisePlus_worm.C_1117
NCTTCCCTCTCCCACTCTTCGCTTGTTGTTTTGCAGATATGGTTGCCTCCAGCGTGCTTGGCTTTCCCCGCATCGGTGCAAACCGTGAAGTGAAGAAAGCTGTTGAAGCCTACTGGGCAGGCAAAATTTCTGCAGATGCTCTCACCAAGGCTGCTGCTGAAGTGAAGAAAACCAGCTGGATCAACGTCAAGGCTAAGGGCGTCGACTTCGTCCCCAGTGGTGAATTCTCCTTGTACGACCATGTCTTGGATCACTCTGCTGCGTTCAATGTGATCCCCACGCGATATGTCGGACTTGGACTTTCACCCCTAGACGTTTACTTTGCCATGGGTCGTGGGCGCCAGTCAGAGGGCGTCGATGTCCCTGCTTCTGAAATGAAAAAATGGTTTGACTCCAACTATCACTTTGTCGTCCCCGAGTTCTCCGACGAAACGGACTTCAAGTTGAACTTTAACAAGGCCGTCGAGGAATTCAAGGAGGCCCAGGCCGCAGGCGTCACCACGCGCCCCGTAGTTCTCGGGCCCATCTCATTCCTTGTCCTTGGAAAGCCTTCGAAGGAGGCTAAACCTGGCTTCCAGCCCATCAGCCTGCTTCCCAAGCTACTTCCCGTTTATAAAACTCTTTTGGCTGACCTCAAAGTTGCTGGTGCTGAATGGGTTCAGATTGACGAGCCTGTCCTTGTCCTTGACACTGCTGCTAGCCTTGGGAAGCAATTCTCCTCCGCATACGCCGAGCTTGCACCCGTATCCCCAAAGATCCTTCTCACGACCTATTTCTCTCGCCTCGATTCTAACCTTACTTACGTGGCCAAGCTCCCCGTCGCTGGACTTCACATTGACCTTGATCGTGCCCCAGGCCAACTTGATGAAGTCATCGCGGCCGTGAAGCCCACCAGTATCGTTCTCTCACTGGGTCTTGTTTCGGGTCGCAACATCTGGAAGACCGATTTTGCTGCCGCTATCAAGTCGGGGCAGAAGGCAATTGACGCCCTTGGACAGGATCGCGTTGTTGTCGCCACCTCTTCTTCCCTTCTTCACACTCCTGTCACTCTCGCTTCAGAGACCAAGCTGACCCCCGAACAGAAAGATTGGTTCTCCTTTGCTCTCGAGAAGGCAGGCGAAGTTGCCACAATAGCAGCTGTTCTTTCTGGCTCCCAAGATGCCAAGGTTGCTGCCGCTCTCGAAGAGAACACTGCGTCAATTGCCAAGCGCCGAGCTTTCGAGGCCAACTCTGACGACGCTGTGCGCAAGCGCGTTGCTGCCGTCACCCCAGAGCAACTCGAGCGCCAGAGTCCGTTCGCCGTTCGTAAAGAAATCCAGGCCAAGCATCTCAACCTCCCCAAATTTCCCACTACTACCATTGGCTCCTTCCCTCAAACCAAGGAGATTCGTCAAGCCCGTGCTAAGCTTGGCAAGGGCGAAATCACAGAGGAAGAGTACGAAGAATTTATCAAGAAGGAGGTTGAAACTGTCGTTCGTTTCCAAGAAAGGATCGGCCTTGATCTTTTGGTTCACGGAGAACCAGAGAGGAATGACATGGTTCAGTACTTTGGTGAACAACTGCATGGCTTTGTTTTCACCCAAAACGCGTGGGTTCAGAGCTATGGCTCCCGTTATGTACGCCCTCCCATTATCGTTTCCGATGTGTCGCGCTCTGGCCCCATGACGGTTAAATGGAGTAGCTATGCGCAAAGTCTTACGAAATTGCCTATGAAGGGCATGCTTACTGGACCCGTCACCATTCTCAACTGGTCCTTCCCTCGGGCTGACGTTTCTCGTGAACTGCAGTCCAAGCAGCTAGCACTTGCTCTCCGTGATGAAGTCATTGACCTCGAGAAGGCTGGAATCAGTGCTATCCAGGTCGACGAACCTGCCATCCGTGAAGGGTTGCCTCTCCGTCGCTCTGACTGGGATGCTTATCTCAAGTGGGCTGTTGACTCGTTCAAACTTTCGACAGCTGGCGTCACCGATCAGCTCCAGACTCATTCCCACTTCTGCTACTCCGACTTTGATGATATTTTCCCATCCATCCAGCGTCTCGACGCTGATGTTATATCGATCGAAGCGTCGAAGAGTGACATGAAGCTCCTCAACACGTTCAAACAGTACGGTTACTCTAACCAAATCGGCCCTGGTGTCTATGACATCCACTCTCCTCGTGTTCCTGGAAGCCAGGAAATCAAGGACCGACTGAAATCCATGCTTGATATCCTCCCTGACTCACTCCTGTTTGTCAACCCTGATTGCGGGCTTAAGACCCGCGGGTGGAAGGAGACTGAAGCGTCTCTTGTTAACCTCGTTGAGGGAGCCAAGTGGGCACGCGAGAACTACGCCTAAGTGTGTTTTGGCATTCCGCTTCAACAGCGTTCGCGATCTAGGTTCAACAACCGACAAGGTCTTGGAATGATGGAGTTGTTTGTGGCTTTATAGAACCTCATACCAGCTGGTTAGGCTGAGGGGGGGTTGAACGCAAACAGGAACTATTTTGAATAGCCAAGTACTGGATGAGGAGGCGCGACATCGTTACTTATTGTACCAGATTTCAACAATCTTCACGGAATCAAATGTTGTGATCAAAGGAGGATAGATTGTTTGTGACCCTATTGAACCTTGTCTTAGACGGTATCACCGNCGATAAA
>187538:estExt_GeneWisePlus_worm.C_2001
GCCTCAACTCAAGCTTGTGAATTATTCGAGTGTCTACTGATACATCTCATGAATTATGGAGTCCCACTGGAGCACCACCGCCTTCTCTCCTCGTTTCTGTCCATCCCAGAAGCTCACGCATAGCACTTACCCCAATTACCCCACGTACACCTCTGGACGGGTCCAATGCAGCGCAAACGGCTTCTGCGACCGTGTCAACGTGAATAGGACGCGTAGTAAGTGCATTTGCAATAGACCCCAGCGGCGATGTCCGAGTTCCGTCAGACCCCGTCTGTGGAAAGGCAGACCCGAGAGATCGGATAAAGCTTGACGGCGTGGGGAGACCTCGAGGCATATTTTCGTGGACCACGGCCGAGAGGTCGAGAAGCGCTGCGGCGGGTGTCGTCCATGGTCGATGATGAGGGTGATAGACCAGGCTAGGACGGATGTACACTCCTCGGTAGAGAGGGTTGGCTTGCATCATGATCTCGATTCTTCGTTCCGCCTCCCGTTTCGTCGTGATGTACCTTTCAGAAATCACAGGACGGAAGATGTCTTCTGCGGAAATGTAAACGAATGGCCTGGGTATATTGATCTTGGACGCTTCAGAAGGGGGAGAGGCAATAAACGCTTCGCAAACACGCAACGCGGTATCGCGATTCATAACCTCATAACTTCCCCTGTTCTGTTCTCCACCCGTTTGACGTTTGAGCGGATTGCCGTCCGAAAATCCTGACTGGCAGACGCTTTGCATGACTGACAGGAAGTCGCCATTCTTGAGAGCCTGCTTGTACCGCCCGTCTTCAATCAGCGTTCCAAGCGTATGTACGACGCCGTCAACCTCCGGAAACAGATGCGCAAAGGTTTCTGGATGGAGTGCGTCTCCCTTTTGCCAATCCACCTTGGACGTCCAGTCGGGCGCATGGCCCTTTGGTGTGCGATATGGTTTTCCTGACGAGCTAACGCTGGTGACCTGCATTCCTTTCGCCAATGCGAACCTGCACACGGCAGAGCCTATGAAACCATTTCCACCAAGGACGAGTATCTTCTGCAACGGTGCCATTGAATTTTG
>187631:estExt_GeneWisePlus_worm.C_2016
CTATATTATGACACCAAGATCTCCACATATTTGATGCCGGTATATGACACTTGCAGATCTAACACTTTAGAACAACCCAACAACTCTTCCCGATTCGGGGTCAAGATCAACTTCCCAAAATCCAGGACGTGTCCCAAGACCTGGCATAGTTTGCATGTCGCCCAAGATGGGATACAAGAACCCAGCGCCCGCAGACAACCGCACGGCACGTATCGGGAGAGTAAAGCCTTTCGGGACGTTTTTGAGCTTGGGGTCATGCGAGAACGAATATTGAGTTTTCGCTATGCAAACGGGAAGACGACTATAACCCTGTCGGGTGTATGTGTCGATTTGGGTGCGTGCTAGGTCGCTCAACTCAATGCCGTCAGCGCCATAAATCTGCCTTCCAATTATTTCTATTTTGTCGTCTATAGAAAAGTCGAGATCATAGAGAAATCTGAAACGGGATGGCCCTTCGCAAATCGCGACAACTGCTTCAGCGAGGGCCCGTGCACCAGCACCACCCTTCGCCCAATGGTTGCTCACAACGGCAGCATTTGCACCGTTAGCAAGGGCTTCCTCACGAACGAGTGCGAGTTCAGCTGCGGTATCAGAGGAAAACTGGTTGATAGCAACGATAACCTTGAGATTAAATCTCCGCGAATTCTGGATGTGCTTGGCGAGGTTCTTGCAACCTTCCTTCAATGTTACAAGATCCTCTTTTGTATAAGTTTCATGCAAAGGTTTTCCTGGAACCACATCCGGTCCCCCGCCGTGCATTTTCAAGGCCCGTGTAGTGGCAACAATGACCGTTGCATCTGGCTTGAGGCCGCTAGTACGGCATTTAATATTGCAAAACTTTTCCAGACCCATGTCAGCACCGAATCCAGCCTCTGTGAGGACGTAACCAGCTCGATCTTCAGAATCCCCTTCCTCCGTACCGGCCAATTTCAAAGCCACAAGATCAGCAAGGATAGAAGAGTTTCCATGAGCAATATTGGCAAAGGGGCCAGCGTGTACGAAGACGGGAGTACCCTCAAGCGTCTGCATCAGATTAGGTTTGATGGCATCCTTGAGGAGAACTGCTAAAGCCCCAGACACTCCAAGGTCATCAGCTGTGATGGCGTCACCTTGTTTGCTCGTCGCAACTACCATGGTACCAAGGCGTTCCCTCATATCTTGCAAACTAGTTGAAAGAGCAAGGATGGCCATGCATTCGCTGGCTACGGCAATATCAAATCCAGCTTCACGTTCGTGGCCCTGTTCGGTCGAATTGCGGCCAATGGTTACTTTTCGCAGGAAGCGATCGTTGGTATCCAATACTCGGTTCCAGGTTATCGTGTCTAAATCGACGTCCAGTCGAGAGAAGCGGGTAATTTCCTCAGGAGTCAGATCGTTCGGGTTTGTTTTGTCGATTCCAAGTTTCTGGAGGCGCTTCAACATGAGGGGTGCAAATTCACGCTTTCCCTTCTTCGTCGGCACCAAACGACTATATAGGGCCTTATCGCTTTGAGTCGCTTCATGGAATATGCGTGCGTCGAGGGCAGCGGCTAGGAGGTTATTCGCGGCGGTAATTGCATGAATGTCTCCAGTCAGGTGCAAATTGAATTCGTCCATAGGAATCACTTGACTATAGCCGCCTCCAGCTGCCCCGCCTTTGATGCCAAATGTGGGTCCTTGACTCGGTTGGCGAACGCAAGCAAATGCCGGGCGACCAAGTTCTGCCCCCAAGGCTTGTGCCAAACCGATAGTAGTCGTAGATTTGCCCTCACCCAGTGGCGTTGGCGTTATACCAGAGACAACGATGTATTTCCCATCTTTACGGTGCGCCAAGCGTTTCAAAACACCAAGGTCGACTTTGGCTTTGTACTTTCCATAGCTTTCCAACTCGTCAGGTAGCAAGCCGATTTCGCGAGAGAGATGTACAACTGGCTTCGGTGTCTGAGCCATGGCAATTTCAATGTCGCTGGGAACATTTTCCAGTAGGTTTAGCTTCAATGGTTTGACTTTTAAAGATCTAGAAGCTTCCCAATGGCGTGTAGCAGATTGCAAAGTATTTTCCATCAACATGGCAACTGTCATCGGTCCAACACCCCCCGGAACTGGTGTGATATGGGACGCAACGGTAGAAGCGGAGGCATATTCGACATCCCCAACCAAACGGCTCCCAGACTTCTTTGTTGCATCAGGAATGTAATTTATGCCAACGTCAATGACGACGGCGCCAGGTTTGATCCAAGACCCTTTTACGAACTCTGGTTTACCAACAGCAGCCACCACGATATCGGCAGTTTTCACAATTTCTTCAACATTCTTGGTATGGGTATGGCATTGAGTGACTGTTGCATCCCGATGTCTCAAAAGCGCAGAGACAGGGTTGCCTACAATATCGCTACGACCAAGAACAACTGCGTTTGAACCAGATATTTCGACACCGGTGGACTCAAGCAGCCGGATAACAGCCGCAGGGGTGCAAGGGGCGAAAAGTGGGTCAGATGCGCGAGACGACAAGTGGCCGATGTTATACGCATGGAATCCATCAACATCCTTCTCAGGACTTACGGCCTCCGTCACCAATCGCACGTCTGCGGGTTGAATGTGGTCGCCGAGTGGTAACTGAACAAGGATTCCGCTGACTTGTTCATCTTCGTTCAACTTGCGCACGATCTCCACGATCTCGTCTGCAGTGGACTCGAGAGGGACCTTAACGTGTCGAAGCTGAATACCGACTTCACTGGCAGCTTTGGCCTTCATACGGACGTAAACAGTTGAGTCAGGACGTTCTCCAGCTTGTAGTATAGCCAATTGGGGCTGAAAGCGAGGGTATGTGGACTGCACAGATTTAATGCGGGCCGCGACGCCATCGCGAATTGACCTTGCCAAGGTTGTCCCATCAATAACATTTCCAGCAGATGGAGCCTCTGTTGTCATTGTACGCAGGCGATGAAGGGATAAGTTGCGAGGCCAGATTGTGGAAGCGCGNAAG
>187667:estExt_GeneWisePlus_worm.C_2023
AGGGAATTTTGAGGGAATTACATTTGTCGATCCTAAATAAATCAAAGCATTGCCTAGGGTATGAAGGAATCCTGCTGGTACGGGTGGGTATTCTATCCTGATTATGTACGCCGGGCAACAGGCTGATATCTAATGCTGATTATGATACATGGGACGAAGGAGTGTTATGGGTGGTATGTACAGACATCACCGTCCTAACCGTTGGGCCTGGGGAGGATTTATTGATAAGTCACCGTGATGCGAGTGGGTGGATAGGCGTTAAATTGTTATATATTCCTGCAGATGGAACAATCAAACGTGATTCGATCCCGCATTAGAGCGGGCAAAACGATCAGCGCCGCGAGGAAGGCGATCACGACAACGTAAACAATGGTATATTTCATGACGATCCATCTTCGTTGTCTCTTTTGTTTCGTGGAAAAGAGTGGAGCTCGTATTTGTTTGGAAGGTCGGAGCCAGAACAGCATGGTTGAGTGCAAGCTATTTGCATACGGTATCAGGATGGGCGGTGTCAAGATGAGCAGCAGGACATGGCCAAGTAGGAAATCTGAACCCCAGAGCGACATCTCGACGATTTTAACAATGAACTCTCGTGCAGGTTGTGACATGGCGGAGTTACCCAATCCCCGACCATACCATTTGCCAGTCCACCATGCACGATTCGTTTCGTCGTGTTTGAACTCACGGGTCAAAAAGACAGCGATAAGGATCTTTTGGACAGTACGCTGGACGGCAATGATCGCTATTACACCCAGGACGGCGTGCGAGGCGTCCCAGAGCTCGAGGAACCAAAAGAACTCGAAAAACGCTACCAATCCAAATAGGCAAAGGGTGTGAGCAACAGTGGCCATAACTGACCCGAACTTTGCCCAAGATTCCATCATAGGCCCCAGGAACAGGGAGATGAAAAAAAAGGAGATGAGAATTGCAGCGTTCCACACGACAGGTCCGATGGCGATCACGGCGATTCGAATGAGGGGACTGGGATGTTGGTTTCCGTCTTTGTCCGGGAACGATTTAACAAACATATACGCCACCACGAAAATGATGGAGCTACAGATGGGCCACAGGACTTCTACAAAAATGACCGATCTCCAGCTTGCTCGAGGAACATCACCAGAGAGTTTCTCTGAAGGGTGTCCCAACTTTTTCTTCTTGTAGCCCGTGATCATAGTACGCGACAAACGGCAATACCCGTACCAGCTGCTTGCTTTCGTCCGAGAGTTGCCACGCGACATCCACCGAAGGAACTCGCGATAGTCGATTATGAAGTCGGCATATGAAAATTGATGGGGGTTGAACAAAAAGGGGGCAATGCATAGAGACAAGACCGAAAGCCAGAAGTAAATCAGATGGGGTATCCAGATTGACATTGTGGCGTAAAGCAAAATAAGCAGATTTCTCATGCCCATGTAGATGCTTGGTCCAGCAAAGCGGGAATAGAGAATGCTGAACGAAATACGAGTGGTGGCAAAGCCACGCCCTGTCGCAATATATCGGGCACCACCAAAGCTAAGATTGCTTAGGATAGAATTCGAGTAGATTTGAGTCGAAAACACTTCGAATATGGGCGACAGGGATAAGAAATGTTTGCCTAATCGAAGCAGGGCTTTGCCGGTACCACGTTCTACAAGTTCTTGCAAGAACAGCGGCAAGAACGCAATGCCGAAAACCAAAAATATAGAGACGATGCAACGCCTGATCCAATCGAACACAGGAATGAGATTATAGCACCCAGGTTGCCCACCGATCACGTTGCCTTGAGAATCTACTCGACAGATAGCCAGCTGCTTGTTGAGTGTTCCGATGAAAAGCAAGGTTACCATGAAAATCTGGATGGACTTGATAACAAGAATATTGTTGATGTGGAATCCAGGATGACCATAGTAAAACGTGAGGAAGCGGTCGATAGGTAGTTGAGTGCCGAGGTAATAATACTCTCGGCTTAGCATCTGCTCTCCCATTCCAGTCCCAATCTTGGTCTGAAAATTCAGGATCGTCCCAAACCCAAGATCGCGACCTTTGCCGCATTGATAATACTCCGAATGCTTGATTCGACCTCCACGTCCAAATGCGTTCATACCCGCAAAAATATCCTCGTTCAAATGCAACCCCTTTTGCGCCTTGGACACACCCCCACGAGTATTCATGAAAGTAGCGTTGAGGAAATCTGGATGGCCATAATGCAGCTTGCCACCAATCCAAGCCAGGGCACGCGCTGTCAGTGTACCGAATGTTTGTTCCTTGCCGGCAGCGATATCTCCAAGAACACCGATATTTTCCGAGAAGATGTACTCGCGGGTACCAACGATGGCAACAGGGGATTTGGAAAACTCTTTGTGACCCCACTGAGCATACGGACTCTGACTCGAGATGGATAATTCTTCAAACTCTCCAAGGATATTGCGAATCTTCAAACATTCTTCCAAATAGTTATCTTGATTAGCATCGATAAGTTGCAAATATTCTCCACGATAAAAGATCATCGCATGGTTCTGGTTGTCAGACTTGCCATCTCCAAGAATTGGATTTCCAGGAAGCTCAACACGGAATTTAGGCTTTCGCTTGCCAGTTTTCTCGTCAATTTCCGAGTGTCCATCAATCAGCGCAGAGAAAAGTTTTGATTCACCCCCCTTGGGACCTGGCTCTTCATCGAGGTAAGCAATCTGCAGATCGGGGTACGCCCTCAATAGGAATTCGGCATTCTCTTGTTCCTCCTTGTTGAATTTGGAGAACCGTTGCATAGAAATGGCAAACTTGAATTTACGTCGTGCCATGCGCTCAAGTTCGCGCTCAAGCCGCTCAGTGTTCCCGCCAAAATTGTGCACGATGTCCGGATTCTCAACTCTGTAGAGCAATTTAATCGCTTTGGAGTAGTTCATCATACCGGAGACTGTGCGATACAAGGTCTGAGCGCGCAAAGACGCCCAAATGCGCGTGCGAAGAGTGTATTCAGGGGAGGAAGTCTTGAAACCGATGCAGTAGAACGGAAGATCGTCGGTCTTGGAAGTCTTCTCATTTGCCTGGCTTGTCGTGCTGTCAGCACCTTCCTCTGCAAGTATCTTGGTATCTTTGACAAAATTGTCCCACTCGACAGGGTGCAGCTGTTTCAAATACTCCAACAGTGTAACGCGGGTATTTTGGTCCTCCTCCCTAATGATTTCGCGAAGACTCAACAAAATCTTTTCCGAATAATGTGGCACGAGAACCGTGAAAGTGGGCATGGCGTCGACGGGCAAGGGCTCAGGAAGGGCGGTGGTCAACGAGGACGCAAAGAAGGAAATACGGCGTTCAGCTTCGCCACCCGGTGGGAAGAAATTGCCCTTGAAACCATTCTGATTGGTGAAGAAGGGAGGAGCACGTAGGGTTCGGCGGCCATCAGCACCATCCACTTGATGATAGAGGAGGCGCTGGACATGATCAATAGAGAGTAAATGCTCGCGATACATGGAAATGATGACGGCATTCCAGATCTGGGAAACCAACACTTTGGGCTTGTATTTAACCTCCATCTCCGCCGTCGCCAACAATTTTGCGTAAATTCTCTTTGGCAGTCTGGTGAAAATGTCCTTCCAAGGCGTCCAGATGGACAAGCCGAGTGAGAACGAGCGTCCGATGCTGAAGATGACAATCCATATGATGTACCACAAATATGTATCCAGGAAGAAGAGCACTAGATCCATCACATACATGATCGCAAGGGTGAATGGCACTTGGTTTGTGCACAGGGCATTTCCGAATAGTTTATCGTTGCAACCTTGAACTTTCGTCCTTGCCATGACGGCAATGGGGCTACTGAACGAAGACGTCAAGAAGAAGTAGGATTCGGCAAACTTGCACCCAAAAATGAGAAGCCAGAGAGAGATGGAGGCACTGCGGGCACTGCGTGCCAAAGCAGGATAGGATGCCGTGAAAGTTTGGGAGGCCATATATTTGCGGGACTTGCCTGCTACGCGGTCACCAAACATCCGTCCAGAAGGAATGAGTCCAAATGCAATGGTGACCACGACAGAGATGAAGAATTGTACGATGCCGATGATGAGAGGAATTTGAGTCTGAGCGGGTCGATCGTCCACCATAGCAATGTAAAAGGTCGGTCCCGCCGTTAGTGCAAGAATGACCAGGAGGAAAATGAAACGTGTAGTCAAATGTGAGGCATTATTCCAAGTGGTAGGAATGTATGAGAATTCGGCGATGGTTGCAAGGAGCATGATGATAGTGGACACGGCGCCTCCAAGAGCAACGGCAGACCAAGTCATCGGAGCTGAAGGAGTGGCTTTCGTTCGAGGGGCGTAGACTTTCGGAGAGTTGAAAGCTGTGTAAAAGTAGAAAACGGAGACGTGTAGGATCCAGATACGATTGAAGTTGACCAATAGATGGGCTGTAGAGCGCTTCTCGAAATAGGTCTTGAAAAAGACACGGTTCCACTCTATCTTGCTAAACTTCATAAAGCGTTGAGAAGGTGGAACATCAACAAGACGGGTATTATCCGAGAGAACAATCTTGGCGAGACCTTCCGGATACCAGAACAGTTGGTTGACATCATCATAGCCAATGATATCTGCGTGATCCTTCTCCTTCCTCACAAACTTTCCATCAACGACTTCATAACCCTGGTCTCGCATGAAGCGGTAAAGAGGTTTGATGACGGTGTTGAGGTAAAGCCCCTCAGGTACTGGCTCGACCCTGTTTTGACACTCTGGACTACGGTAATAGTCGTCCGCGCATTTGAAAATGAAGCACAGAGTCTCCGGGACGAATCGAACGTTGCCCCCCTCTCCCCAGCACAAGAGATACAGGGCTATTTGACGGAGACGGTCATACTGGCTCATGTTGTTCATGGCATTTCGCCAGCGGTTGAGTGCACTGTCAAGTGACTTTGCGCCTGCAGGCTTTCCGCCGCCCTTGACGCTCTTGAGACGTTGAAGACCGGGATTCTGTGATTGACCGACGGCATCATCGAGGTTGAGCTGAGCAGCAAAGTACCACTTGCGGTAGTTGGCATGTTGTCCGCCAATGTAGTCTGCATGAAGAGTGATGAGAGCCTGATTTGGGCTCATACGGGATGCGCGAGAATCAAGAAGATGCATCGTGAAGTCGAACATATTCCTCATTGAATCTCTCTGAAAACCAAACTTCTGAGTGAGGTCAAGAAAAATGTCTTCAATTTCCTCGGTTGACATCGGTATTTGACGATCCGCAGACCAAGCGGGATAATGTTCAGTGGAGCCGAGACCAGGGTCAGCATAAGGAGATATGCTTGGAATACTGGCATGGGAGTCGACTGAGGGGTCATATCGACGACCGTATATCTCGGAGCCGGTATCGCCACTAGATTGATCATAGAATGCAGGTGCACCTGCAAGTCGCGTTGTGCTAGAATTCATTGAGTTGTAATGGTCGCTCATATCTGACTCTGCATCATAGTCTCGGCGAGCAATGGGGAAAGAGGGACCCGGTCTTGGGAAGGCGGGACCATTATTATGAATGGGGAAGGAAGGATTATTTTGAGGTGGGCGTTGTGCAAAGGGGTTGTTGCGTGTGTCCTGAGGTGGTGGAAAGCCTGAGGGGGCAGACATTAGAGAAAGAAAGGGGATAAATGAGAGAACAGAGGAAAGAGTGTTGACGCCAGCGATGA
>187695:estExt_GeneWisePlus_worm.C_2028
TTGCCCCATTTACGTCTTTTGNAAAAGAAAATGGGTCTCGTATTGACACTTTTCAAAGCCTCAGTTTGGGGCGTTATAAACGAGCAACCACCTCCAGACCCTTCACAAGGTTACTACAACGATTCCAACGATACCACCATCAGACACTAGTACATTGTATTATACCGTCTATGTATCTATCTCAATTGGGCACCTCCTAGCCGTCCACTCAATCCAGTGACGGCATTCACGTCCCAAATCACCAGCATTCCATCTACCCCCGATGTGCTCACTTTAGTTACCTCGTTACCCCTCACTTCGTACGGTCGAATGTTAGTGATTGTATTTTGATGAATCGTCAAAAGCTTGGTATTCGTCAACTGTGATCCACCACCAGAAATGCTAGATTGTCCTCGACTGTCAGCATCACGGAACGTTGCAAAGGCACCAGTCTTGAGTCTCCCAACGCCGCCAACGCCTGGTCGAGTTTCCGCTGATTTGGGTGCCGTCGAATCGTCAAGCGTCCCCGCCTCCTGCCAGCCTGCTTCTGAACCGGAGAAAACAATGGGGCGGCAATCATGCCCCGCAGCGACGATCACATCTTCCGACGTCCAGGTTAAAGTGACAAATGGCAACGATTGCATGCGAATGTTGTGAACAACTGGCCCGCCAGGGTAGACGATACTGATCGAGCTATCATGACTCGCAAAGGCCAGGACATCGCCGGATGGCGAGAATCCCACTGCGTGAACCCAGCCACCAGCAGGACTGGTGTACTCTCCGCAAACGGTATTGAAGGGGAGCTTCGAACCCCATACAGTCGCCGCTGGCCGCTCATCAACCTCCTTGATGTAAGCTGAAAAGACGCGGGCTTTCATGTCCGCACTTCCAGCAGCGAGAAGGACATTATTGGGGTGCCAGTCAATGGAGAGTACGGTGGACCGGATAGGTTTCTTCAACAGCTTTGATACCCACCAGTTGTTCTCGGGATCGAACGAGCAGATAGCTATCGCACGTGCGCCACTCGCAACAGCGAATTTATCCTCCAGAGGGCTCCATTTGACATGGGTCGCTGCTCTGTTAATTCTGAGCAGAACGAGGGTTGGCTTCCACACAAGTTTTCCCGTATCCGGGTCGGGTGTCTCCTGCCAAACGTACGCATTGCGATCTTGAGAACAAGTCACGATGCGGTTAGAATTCGGAGCCCAATCGATGGAAGTGATCAGCTTGTCATGCTCTGCGAGTGTCTCTGTAGGAACCCACTCTTGTCCGTTGCTCGAAAATATCTGCGCATCGTTGCTATTCAAGCTGACGGCCAGTTGGCTACGATCCGCACTGAATACGTGCGAGGTAATTGGCGTTTGAGCCAGAGTAAAAACTTGGGGAGCCATGTGCAGAGGACTGTCAGTCAACTACT
>187709:estExt_GeneWisePlus_worm.C_2031
GCACCTCGCTGCAGATTAACGTTGCAGATATACGCTTCAATAGGTATGTATGTATGTAGTGTACAATGCACGAAAACATTTATAAATGTGCTATGATAAAAGAGTGGCTTCTCGCAAAAGCAAGGATATTGTAAGGGAATGCACTAAATCATCTAAAAAGCGAGTCATCAAGCATACTAATCCAACCTGCAATACTTCATTGATAAGTAGCGATGTAGTTTATCTTCCATTTAGCAAAACGAAAGTTAGCGGGGTTCTGGACAGCACCTCCACACGTCCCAGGACATCCAGCGCTAGCGTAGGTAGCTCCAGCGAAATCTCCGCAAAGCGTCGTGTCGATTACTAACTGATGGTCATGGAAGCCGTTCATATTACATGACTTCGCTGACCAGAAGGCGGCGGGTGTTGGCCAGCTAGCAGGGTTGGGTTGTTTCGCGTTAATGTCCGCAGGAATTTCGCCTCGCGCAAAGTGCCACATCTTAATCCCTTCGCTGTTCCACAAATGCGCGTAAACTCCCCCTCCAATCATGTTGAATGGTTTCCCGTACGACCTAGTGTCGGTGTCGATGAAGGCGCAGCCATTGTTGTTGTCGCCGCTACTAGCGCATTGGGAGCTGATAGCGTTGGCAGAAACACGGTTGTTGTCGCTATTGAGTGTGCAGCCAGGTCCAGTGTGCAGAGTATATTGATTGGTTGGTTGGTTATGAACACCCTCCAAGACGTCGATTTCACCTGCGCTCGGCCAGTTAGGCCCAACTGACCAATATGCCGGCCAGACGCTGCACCCGTGAGGCATTGCCCAGAAATCGGCAATGAAGAGACCACCGTTGTATGTTTTCTTCGAGGTTATCCGAATAGAGTCACGGTTGGAGTTCGGGGGCAGCGCGGAGGTATCGTCGACAGCCAAGACGGTAGTGCCGTCGGATTGAACGAAGGCCAGATTTTTCGCTATCGCCTGATCTTTCGTCTGGAAGTTGACGCTGCCATGAGTGGGGTCAGGATCGGAGAAGAAATCCCAATCATTCAGAAACGATTGTCCGGTATACATATCCTGCAGTACGAATGTCTTTGTATTGTTCCGCACATGAAGAGTACGAGCATGATTTGCGTGGCGGGATCGTAAAGATTTGTCTTGGTGCTTGCCTGCAAGCGCTCCGAGAGGAAGTAAGGCCAAGAACAAAGTTGATAAAAAAAGCATGGTGTTATCGGAGTGAGAAAGGGAGAAGAAAAATAGGGGACGGGAAAGAGAAGGGAG
>187790:estExt_GeneWisePlus_worm.C_2046
TTCAAGTTCTTTTCCAATTCCTACCACTCCTTCATGTCCACAGACGAGCATTCGCCGCTTTTACCGCATCACAATGGCTTTGTCCCCTTTAGCCAAAGTGTCTTTTCCCTAGTCAAGGCTGAAGGCGAACCGACCTGGCTGGCATCCCTCAACTACTTTATTTTCGGAACTTATCTCAATGTTCTCTTAATATTCGTTCCATTGAGCATTATCGCTCACCATCTCAATTGGGATGCTGCTCTGCGTTTCTCGTTCAGCTTTCTAGCAATCGTTCCTTTGGCCAAGTTGCTAGGCGAAGCCACGGATCAAATGTCCGCAAAACTTGGCCAAACGGTCGCCGGTTTGTTGAATGCATCTTTCGGGAACGCCGTTGAAATCATCGTCGGCATTGCTGCTCTTATGCAAGGCGAGCTGCGCATCGTTCAGACTTCAATGTTGGGTTCTATACTATCAAACATTCTGCTCGTTTTGGGGTGTTCATTTTTGGCTGCCGGTTACAAGCGCCCTGAGAGTGAATTTCAAGTGACGGCAGCACAAGCTTCAAGTTCCTTAATGACCCTGGCATGCATCACGCTTGTTATTCCTGCTGCTTATAATAGCACACAATCAGAAACAGCTTCTTCGGCGAGTGGTTTGCTGGTTATTTCAAGAGGCACCGCAATAGCGCTCCTCCTTGTATACTGTGCTTATTTGTACTTTCAATTGAAGTCCCATGCACATCTGTATGAAGCAACAAGCAAACAAGAACCAGAAGCGCAGAAAATGAGTGTCATCGCAGCCTCAATAGCTCTGCTCTCGGTCACCGTCATTACGGCCTTCTGTGCTGATTATCTGGTTGCCTCCATCGAGGAAACTGCGGCGCGCTATGCCATACCGAAGGCGTTCATTGGTCTGATACTCCTTCCGATTGTGGCCAACGCCGCTGAGCATGTTACTTCGGTCTGGATGGCGATGAAGAACCAAATGGAACTCACCATCACGATCTGTGTTGGCAGTTCCATTCAAATCGCGACTTTTGTTGTTCCTCTCTTGGTAATCATAGGATGGATCTCCGGACACGAATTGACTCTTTTCTTCGCTAACTTCGAGACAATCATTCTTTTCGTCTCTGTCATCCTAGTCAACACTTTGATTCAGGATGGAAAGTCCAACTACATGGAAGGTCTTATGCTGCTATCCCTCTACTTTGTTATTTCACTTGCATTCTGGGTCTCTTAATGCGCGTGCGCGTAAATGTAATTGTGGATATATGATTGAATGCCTGTTCAATATTACCGTCATTTCCCATTGTCAGCGACGCAACTGAGTGGAATAA
>187841:estExt_GeneWisePlus_worm.C_2055
TCTCCAGGCAACAATGGCGGTAGCTGCAATCTCGCGTAGTGTCGTCAAAAAGGTTCTAGCTGTCGAGACACCAGAGGGTGCTGGAGCCTTAGTCAGGCGGAGTATTGGGTCTATGGCCCTCAGGAATCTAACGCCGTTCCTCATGCTTGATCACTTTCATGTGGCAAAAGGCGCAGGCTTTCCTGACCACCCACATCGCGGACAAGCAACCGTCACGTACATGCTTGAAGGATCGAGCAGACACGAGGATTCTGCAGGCCACAAGGGAACCATAGTCACTGGAGGGGTCCAGTGGATGTGTGCTGGAAAGGGTATCATTCACGCGGAGATGCCTGTCCATTCTCCTGGTCATCCGGATCCCCGAGGTCTTCAATTGTGGGTCGATCTTCCCAAACAATTCAAGATGGTGGATCCCTCTTACCAAGAGCTTGGACCTGAAGAGATTCCAACCGCTTATCCAGAAGGTGTCGATGGTCCTGTGCGAATCAAAGTCATTAGTGGAAAGAGCCATGGGGTGGAATCACCTGTCAGGCCGTTGGGTGGTTGCTGGTACTTCCACGCCACGTTTAGCAGCAAAGGACAATTTTTCCAGGAAATTCCTGGTGGATGGACCTCCTTCGCGTACATTTTGAAAGGATCACTGGCCATTGGATCTGTAACTGATGCTCATGCGGCTTTCCACACGCTGGTCCTCTCCGCTGAGAATGACCAGATTGGAGTTTCTGTTACTGCGCTGGAAGATGGGACAGAACTTGTTTTGGTGGCCGGAGAGCCTTTGGATCAAACAGTCTTCCAATACGGTCCTTTTGTCATGACGACGAGGGAGGAAATACAGAAGACCTTGCTTGACTATCAAACTGGAAGGAATGGTTTTGAGAAAGCGCACACCTGGAAAAGCGAAATCGGGAACCAGTAGATGATTTAAGTAGGCATTTTCACATTGTTTGTGTACTTCTTGTCATTATTTAATGTTTAACGGGTCGTCATCTCCGACATGTACCATTTTATCCCAAACATCATCCTCTTCCT
>187846:estExt_GeneWisePlus_worm.C_2056
ACTTGGTCGTTCCCATCCAGTCTCCCGTAGCCTGCAACTCCTATAATGATGGTAATGATAGTTCATATGAAGTTTCCATCTGTACCACGAGGCTTCTATCTTTCAGCTGGTGCTCGACAACTTTGCCTTTGTTGCCGACCAGCAATGTCTTCCGCCATTTTCTCCACTGCCTTTCCGAGTCTATCCTCATATAAATTATACTAAACTCGCTTCCTCGCAGCATCCACTGGCAGCGAGCTGGATGAACCGTGTACCAACTCTTTTACCCTGCTCAGCCGAATGTGTGATCCACACCAACGCTTTCAACGTCCCCCTTGAAGCAATCTCGTCCGTCAGAGCCTTTTCTACTAAACGCGATGTTTCTGGGTCCAACGCAGAGGTTGGTTCGTCCAATAGGAGAATCTCGGCTGCATTGAGTGACAGAGCTATCACAAGTAGCATCCTTTGTGCTTCGCCCCCACTAAGATTAGACCACTCTCGTTGCCATAGATTTGGATCCAAACCCCACCCTTGCGCTAGCTCGGAACTGCGCCTTATCACCTCAGCTTCGGCGTTATTTCGTGCAAGGGCCCGATGGGTTCCCAAGGATAAGATGGAGTGTATGAAATTTGTTGGTGTTCCTGGTAAAAGAGAAGGCCTTTGAGGGACATACATGACCCGAGTCCTGTAATGAGGTATGCCTTGCTCTTGGGGAGTCTTTCCGCGGTATAAGGTTCTGCCAGAGTGGAGAACGAGATGAGCAATGCATTTGAGTAGCGTTGACTTTCCTGAACCGCTTCTTCCCTGCAAGACGAGAATATCGCCTTCGTTCAGGGTTAGGTTTACATCGTGAAACAAGGATTGCCCTTGCTCCAAGGTGCAAGATATATTTTGAAGGTCGAGAAGTGGCGATTCTAATTGATCCATGGCAGGGGAGAGCAGAGCAACATCAC
>187852:estExt_GeneWisePlus_worm.C_2057
TCGTACTCAAACTGCCAGCGGAAAACGACTAGTAATGAAGTGGAGAATCGCTATTCTACANGAAATAGAGAAGCACTGGGAGGAAACGTCAAGGAAAGGTTGGTCTCTTTTAGGCGACGACGACGTGCAAAAGGCCAAGGTCCAGGAAGCCAAGAATATGTCAAGGTGTCGCGAAGGTCCTGAGAGATGTAGTACTTGTGATTTTTTGTCGAGCACGTCGCCCATGACTTCAAGACATGATCATTGGTATGGCGCTATCCCGATCTTAGCATCGAATACTGACTTTTCACCAGTGAAGGTGCCACATATATTCCCCTAGACGCTGCTATGAAAAGGCCTCCTTACGCTGTCAAGATCTAACTTTCCATCAGGGCATCTCTAACCCCTATAAACAAACGTCATACATGTGTCAAGATCCCGCGGCATCCAGAAATGTTATCACAAAATATAACGGAAATCACGATTGCGGAGGTCAGTGAGATCAAGGAAGGCCCGATCAAGATGCTTTTTCGTCTTTGTTCCATCAGGTAGTTGTTGAGAGATGTACATGTTGTCGTAGGCATCATCTCTTTCTTCCGCCTCCCGCCGTTTATTCTCAGATCTCAACATGAATCGAAGTATTAAGAGTAACATCGCGGACACGAAGAGGCAGACAGCGATAATAGCCCACGGAGTGTGATTTCGCGGTTGATAACGCCGTTTCCACATAAACGGCCCTGCGGCATTGCCGATGGCATACGCGCACAAAACAATGGCGTTCGTTGTTGTCCGTTTGGTGTGTCCAGAAACGATGGATCCAACCCATCCAAGGAAAATGGCAAATGGTGAGAAAGCGAAGATCGTTATCCAGTATGAAAATAATAAACCAACTTTGTTGTGTGATGGCAATGTATTCACCAAAATTGCACCAAGAAGCGCGGGAATGAACATCAACGCTCCAGCATATGCCCGACCGAAAAGGCGAGTTGAAGCTAGCGTAACTCCGAGCCAGATTGTGAAAATTTCTACGACACCATCAACGCATCCAAGCAATGTGGTTTGAATTGGGGTAAACCCAAATTGGTTGACGATCAGCTGTCTCTGGTTGGTTAGAGAATTGACAATATTTCCGACAGCGGCGAAAAGCGCCATGACCCAAACCTTGGGATCGCGAAGTGTCTCCACGAATTGCTCGCGTTTCCAGTGCTTGTTTTCAACACCGGACTGGTTTACCTTGATTCGCTGTACAGCAAGAGTACGTTCCTCCGGAGTCAAGAACCAAGTGGTGGTTGGAGAATCTGGGAACAAGAACCAGAAAACGACGGAAGTGAGCAACGTGATGGCGCCAGTGACGATCATCAACCATTGCCATGCCATGAAGTTGTGGGTTTTTGTGTGGAGGACGCCAAAACCCACAAAACCCAGGAAGATGATGGCAAATCCATTCATCAAGAACCAGTAACCGACTCTTTTTGTTTGCTCGTCACGGGTGTAGAACATCGAGGTGACGATCATGAAGCCGGGTGTAATCGCACCTTCACATATGCCGAGAATAAAGCGGACGGCGAAAAGAGCCCCAAAAGATTTGCATGCCGCATGTGCTAACAGCGCCACGGCCCATACAAAGATGTTAAGGCTAATCCATTTCCCGACGGGGAATCGCTGGAGTGCCAGATTTTGCGGATATTGAAAACCCAGATAACCAAGGTAGAAGATAGTTCCCAACCAGTTGAACTCGTTCTGATTGAGATGTGCACCGGGTATAATTCCCAAGACTGCGGACTGTCCAAGTGTAGTTTTGTCCGCAAAAGTCATAAGATACATCAAGCACATCAGAGGCATAATATGCCAATCGATTTTTCGCCTCAGCTGAGCGGCAACCACTGGATCCAATGGCACCTCTGATTCTGGGATGATTTGAGCAGCGGTGTCGGCATCGTTGACATCCACAACCTGTATTGAACTGGGTGTCCCCTTTTCTGTGTGTTCGCTGGTCAGGG
>187873:estExt_GeneWisePlus_worm.C_2061
ACCTTTGCAACATACCACGATGTCGCTCTCCCATCTATTCAACGTTGACAAACAGCTCACCTTTTATGGGGCCTACCACTCCAATAAAGTCAACGTCCTCATCCACATCATCTGCGTGCCGATTATTCTCTGGTCCGCTCATGCACTCGTTGCCCCATTACCCATGCCCTCATTTATGCCCACGATCCACTACGCATTCAACGAATACCTCGTTTTTGATTTGAACTACGCCACAATACATGCTGCGTTATATCTGGTCTATTATTTTATTCTTGAACCCGTCGCTGCATTGTTTTACGCCCCTCAACTGGTGCTGTCCCTCCTCAGCGCAATCGCATTTTCGCAACGTCCAGGCTACTTGATCTGGGCGGGTCTTCTGCAAGCTGCTTCATGGGTTGCACAGTTTCTTGGACATGGACTTGCAGAGAAGCGTGCTCCGGCTCTCCTCAATAACCTCATAGGGGCTGTTGTACTGGCACCGTTCTTTGTGCATCTTGAGATATTGTTCGGTCTTGGATACCGACCTGCCATGCATAAACGCATCAATAATGAAATCGGCAAAGAGATCACGAAGATCAGGAAAGCTGAGGGTGTCAAGAGACGCAAGGAACTTTAAATTTAGTTCATTGATTTATCCAGATTGATCACATTACAACTTGTCTCAATCTTAGCTAACGTTCGATTGTACGATATAACAGGGAATCACTGCCGAGTGGCCAAACTTATTGGTGGGGGAAGTGCGGGCTCTCCGACTGCAGTGACGTATGCTGAAGAAAGTCCGCCGTCGACCTTGAAGTCGGTTCCCGTCACATAACTACTTTCATCGCTGGCAAGAAAAAGAGCAGCGTTGGCGAGTTCCACTGCTTCGCCAAAGCGGCCCATAGGAAGGTGGACAAGTCTGCGCTGACGTTTCTCCTCGGTATCGAGGAAATCCATGAGGAGAGGAGTCTTTAAAGGGCCAGGACAAAGAGAATTGATGCGAATGCCTTCCCTAGCATGAACCATAGCAAGTTCACGGGTCATTGCGAGAACACCTCCTTTAGATGCAGTATATGCCAGCTGTGGGGTTGCAGCACCCATTAAAGCGACGAAGCTTGCAGTATTGATGATACTGCCGCCACGATGCAATCCCTTGGCCTCATCCGTGGGGGTTTCGCGCATCGCAATGATTGCATACTTGCAACCCCACCAAACACCTTTCAAGTTGATCTGCATAGTAAGATCCCAGATGTGCTCTTCAGTGTTTAAAGCGTTGTCATCAGCAGGGTGCATGATGCCTGCGTTGTTGAACATAACATCCAATCTGCCAAACTCATTTATGGCTAAATCGACAGCGGCTTTGACATCGGCCTCCTTGCTCACGTCCGCTTTTGTTGCCAGCACTTTGACATTGGGGGATCGGGTTGCGATCAAGGTCACGGCATTCTGGGCTGCTTCAAGGTTAATATCCACAAGCACGACATTTGCTCCTTCTTGTGCAAACAAGATAGAAGATTCCAGCCCGATGCCTGATCCAGCTCCTGTTACGATTGCAACCTTATTCTGTAGTCTACCGGGCATAGTTACACTGTACTTG
>187875:estExt_GeneWisePlus_worm.C_2061
GGCCATACGGTCGCAATTTCTCTCAAGGTGTCGTTGGTGGCATATTGGGCAATATGGGCTATACCTCCAGTCAAGTATATAAATTATGAATACCCGCTGGACCTAGGCGGTTGTTTCTTCGACCAATTCCCAGCCTATCTCTTTTCCAGCCCAGAAAGGAATTAAACTATCATTACCTAAAATATATGTCGACTCTAACTGCTTCCTATCGGATAGTTTTCGCAGAGTGACCTTTCCAGATCCTTCTCCTGTGTAAGGCCTTTGATAAAAGGCCCTTCCGTTTCTGCTAACAAAGCCTTCCAAGTTGTCAAGCGCTCCGAACGATTCCAGAAGCTCTGCCACTAGGGGCAAAAGGATGGGCGAGGTATAAACACCAGCTGCACATCCATGGGTGGGTCGGCTAACGGATTTCGCTTCGGGTGGATGGGGTGCAGAGTCAGAGCCAAGGAAAAACCTGGGATGCCCCTCTTTGACAACATCCCTCAGAGCTTGTCTGTCGTCTGGATACTTTGCAACAGGTTTACAGAAATTCCAAGATTGCCCCGCCCAATCATCTACAATGAGTGCGAGGTGATGTGCCGTGATAGTGCACGCCACAGTTGGTCCACAAGATTTGACAGCCTCGACAGCTGCCCTTGTTGTTGCATGTTCGAGGACGATGCGCAAAGCAGGAAAGTCGGCGTGGATCTTGAGCAGGTGAGGGAGAAATCGAGGTTCTGCATTCAGGACATGAACATTTGTCTTTGCGTCTGAAGGAACTTCACCGTGAAGATTCAAAACCATCCCGACTTCCTGCATGACCTCGAAGATGGGGTAGTACGTTTCATAAGACTCTATACCACCTTCCGAATTTGTTGTGACCCCACGAGGGTACGATTTGACGCCGACAATTCCAGCATTCTTGGCTTTCCTGATCTCGTCTGGTGTCAGCTCGGGGGACAAGTACAAGGTCATAAGATAGTCGACGTTGGAATCGATCCTCTCCAAGTCGGCCTTATATTTCAGTGCTTGTTCCGTCGATGTCACTGGCGGCTTCAGATTGGGCATGACATAGGCGAGATGGAATCCACCCTTTCTGACATGAGGAACAATTAATTGTGAGATGGATCCTTGTCGGAGGTGAACATGAAAATCTGCAGGGGATTCAATGGAG
>187879:estExt_GeneWisePlus_worm.C_2062
TCGTCCTCGTCCTACCATCCTCCAGTGCCAGCATGAACTTCGCTACGTCAACCTTTAGAGCTTTTAGGACATGCGCGGCATCACCGTCGTCGTCTAGGATCCTTACGCGTCCATTGGTCCCTTGCCGCTTCTCCGGGGCGAGACGACATTACTCGGAAGGGACTGCCAGCACCTCGGAGGGTGATAAGGCGAAGGACCCACAAGGAGAGAAGGGTTCAACTTCAGACCTTGAAGAAAAGATAAAGGCCAAAGACGCTGAGGTTGTGGATTTGACGGGCCGCCTTCGTTACCTTCAAGCAGATTTTCTGAATTTGCAACGAAATGCTGCGCGAGAGAAGGAGCAAACGCGCGACTTTGCAATAACGAGGTTCGCTTCGGATTTGCTGGAAACCGTCGACGTCCTCGCAATTGCTCTGAAATCCGTGCCCGCCACTGCTCTCTCGACACACGAGTCATCACAAACTTCTACCACCCCGCCTCCAGAATCCCTCCCAAAATCACATGAAGCCTACCTTCGGGAGCTGCACACTGGCGTAGAAATGACGCACCGCCTCCTTCTGCAGACATTGTTTAAATACCATGTCAAGCCTTTTGATCCAACCGGTGACAAATTTGACCCAAATCAACATGAAGCCTTATATCAAGCCCCAATACCCGGCAAAGAACCAGGGACCGTCATCGACTGCCAGAAGACTGGCTACACTATCAAGGACCGGGTCTTGAGGGCCGCGCAGGTTGGGGTAGCACAGGACACATCATAACGAATCTGAATATTCTGTGGATCTTCTGGATATTGGAGGAGGAGGAGTGTTGGTAGAATGCTCGATCAAAATTATATACGTAACCGTTAATTCGAAGAACCTCAACTCTAGAATATTTTTATTTTACTCAGTAGTGGTCGTCACCGTATCTCGACGTCAAATTGACTGCTCAGCCGTGACGAAAATTGGTCATGGACACGATTAATCTCTT
>187907:estExt_GeneWisePlus_worm.C_2066
AAATATCAATTTGAATGTGCATTTAGATGGCCGGGTATACGGTTCTAAGTAATACAACGACAGTCTATCAGTCCGATTTCATCTTCGTTGGCGAAGCTGTCCATCGTCCGAGAAGGTGGTTAGCCCTCACAATAAGCAGGTCCCTCAACATCTGCACAGATGCTGTGACGACATTCAACTTGCTCCCTGCCACTTCATGCCACTCTATTGGCACCTCAGACACCGGAATACGGAGCTGTTTGGCTAGAAGCAGGAGCTCCACATCAAATATCCATGTCGGCAGATGTTGGGCGGGAAATATCTGCTGAGCCGCTGATCGCGAGAATAGCTTGAAACCACATTGGGTGTCCCGGATATGACCCACGCCTACGATCCTCAAGACGGTGTGTAAACCATACATGAGCACGTTTCGGAGGAATGAGCGCTTGACAACCGCCTCGGATTTCACTAGATGTGCCCTACTTCCAACGACCACGGCGGGTCCGTGGTTGGGAGCGATCTCATCCATGCTTTTCCATAGCAGCTCTAGGTCCTCCATCCGACTTGCACCATCCGCATCCGCCATCAAGAGGCGTTCGCCTCCGCCGTACAACATCCCGTGTCGAACGGCACCTCCCTTTCCAATGTTTCTCTCCAGGGTGACAACTTTGATGTCATATTTTGGGTATTTGGCTGCCAGTTTTAAGGCTGTGGACGAGGTACCGTCGTTTGACCCATCATCGACGACGAGAATTTCAAAAGTCCGCTTTGTCTTCAATGAGCTCAAGTGACCAATGGTGTCAGCCATCATCGCAGGAAGACGTTCGGTTTCATTGTACGCAGGAACTACAACCGTCAAATCAACCTTGCTTGGCTCGTCGAGTCGGGTGAGAGGTAGGGGTTTCGTCGATGAATGAGATCGGTACTTCTTTTCCGATTCATGGGTGATTATGGGGGGTGGTGACCAAATAATCAACAATGTATAAACCAATAAGACACCACTAGAGAGCACCAATATACCGATGCAAATGAGTGAGGGGTTCTGGTTATCCATGTTATGACCACCCGAGAGCTCTCATGAACAAAGGAACGTTGAGTTGGAAAGAAGGGAGATAGAGGAGATCGGTAAAGCCTGGGTAAA
>187926:estExt_GeneWisePlus_worm.C_2069
CTTTCTTGCGTCTCCTATGACCAAGGCACGGCGGCGAAGAGCTTCCATCGAACTAGTCGATGCGAAGCAAGCTGTTGACCTGGCTACGGCTCAAACTTACTCAGAGAACGTCTTCTTATTTGTGCCGAATCTCATTGGGTATGCTCGTGTTCTCCTTGCCGGACTGTCGTTACACTTTATGAGCTACCATCCCAAATACTGCACATGGGCATACGTTGTTTCTTGTTTGCTTGACGCGGTCGATGGGCAGGCTGCTCGTGCTCTTCAACAGACGTCGAAATTTGGAGCTGTATTGGACATGGTGACGGATCGCTGCACTACATCATGCTTGTTGTGTTATCTGGCTTCTGTTTATCCAGCCTACGCGATTCTTTTCCAGTTCCTCATTGCACTAGACTTTAGCAGTCACTACATGCACATGTATAGTTCATTGGTCACTGGATCGAGAAGTCATAAGTTAGTAACAAGCGATGTTAGTCGTATTCTCTGGCTATACTATAACGACTCTCGAACGCTGTTTTTCATCTGCGCGGGCAATGAGCTATTCTTTGTTTCGTTGTACCTCATGAAATGGTCGACCACGCCCATCGGTTTAACTGGATGGTTTGCTGGGTTTACATATGCGCAGCTCATGGCGCTGTGCAGCATGCCGATCTGCGTGACTAAAAATATCATCAACCTGGTACAATTGTGGAAAGCTTCCAAGATTTTAGTCGGGGTAGACTTGGCGGAAAGGGAGATGGCACGGCAAAGTAAAGCAGCTGGGGATGCTGCGAAAAGTTAGATGCTATTTAAGTATATATTCTCTGCTCTACTTTACCTCGGCGTTACTTGTAATTCACTC
>187973:estExt_GeneWisePlus_worm.C_2077
CGTACACCTCCTCCTCAGTTAGTCCTCGTCCTGTTCCTTATAATGCTCACCACCCGCGGTGTTGTCGCCCGCCTCTCGAAGAGAGCGTTGAAGAACGCCAACAAAACAAACGCGTTCTTCTCTTCGTCCGCTCTCATCCAACGGGTCGCCATTCCTGCCAGCACCCCTTCCCGCTCGACTACATCTCGTCCTCATGCCTCAGCGTCTCCCCTTGCCTCCCGCACTTACGCAACTGAAGCCAAGGGTGCCGTTGGTTCCGTAAAAACCGTCATTGGTGCCGTTGTCGATGTCCAGTTTGAGACGGACAACCTCCCGCCGATCCTTAACGCTCTTGAGGTTCAAAACTTTAGCGGCGGTCGCCTCGTCCTCGAGGTAGCCTCTCATTTGGGTGAAAATTCTGTCCGCACTATTGCCATGGATGGTACCGAGGGTCTCGTCCGTGGAACAAAAGTGGTTGATACCGGCTCCCCCATCATGGTTCCAGTTGGCACGGCTACGCTCGGACGTATCATGAACGTCATTGGAGAACCCATTGATGAGCGTGGCCCTATCAAGGGCGTCAAACTCTGCCCCATTCACGCTGACCCTCCCCCCTTCGTCGACCAGTCGACGACTGCTGAGGTTTTGGAAACTGGTATCAAGGTCGTTGATCTCCTCGCTCCTTATGCTCGTGGTGGAAAGATTGGTCTGTTTGGAGGTGCCGGTGTAGGAAAGACTGTGTTGATTCAGGAACTCATCAACAACGTTGCCAAGGCCCATGGTGGTTTCTCCATCTTCTGCGGTGTCGGAGAACGTACTCGTGAGGGTAACGATCTGTACCACGAAATGATTGAGACCGGTGTCATCAACCTCGAAGGTGACTCCAAGGTCGCTCTCGTCTTCGGTCAGATGAACGAGCCCCCCGGTGCCCGTGCTCGTGTCGCTCTCACTGGTCTGACAATCGCGGAATACTTCCGTGATGAAGAGGGTCAAGATGTGTTGCTTTTCATCGACAACATTTTCCGTTTCACCCAAGCTGGTTCTGAAGTGTCTGCCCTTTTGGGTCGTATTCCCTCTGCTGTCGGTTACCAACCCACCCTCTCGACTGATATGGGTGGCATGCAAGAGCGTATTACAACTACCAAGAAGGGTTCCATTACCTCGGTGCAAGCTGTCTACGTGCCCGCTGATGATTTGACCGATCCCGCCCCCGCCACTACCTTTGCTCATTTGGACGCCACCACTGTGTTGTCTCGTGGTATTGCCGAACTTGGTATCTACCCCGCTGTCGATCCTCTTGACTCAAAATCCCGTATGTTGGACCCCCGTATTGTTGGACAAGAGCATTACGATGTTGCGACTGCTGTCCAGAAGATCCTCCAGGACTACAAGTCCCTCCAGGATATCATTGCTATTCTTGGAATGGACGAGTTGTCTGAAGAAGATAAGCTGACTGTCGAGCGTGCTCGTAAGATTCAGCGTTTCATGTCCCAACCCTTCCAAGTCGCACAGGTCTTCACTGGTTACGAGGGCAAGCTTGTGCCGCTAAAGGACACCGTTCGCTCATTCAAGGAGATTCTCTCTGGACAACACGATTCGCTTCCCGAGTCTGCATTCTACATGGCCGGGACAATTGAAGACGTCAAGGCCAAGGCTGAGCAATTGGCCAAGGACATGGGCAACTAAAATCGTACTTATGTTTTGTAGAGTTTTTCTGTCGAGAAAAAGTTAATATAGTGAGTATAGACTGCCAACTCGCGAGATTCTCC
>187980:estExt_GeneWisePlus_worm.C_2078
CGGCTCGGATTGGAACAAACTATCGCCAATCTGTCCCAAGTCACTACGACCAATCCATCTCATACCCCATATTCGAATTTGACGGAGTTTGGGCAACGAGCCAACGCTACTTTCGTCTTCCTTTGTAGAAACAATGATTTGGGAGGTGTCGTATCTAGTATACGACAAATGGAGGACCGCTTTAATCGACACTACAAATATCCGTGGGTGCTGCTCAACGAGGAGCCATTCACAGACGATTTCAAACAGCGTGTATCCGTACTTACTGATGCCCCAATATCTTTTGGCCAAATACCTAGAGAACATTGGTATCAACCTGACTGGGTTGACGAAGAAAAAGCTAGAAACGGCCGTTTGAAGATGATGGCTCAAGGTATCATATACGCAGGAAGTGTACCATACCGGAATATGTGTCGCTTCAACTCTGGATTCTTCTTCCAGCATGAACTCTTGCGACCCTATCGCTACTACTGGAGGGTCGAACCTGATGTCAAATTCTTTTGCGATGTTCATTACGATCCTTTCAAATTTATGGAACAGAATAACAAGGTGTATGGGTTTACGATAACGTTGGTGGAGTGGGAAGCAACAATCCCTACACTTTGGGCGACTGTCAAAGAGTTTATAAAAGAAAATCCCCAGTTCCTAAGTCCTCAAAACTCAATGGATTTCCTGTCAGACAACGGGGGTGACACATACAATCTCTGCCATTATTGGAGTAATTTTGAGATTGCAGACTTGGACTTTTGGAGAGGGGAAGCATACCAAAAGTTTTTTGCGTTTCTAGAGTCGAAAGGTGGTTTTTACTACGAGCGATGGGGCGATGCACCCGTGCATAGTATTGCTGCATCTCTATTCGCTCGACGAGATCAAGTCCACTTTTTCCGCGACATCGGATATCGACACGACCCTTTCCAACATTGTCCTCAAGGCGATGATTGGTCTCGGGGTCGATGTTCGTGTGATCCACGTGATAACTTTGATTATGCTCCAAATTCTTGTATAAGACGACATGAGTCGTTGTACACATAGACTGTACTCAGTACTTTTAGTAGACTTAGAAATTGACTAGGAGTTTTGATGT
>188038:estExt_GeneWisePlus_worm.C_2088
GCTCTACTTCCCCATCCCCCCCCAACTATTTCATCTCTCCACTGATCATTATGGCCCCCTCTGGTACTCCAGTTCGCGCTGCTCTCGAGCCTGGTCACTTCCTGTTCACCTCGGAGTCGGTTGGTGAAGGTCATCCTGATAAAATCTGTGACCAGGTTTCCGATGCTATCCTCGATGCCTGCCTTGCGGAAGACCCCTCTTCCAAGGTCGCTTGCGAAACGGCGTCTAAAACTGGCATGATCATGGTCTTTGGCGAGATCACGACCAAAGCCAGACTCGATTACCAGAAGGTCATTCGTGACACCATCAAACAGATCGGTTACGACGATTCCTCAAAGGGCTTCGACTACAAGACTTGCAACATCCTCGTCGCCATTGAACAACAGTCCCCTGATATTGCTCAGGGCCTGGACCATGGAAACCTCGAGGATCACGGTGCCGGTGATCAGGGTATCATGTTCGGCTATGCTACGGACGAGACCCCAGAGCTCATGCCTCTCACCATCGTGCTTGCACACAAGCTCAACGCGGCAATGGCCGCTGCCCGTCGCAGCGGTGCTCTGTCATGGCTCCGTCCCGACTCGAAGACCCAGGTCACTATTGAGTACAAGAAGGATGGCGGAGCCACCATCCCCCTGCGCGTCGATACTGTTGTCATTTCCACCCAGCACGCTGAGGAGATCTCCACCGAGGACCTCCGCAAGGAGATACTTGAGAAGATCATCAAGCAAGTCATTCCTGCCAACCTCTTGGACGACCGAACCATCTACCATATTCAACCCTCTGGCCGATTCGTCATTGGTGGTCCTCAGGGTGACGCTGGATTGACTGGTCGCAAGATCATCGTCGATACCTACGGTGGATGGGGTGCTCACGGAGGAGGAGCCTTCTCTGGCAAGGACTTCTCCAAGGTCGATCGCTCGGCCGCCTACACTGCCCGTTGGATTGCGAAATCGTTGGTCTCTGCCGGCCTTGCGCGCCGTATCCTTGTCCAACTTTCATATGCCATTGGTGTTGCTGAGCCATTGTCGATCTACGTCGACACCTACGGCACGGGCAAGAGGTCTGATGAGGAGCTAGTGAAAGTCATTCGCAACAACTGGGATCTTCGACCAGGTGTCATTGTCCGTGAACTTGACCTCCAGAAGCCTCAATACCTTAAGACGGCGTCGTACGGCCACTTCGGTAACCCCGACTACACCTGGGAGAAGCCCAAGCAGCTCAAGCTCTAAGCTGTTGCTGCTCTCTCTTTTCTTGGTCTTGGTCTATCTGATATCCCATCATCATGTTTCGGCTAGTATCGGAAGTTCATCCTTCTACCCATTCATTTCACGCACTGCATCTCTTGATACCATTATCGTCTCTCGCTCACCACCCTCATCATCACGCACCACATTCCCCACGCTATTACATCGCTCTCTTGGATTGTAGAATCGGTGTCAAGACCGTTATGACCCCAGTACTAAAACAAACATAATCTGTAGTTTTGAAGAATAGACCGCGTTCAACCGCGTACTTACTTGTTTCGTCTTGATCATGA
>188072:estExt_GeneWisePlus_worm.C_2095
GCTTGTTCATGCTGGGTAGGATTCATGTGGGCATACGAACATAACATGATGAAAAAAAGATGGAAATCAAAAGACGTGGTACATTCTATGCCTCAGTCAGTTCACGCAACCGACGGACCGTGCTGCGAACGGTAGCAGCAGCCGTTGTCGAAACGGTCCATGCGCCTCCAGCAATGACCTTTTTGCACGCTCCGCAATTCCAAATCCCAACCGCCGTTCTCTTAACTGAATCCTTGCCGCAGAACGTGCAGGTGTATCGCGCGTGTTGCGAGATTTCCATCTTTTTGACTTGCTTACGGAGGGAAGCACCATAACGAGTACCGTATTTACCCGTGATTCCTACTTTCTTGGTGCGTTTTGTCATCTTGAGGAATTGAGGAGGTTGGGTTGCTGGTCTTGACGCACGGGAGTAACGACTTGCGN
>188129:estExt_GeneWisePlus_worm.C_2104
TGATCAACTCTGATGATCTTACTTACGCGGGCTGGAAAGGCCAGACTGTCCTCCCACTTCAGATCCTATGCAACTGCTGTAGAAAGTAGTGCAAATGGTCGATCCAAAATTCTAGTCATAGGTGGCGGTAGCGCCGGTCTCTCCATTGCAAACCAGCTCTATAATCGTTTCACCGCTGCAGGCAAGCAATTAAAAGACGGGGATATTACCATCCTTGATGCAGCGGAATACCATTACTATCAACCTGGATGGACTCTTGTCGGTGCTGGACTTCGTCCCAAGACTGATTTTCGCCGTCCACTAGATTCTCTCATTCCCAAACACCTTACCCTTATTCCTGAAAATGTTCAATCGTTTTCTCCTACCACGTCTTCGGTGACCACCACATCTGGGCGCCAGCTTAGTTATGATACCCTGGTCGTGGCCGCTGGGCTACAAATCAACTGGAATGGCATTAAGGGACTTACCAGCGCACTGGCTGATCCTACTTCTGGCGTGTCCTCAATCTATTCTTACGCGACCTGTGACAAAGTTTGGGACGATGTAGAGGGCTTGCGTTCGGGGAACGCCATTTTTACTCAACCTGCAGGAATTATCAAATGTGCAGGAGCTCCCCAGAAAATTATGTGGATGGCTTGGGACAGATACAGGAAGACAGGCCGTGCCGATAACATTGATGTGAAATTTTACACCGGCATGCCCACTATGTTCAGCGTCAAAAAGTATTCTGACGCCCTCAACGCCCTAAGAATTGAACGCAAGGTTGATGGGTTCTTCGAACACAACCTTGTATCGGTCGATCCAGCAAACCACAAAGCTACTTTCAAAAAGCCGGACGGAACAAACATCGATGTCGACTACACACTGTTGCATGTTACCCCTCCTATGGGGCCTTTGGATGTTTTCAAAGGCTCACCCATCGCGGATAGTGCTGGATGGGTTACTGTTAATCAGGCAACTATGCAGCACGTCAACCCCGACTTCAGCAATATCTTTGCATTGGGAGATTGCTCATCGCTCCCAACATCAAAAACCGCTGCAGCTATAACGGCCCAGGCTCCAGTATTGACTGAAAATCTATTGTCTCTTGTTGATACAGGAAAAGTTAGCCAAGCACAGTACGATGGGTACACTAGTTGTCCACTGCTGACGGGGTATGGTGAACTGATGCTGGCGGAGTTCCGATATGGCTTGGAGCCCAAAGAAACATTCAGCAACATTTTTGACCAGAGCAAAAGCAACAGATTCTTTTATCATCTTAAAAAGGATCTTTTCCCGTCCGCCTATTGGAATTTTATGGTTAAGGGACGATGGTTTGGGACAGGAGGATTATCTCGACCAACGTATCAGTAGATCGCTTAGATTGTTGTTATCAACGTGACTCAGCATGGTGTGGTTTCAACGTGCTGCACAGCCACTGTTT
>188199:estExt_GeneWisePlus_worm.C_3012
CNCCAGTCATGTCCCTCTCCCTCTCCGCATCTGCCCCACGCATTCCTCCATTCTTCCTCAACACCGACCATCGTCAACGATGTCTTGCACAGCTTCGTAGCAAACATACTGGTCTCGAAAAGTACATCTACCTCAATGGCCTCAAAGAACGCGACCCCAACCTCTTTTACGAGGTCCTCCTCGGTAACATGCTCGAGATTATTCCCATTCTCTACACTCCAACGGTTGGCGATGCTTGCTCAAATTACTCTCACATCTGGCGTCGCCCTGAAGGTCTCTATGTTACGATTGAGAACAAGGGGCACATCAACCAGGTCCTCCGAACCTGGGCTTCTGGCCAGGCGTCTCGCATTGCTGTCGTGACAGACGGCTCTCGCATTCTCGGGTTAGGTGACCTGGGCGCCAACGGGCTCCCCATCTCTATTGGAAAACTAGACTTGTACATTGCCGGCGCTGGCATCAAGCCCACCACTACCGTTCCTATATGCCTCGACCTTGGCACAAATACTCAAAGGTACCTAGAGGATCCTCTGTACCTGGGCGTACGCCGAAAGCGCCCTGACGCCGCAGAGATGGACGAATTCATGAAGGAATTTATGGAGGCAATGAAGGACGTCTTTCCTCAGTTACTCGTTCAGTTCGAAGACTTTTCGACCGACAACGCTTTCAAGTATCTTGACATGTTCAGGTCACAATACCGTGTCTTCAACGATGATATTCAAGGCACAGGATCCGTGGTTCTGTCCGGGTTCTTCAATGCTGCCCGACTGGCGTCATCTGCTGCTGGCACGCCAATATCAGAACACCGAGTCTTGTTCTTTGGCGCGGGTTCGGCCGGAATCGGTGTTGCTAAACAGTTGATGTCGTTCTTCACCCTGTTGGGCCTGAGTGAAGATGAGGCCAAGAAGAGAATCTACACCGTAGACTCTAAAGGCTTGATTACGGCAGACAGACCAGGGTTGCAAGAACACAAGAAATACTTCGCCCGCACCGACTATGACGGCTCTGCACTTACCAAACTAATTGACATCATTGAACATGTTAAACCCACCGCTCTTCTCGGCTTGAGCACTATCCCAAATGCGTTCACGGAAGATGTCGTGAAACTGTTGGCTAAAACCAATGTCCGTCCGATTATCTTCCCTCTGTCAAACCCGGTGTCCCTGTGCGAACTAGACTATTCCGATGCCATTCGCTGGACAAATGGCTCCGTCATTTTCGCTTCTGGCAGCCCGTACAAGCCTGTGGAGTTTGAAGGCAAGATATATGAGCCTGGACAGGGAAACAACATGTACATCTTCCCCGGTATTGGGTTGGGTTCCATCCTTTCCAAAGCGAGGCACGTCACGGACGCAATGGTGGAGCAGGCCGCGATCTCATTGGCCTCGTCTCTCACAAACGAGGAAAAAGATTGTGATTTGGTCTACCCGCGTCTCACCCGCATCCGTGATATCAGCGCCCACATCGCATTGGCTGTCATCCGGGCTGCTCAAAAGGATAACGTCGACGAAAACGCTCTCTTCCGAGGTTTATCTGACGATGCGTTGTTGGAGTATATCAAGGCGAAGCAATGGCAACCGACAAACATTCAGTCCTTCCCTCGTCTCTGACCGGTCACCCTTGATGCTTTCCTCAATTCATGTATAATATCTGTATATCGTCAAGGACTTGGCTACGTCACCTTCCAAACATCTGCACGTAGGCCAGGATCGGGAATATTCTCTTCAGGCGTCCAATTTTTTATCTAAGAAAAGCTTGCTACAAGGAATCTCTAGACAGTCATTAGAATCCCATTGCATAATGTTGAAACGGTGGTTGACTCCTTTG
>188285:estExt_GeneWisePlus_worm.C_3030
ATGTCCTCTCACCCACCCGCGAGCGTTTTACAGTCCGAGGTAGATCGTCTTCGCCTCCAGTTACACACCCTTCAGGCCGAGCAGGGTGTACAGAACATATCCATCGGCAACTATCTCCTTGAAAGGCTTGCCCAGCTGGGCGTTACTTCGATGTTTGGTGTTCCAGGAGACTTTAATTTAGGCTTCTTAGACCTTGTCGAAGACCACTCTAAGATTGAATGGATTGGAAATTGCAATGAACTGAACGCCGCATACGCCGCGGATGGATACGCACGAGTGAAGGAACATTCGATTGGTGTCGTAACGACAACTTTCGGTGTCGGCGAGCTCTCTGCTACTAATGGAATTGCTGGAGCCTTTTCGGAAATGGTTCCTGTTCTACACATCGTAGGCACTCCCACCACAGTGCAACAGAGGGCGAAGCCTATTCTTCACCACACCCTCGGTGACGGAAGATACGAGGCGTACGGATTGGCCGCCGCACAATTTTCCATCTTTCAGGCCAACCTTAAGGACAAGAACACTGCAGCATCTCTAATCGATCGCGCCCTCACTGAATGCATCAAACTGGCCCGTCCGGTTTACGTGACATTACCTATGGACATGGTGACGCAAGAGATTTCTTCCGAACGCTTGAAGGTTCCTTTAAGCCGCAGCCCTCCACCGAATGACCAGAGCACTGAGGAATTCGTCGTCGATCTCATTGCTGAACGGGTTAAGGAGGCTGAAGGTGACGTCGTTGTCATCGTGGACGCTTGCGTTATCAGACACGATGTGCGCAAGGAGACTCTCGACTTTCTCAAGAAAACCGGTTTCCCCGTCTACGCTACACCCATGGGAAAGACCGCCATCAATGAAGACTACGAGCGCTATGGTGGGATTTACATTGGCACGATCACCCATCCGGACATCAAAAAGAAAGTAGAGCAAGCGAAGCTGATTATATCAATTGGCGGACTTCAAAGTGATTTCAACACGGGAAATTTCTCTTACAAGATCCCAACGCTCCGACACATTGAGCTTCACTCGACCCATACGAAAGTCCAATACGCCACTTTTGCAGGCGTTGAAATGAAGCAACTCCTTCCAAAGCTTGGGGAGGCGCTCAAGGGTCTTCATTCTTTGGTTCGCAAATTCGAGGTCCCACCTTTCATCAAGGCACTCCCTAAAGAGGACACGCCTGTCATCTCTCAGCTTTGGTTCTGGCCACGACTGAGCTACTTTTTCAAACCGAAGGATGTCATTGTAACTGAAACTGGAACCTCCAATTTCGGAATTCTGGAAGTGCCTTTACCGGCAGAGTCAGTGTTGGTTAGCCAAATACTATGGGGAAGCATTGGCTGGTCCGTAGGTAGCTGCCTTGGTGCTGCCTTGGCAGCTCGTGATGTTGGATTGGGCCGTGTTATCCTCTTCGTCGGCGATGGAAGTCTTCAATTGACGGTACAAGAAATATCTCCCATGCTTCGATTGGGCCTCAAGCCCATAATATTCGTCCTCAATAATAGCGGCTATACGATCGAGAAGTTTATTCACGGCAAGAAACGAAAATACAACAACATCGCGAACTGGAAGTATGCAGAACTTTTGAATGTTTTCAGTGAAGATGATAAGCACAAGTCCTATACTGTTCGGACGAAGGACGAACTCAGCAGTCTCCTGGATGACAAGGCGTTTGCCAGCGCGAATCAAATTCAGCTTGTAGAAGTTATTATGGATCCGCTGGACGCGCCGCGTGCTTTGAAGGTTCAAACGGAGCTTTCTGCGAAGAGCGACCCGTATAAAGAGCGCAAATGATTTGAAGTTAAAAGTTGAAGTGCAAAGATAAGATTAGATCCTATGTAGCCACATCACCACTGTTTTTCTTTTGCAATGAGTACTTGCTTGGCATGGCTCTTCGCGCTGGCACGAGACGTCTGGCCGTTA
>188373:estExt_GeneWisePlus_worm.C_3047
TCATGTTTAGGAAAGCTCTTCCGAGAGCTTTGCCTCGCTCTTCACGAGCCTTTCACTCGTCACCTTCAGTCGCGAAGCTCGTCGCCACTAATCCCGCCAAGGCTGAGGAAGTCAAGTCATGGTCGTCGGGAAAGTACCCGCTAATTGAACACGAGTTCGATGCCGTTGTCGTAGGTGCTGGTGGTGCGGGGTTACGTGCAGCCTTTGGTTTGGCTGAAGCTGGCTTCAAAACTGCTTGTATCACCAAGTTGTTCCCCACCAGAAGTCACACTGTTGCTGCTCAGGGTGGTATCAATGCTGCTCTTGGGAACATGACTGAAGATGATTGGCGGTGGCATATGTATGATACTGTCAAAGGATCCGACTGGCTTGGTGACCAAGACGCAATCCACTACATGTGTAGAGAAGCTCCCCATACCGTCATTGAGCTTGAACACTACGGCGTGCCTTTCTCGCGTACACCAGAGGGAAAAATCTACCAACGCGCCTTTGGTGGGCAATCTTTGAAATACGGAAAGGGAGGCCAGGCCTACCGTTGCGCAGCCGCCGCTGACCGTACTGGGCATGCCCTCCTGCACACGCTCTACGGCCAATCTCTGCGTCACAACACCAACTTCTTCATTGAGTACTTTGCCCTCGACTTGATTATGCAAGACGGCGAGTGCGTGGGTGTCATTGCTCTGAACATGGAAGACGGCACACTCCATCGCTTCCGCTCGCACAAGACCGTCTTGGCGACGGGTGGTTACGGGCGAGCGTATTTTAGCTGCACGAGCGCCCACACTTGCTCTGGAGATGGCAATGCCATGGTCGTTCGTGCCGGACTTCCCCTTCAGGATTTGGAATTCGTCCAGTTCCATCCCACGGGTATTTATGGTGCCGGGTGCCTTATCACAGAGGGTTCTCGAGGTGAAGGAGGGTATCTCTTGAACTCTGAGGGTGAACGGTTCATGGAGCGTTATGCGCCTACCGCGAAAGATCTCGCTTCGCGTGATGTCGTTTCCCGTTCCATGACAATTGAAATTCGCGAAGGTCGTGGTGTTGGTCCTGAGAAGGATCACCTCTACCTCCAATTGAGCCACCTTCCCGCTGAAGTCCTCCACGAGCGGCTGCCCGGTATCTCTGAAACTGCCGCCATCTTCTCTGGTGTCGACGTCACTAAGGAGCCTATCCCGGTTCTGCCCACCGTGCACTACAACATGGGTGGTATCCCTACTAAATACACCGGCGAGGTCCTTACCGTTGACAAGGATGGCAATGACAAGGTTGTCCCTGGTTTGTACGCTGCCGGAGAAGCCGCTTGTGTGTCCGTGCACGGTGCCAACCGTCTTGGTGCAAATTCGCTGCTCGATATCGTCGTGTTCGGCCGTGCTGTCGCCCACCATATCCGAGACACACTGTCACCTGGCAAGTCGCACAAGGGGATTCCTGAGGAGGCTGGCATCGAGAGCATTGAGTTCCTGGACAAGATTAGGCGTTCTGACGGCCCAGAGCCAACTGCCAAGATTCGTCTTGACATGCAAAAAGCCATGCAAACCGATGCTGCTGTCTTCAGAACCCAAAAAACTCTCGACGAAGGTGTCGAGAAGGTTCGCTCCATCTATAGAAACTTTGATAATGTCGGTATCAAGGACAGGAGCATGATTTGGAACTCGGATCTTGTGGAGACGCTTGAACTGCGCAATATCCTCCAGTGCGCCATCCAGACAATCACCTCTGCTGCTGCCCGTAAAGAGTCTCGTGGTGCTCATGCTCGTGAAGATTTCCCAGACCGTGACGACGAGAACTGGATGAAACATACCCTTTCATTCCAACACGATGTCAACTCCCCCGACGTCGAGCTGAAGTACCGCAAAGTTATTGACACGACGCTCGATGAGGCCGAGTGCAAGCCTGTGCCTCCATTCAAACGTGTGTATTAGATGACGACAGCGTTGGATGGTCGGCCTTGGCGGTTGGGTTGTAAAGCATCGCATCACCTCTATCTAGTATGCGGAGAGACCCTCAAAATAATTATCTTCGGAGAATACAGGGCGTGCCAATGGGTTGTTGCTAGTCACTCTGTTAGTGGTACATATCAGAGGAATAAAAAGCCATAACGA
>188374:estExt_GeneWisePlus_worm.C_3047
TACGTCGCTCAACAGTCACCGTTCTTTCCCCATCTCCCACCCCGTTCTACACAACTTGTCACTTTTAAATATGTCTTCCGACCTCTGTCCCGTATATGCCCCCTTTTTCAGCGCCATGGGTGTCACCAGCGCCATCGTTTTCACCTGCATAGGTGCAAGTTATGGTACCGCGAAATCGGGTGTTGGTATTTCAGCAATGGCAGTTCTACGACCCGACATGATGATGAAGTGTGTCGTTCCTGTTATCATGGCTGGTATCATTGCTATCTACGGTCTTGTCGTGTCGGTTCTCATTGCAAATGACCTGAGCGTCCACATGTCCCTAGCCAAAGGTTTTGTGCAGCTCGGTGCAGGTCTCTCTGTCGGCCTGGCGGGTCTTGCTGCTGGCTTTGCTATCGGTATCGTTGGAGACGCTGGAGTAAGGGGAACAGCACAACAGCCCAGGCTCTTCGTCGGCATGATCCTTATCCTCATTTTTGCCGAAGTTCTGGGTCTTTACGGACTTATCGTCGCCCTCATCATGAACACCAGGTCCCAAATCATGACCTGTTAATGAGCATGCGCTTGCAAATAGTGAAGCTAATGTTAGGAGAAGTGCCCGAGGAACGTCAAGGAGTATACCGGTGTCCTGTCTCTGTAAGCAGTGCAGAAGATTCTTGATCAGTTCCTACCTAGGTGCTCTCGTCGATAATTAATTCACCTTCCTTCTC
>188456:estExt_GeneWisePlus_worm.C_3064
CACCACAACTGACGAAATGTTGGCTGTCAGAACGGCTACCCGCCTCACTGCCAGAGGCGCAACGCGAGCTATCGTCGTAGCCGGCCAACGTCAAGGTGCGGTTCAAGCTGTTCGACGGAGGGACAACACCTCAGTTCGGGGTATACAGTCTGTCGCTCAAACCGATCGGGATACCATTACCCGTTTGCTATACTCTATTGGTACCAAGCGGGAGGTTGAACGCCACCTCCGCATCTTCTCATCATCGTCACACCCTTCCCAGCCTGCCAAGTTTGCAGTAATCAAGGTTGGAGGGGCTGTCCTTGCAGACTTGGACGAATTAGCCCTTAGTTTGAGTTTCCTTTACCGAGTGGGGCTCTACCCGGTGGTACTCCATGGTGCTGGACCCCAACTCAACGATATAATGGAGCGGGAGGGTGTTGTTCCAGACTACATCGATGGCATACGGGTTACTGATGCCAAGACTCTTGAAATCGCACGACGAGTATTCTTGGAAGAGAATTTGAAGATTGTGTCTGCACTGGAAAAGCTCGGGACCCGTGCACGCCCCATCACTTCGGGAGTCTTCACTGCTGAATATCTGGATAAGGATAAATACAAACTTGTCGGAAAGATCACGAAGGTTGACAAGAGGCCCATAGAGGCTTCTATCCGTGCTGGAGCTCTCCCTATTCTCACCAGTCTAGCGGAGTCCGCTGATGGTCAAATTCTCAACGTCAATGCTGACATCGCTGCGGGCGAGTTAGCCAAGGAGCTTGAACCCATGAAGATTGTCTTTTTGAACGACAAGGGTGGCTTGTTCCATGGCGTCACTGGGGAAAAACTGGATGTCATTAATCTAGACGAGGAATACGACACATTGATGAAGGAGCCTTGGGTCAAGTACGGAACCAAGCTTAAGCTTAGGGAGTTCAAAGAACTCCTTGATCACCTTCCTCGCTCATCCTCTGTCGCTGTTATCTCAGCCTCGTCTCTCCAGAAGGAGTTGTTCACTGACAGTGGTGCTGGGACCCTCATCCGACGAGGGTACAAACTCTTCAAACACGATAATATTGAGAAGATTGGTGCAGATCGTTTCCGTCAGGTCGTTCACGACCGTGATCCAGAAGTTCTTGCTGGATTCCAGAGTGTCACTGGTGTTCTCAGCGATCTGAAGAAGACTCCATACAGCGTCTACGGAGATGAGCCTTTGGATGTTGTGGCCATTGTCTCCCATCCCGAGGGCGAAGTTCCTGTCATGACCAAAATGCTCTCGTCTCGAGGCGGGGTCTTAAACAATGTCATGGACAACGTTTTCACCGCTATTAAAAAGGATCATCGCAAGCTCTTCTGGACTGCACCAGCTGACGATGAAAACCGGGCGTGGCACTTCGAGCGCGCTGACGGAAGCTTTACCAGGGCAGGAAAGAGCCTGTTCTGGTATGGGGTACAGGATGTCGCGGAGGTCGAGAAAATCATCAAGGACTATGAAGCCAAAGGAAGGATTGAGCGATCCTTCCTTCCAGTTGGGCCATCAGCGCCTCCTCATCGATTAGTCACCACGCCAACGGGCACTCGCGCATTCTCCACGATGGCTAGACGCTCTTTGAGCAATCTCCCCGGTTCATCTCGAGGGTACGCTACTGCAGCTGCGCCGACTCCTTCAACGGAGCCCAAGCAGCTTGGCTTGATTGGGGCTCGCGGGTTCACTGGGCAAGCTCTTACAACTCTCCTCTCCGCACATCCCTACCTTCACCTCAGCCATGTCTCCTCCAGGCAGCTCGCTGGATACCCTCTTGATGGATATACCAAGACCCCAGTTACTTACTCCAACCTCTCTCCTCAGGATGTTGAGGGTCTCGAGAAGTCAGGTGAGGTTGATGCTTGGGTGATGGCGCTACCGAATGGCGTTTGCAAGCCCTTTGTGGATGCCATTGACCGTGGCGCCAAGGAGCGCAAGACAGGGGAGGGTAGCGTCGTGGTTGATCTCAGCGCAGATTACAGGTTTGAGAAGGGGTGGACGTACGGTCTTCCGGAACTTTACGGCCGCGATATCATTCGAAGTTCGAAGAGGATCTCCAACCCCGGATGCTACGCCACCTCAGCGCAACTGCTCATTGCACCTCTCGTTGATCACATCAAACCCGGAACACTGCCTACCGTTTTTGGGCTATCAGGATACAGTGGCGCAGGGACCGTTATGGCCAATGACGCTGACGGTAGACCGATAAGTGTCCCAAAAGTGACTCCGGAGAGCCTTGGAAGAGGCATCAAGGCCTACTCGCTGACAGATCATATTCACGAGCGGGAAGCTGGATATCACCTTTCTCAGCTTCTAAAGTCTACACCCGGGGGGAGTGCTTTCAAAATTGCTTTTATCCCTGCTGTGACACCATGGTTCAGTGGCATCCTTTCGACGGTCTCGATACCGTTGAAAGGGAAGATGACGGCGAAGGAGGTGGTTCAGTTGTTTGAGAAAAAGTACGCGGGCGAGGGATTGATTAAGATTCAAAAGGCTGTGCCGGAGTTGAAGGATGTGGAATGTAAACATTCTTGGACTGTTGGCGGGTTCCAGGTGCACAGTGATGGCGATAGGGTTGTCATCGTGGGTGGTCTTGATAACCTGTTGAAGGGAGCCGCAACCCAATGTTTGCAGAATTTGAATCTAGCTTTAGGATATGATGAGTTTGCTGGTATTCCTTTGAAATGATGGAGGAAGGATGTACTATACTTATTTGCC
>188472:estExt_GeneWisePlus_worm.C_3069
TCCCAAGCTAACTTTGTATCTTCAAACACTTTTTAGATCATGCAGAGCGTGACAATGACAGACGATGAGCTGAGGCAGGTCGTCCAAGGTCCAGGCGACGTCGAATGGAGATACGAGATGCGCAGAGAATGCCAACAGATTCTCCCAGGTCTTCTACTGGGTCCCTTTGTCGCATCAAAATCTCTTCCAACCCTCCGCTCTCTCAACATCTCACACATCGTATGCATACGCGATGCCAAGGAGGCTTTCTCTGTCAAACCCCGGTTTCCGGAACACTTTACCTATTTGACGCTAGACGTGGAGGACAACGAGGAGCAGAATCTGATTCGTCTGTTTCCGGGAGCGAAGCAGTTCATTGACACGGCGATTGCTCAAGGAGGGCGGGTTCTAGTTCATTGTAACGGAGGAATTAGTTTATCACCAGCATTCGTGGTGATGTTCGTCATGCAACATTATCAACTTTCATGGGAGGATGCTCTTCACATGGTTCAAAATCGCCGCTATTGCATATCACCCAATGGTGGGTTTTTAACGCAAATAAAGGAATATGAGGCAATCTACAAAGCAAGTCTGGCCGTCGCATCTTACCCAACCGTTCAACGGAGTGTTTCGCGCCGCAAACGGTCAGACGACGATGACGACGACGAAGACACCAGGGACGAGGACCGCAAGCGGCCGTTGGTAAAAAATGACTCTGAGGAATTTGATCCAAATGCGATGGAGACGTCATGATCCTGAACATCTACACCAACGCCTATCCCTCCGTCGCTTGCATTTCAAGATTCTTTTCTCTATTTATGTTCATACCCTACCCATGTATCGTTTGCTGTGAATCGCTCTAATATCACAATGATTTTATCTTTGCTTTCTCCTTTTCTTGGATGACGCGTTTCGCATGAACATCCTTTCGCTTGACAAACGCCTCGACAGAGATCCCTGCAAAAACGACTGCAGCACCAAGCCATTGTCCCGTGGTGAGTGTATGGTTATAAACAACCACTGATAAGACCATGGTAAATAATTTACGCGTTAAGGTTATAGTCACAAGNGTAAGTGACCCGAAATGTTGGAGGGTCTCAAAGATAAATAGTTGCCCAAGGGCACCAGTGAGTGCAAACTGTGCCAGAGGGACGATAATCGAGGGGTGATTTTGAATGAATGTAAGGGCGCCCCAAAGCTCAGATTGACCGTCGGTGGAGGGGTGAATGACAGGGATATACGGCAGGGGAAGGATTGACAAGATGGAAGTGAGAATTGTACAGAACAAGTTTATCCAGAACATCATTTGCTGCCCGGTTACCTTGTGGCGAGTGAAGATT
>188567:estExt_GeneWisePlus_worm.C_4015
GCAATGTATCGTAGCACTATAAATTCAACGAAGTGGAGATTATATTTTACACATCATACTTCCACTGCCATTGGGATGGGGTCTACATCAAGCTTCTTAACAGCACCACCAACAATTTCACGTCCCTCCCAGAACTTTGGTAGCTGATCCCCGGGAACAAATAACCTCTCAACTTTGTCTTCTGTAATAACACACATCCGGATGACGCCTCCTGAAGATCCATCACGGGACATAGCTAACGCCAGGGTATTTCTGACAAATTCAACAGTCTCTTCTCGTCCCCAGCCCTCCTTGTAGGTCGCGTCGCAATAGCCATATACATATGTCGATCCAGAGCCTCCAATAGCCCATGGCTGCCGGAACATACCACCTCCCACGGGAATATTGTATACACTGGGACCAGCGTCCTTATCCCATCCTGCAACAATGATACCCGCGCTCAGAGCGTCCTTGTTTTCGTAGCACAGCTTTTGAAAAAGGGCAGCTGCCGTATGCACAGAAGGTGGGGCACCAGATGTTTGTGTAAACATTTGGAGATAATAGTGGACGATGTCTGCCACAGCCTGGGTATCTGCAGCTGAACCTGAGCGACAACAATAGATGCGGTCATGAACATGTGTAAGTTTATCGGTGACGCGATTGGCAATATAGCTCCCTGTCGTCGTACGACTGTCTGCACCGATGACGACGCCTCCCTCGAACTGGACGGCCATGATGGAGGTCCCAAGGTTGACCTCTCCGCTTTTGAGGCGATCCATGTCGATGTGTTCCATGACGGTAGAA
>188577:estExt_GeneWisePlus_worm.C_4016
ATGACGATGATTTTATTTCATTCAGGCATCACGTCTTTGTGAAAACAGGTCGTCAGGTGCAATTGGCCGAAGTTGGACCTCGATTTGAGATGAAACCCTATGAAATTAGACAAGGAACTATAGAACAAACGGAAGCTGAGCGGGAATGGGTCCTTACTCACTATACACGCACTGCGAAGAAGCGGAGTGTTCTCTCAGGCCCACGTTCATCAGAACCTCCTACCAAGCGCACCAAGCACAGATAGTGAATCTTGAAGGTCCATAGTCACGCCTACTCGACAGGAGGGATGGACAGGAGGAATGCGCCACCTCCCTCGAGGGCCCAACGAAGAATCTGCGCATCCTGTCAGTCAGGTGCGATACAAACCCTCGGGGCATCTGTTTCATCCTTCGAATGAGTATTCATCAATACAAATATACCATAATTTGTCAAGTATGATAACATAGGCCATCAATCGACAGACAACTCCTTATCGAGAGCTGAAAATCCTTCAAAGAGAGAGCTAAATAAGTCGATGGCATTCTGGACGTCATGCGATCCTGCCGTCTCGCGGATCGAGTGCATGGACAACATTGCGTTGCCAACATCGACGGTGCGAATGCCTATTTTGGATAACATAGGCCCCACCGTAGATCCACATGCCATGTCGTTTCGCACTTCGAACTCTTGTACTCTTCCGCCTTTGCGCTCGACCAACTGCTTCACAATGAAAGTCGAGATGGCATCGCTTGCGTATCTTTGCTTGGCATTGGTCTTGATAACAATTCCTCTATTCATGATTGGTTTATGCTTCTCTTCGTGCTTGGATGAGTAATTGGGGTGCAGGGCGTGCCCCATGTCCGCCGAAATCAGAAAAGAGTTGGCAATCGACTGAGCAAGAGTAGATGGAGTAGGAGAGAGGCGATTGAGAAGAGAAGGAACAAGGCTGGATTCAGCTCCTGAGGAGGAAACACTGCCAATTTCTTCGTGGTTGAAAAGGGCAATGCAGTTCACGTTTCCTTCCAGGCTCGTAGCTTGGACAGCTTCTGCGATGGCTTCGACTGCGCAAAACGAAGAAACAAGGTTGTCCATCCTAGGGCTGAAGATGAATTCGTTGTTTAAACCGCCGAGGCAGGCTGGTTGAGTGTCATATAAGGACAATTCAAAGTCGTGAATCTCCTCGGGCGCGATGGATAATTCTCCAGCAAGGAGTGACAACAGGGCTGGATGGTGATTATCCTGGATGCTCGATGCCACCTTGGCTCCAGTATTTGGCGCCTTTTCGTCCTTTTCGTCGTCAGAATCGGAAAGTTTCGCGTTGAACTGATCCTCGATAAGCCCAAGGATAGGAACAAATTCAGTTTCTTGATTGAACTTGAACGACTCGTTAATATTTCTGTCCAGGTGAATGGCGAGCGTTGGAATTCGAAGAATCGGCCTATCCAGTTTGAGAAGCTTCGAAGTGAAGCCACCAGTTTTCTCTGCGATCACAACCCTGCCCGCGATAGATAGATCGCGGTCTAACCACGAATGCCAGATACCTCCCCCGTAGGTCTCTACTCCCACTTGCAAATACGCTGATTTGCTGCGCTTGGAGATGGGTCGAATTTTGAGGTTGGGGCTATCGACGTGAGTCGCGACGACACTGAGTCCTGTACCTTGTTTCCATTTCTGTGGAAGGGTAAATGCAACCAACGCAGATTGGTTTCTCGTAAAGAAATATTTGCCACCTGGTTGTACTTCGTTCTCCCAACTATCCTTCTCCCTGATCTTCTGGAAACCAGCTTTCTCGAGACGGAGGGCAGCGTTGTGAACAGCGTGAAAAGGAGTGGGAGATGCGTTGACAAACTTTATAAAGCGCGTAGCCGCTTCTGGGCTCGATGGGTAAAGCATCATGGCGGC
>188597:estExt_GeneWisePlus_worm.C_4020
[truncated: 1,443,727 more chars]
