# Supplementary material for: Using Deep RNA Sequencing for the Structural Annotation of the Laccaria Bicolor Mycorrhizal Transcriptome
Source: PLoS One. 2010 Jul 6;5(7):e9780. doi: 10.1371/journal.pone.0009780 (PMC2897884; doi:10.1371/journal.pone.0009780)
Supplement: Text S3 — A text file listing project data files and resources available for viewing and download. A project URL is provided to facilitate access to these resources. (0.00 MB TXT) [file pone.0009780.s003.txt]

Project Downloads

URL for public access to project data:
http://www.bio.anl.gov/molecular_and_systems_biology/Structural_Annotation/structanno.html

Information available for viewing or download:
* Revised gene models generated by GeneShaper with supporting data.  Myc-BestModel subset (1501 gene models from the differentially expressed mycorrhizal set with a transcriptomic sequence coverage of 23 or higher) 
* GeneShaper-GM - gff format file containing all revised gene models 
* GeneShaper-fasta format file containing the modified transcript sequences 
* Readme file to facilitate interpretation of the alignments in the gff format file 
* Illumina Solexa sequence files (Laccaria_FLMsequence.txt.tar.gz)
